# Supplementary material for: Synthesis and structure of a 1:1 co-crystal of hexa­methyl­ene­tetra­mine carb­oxy­borane and acetamino­phen
Source: Acta Crystallogr E Crystallogr Commun. 2020 Nov 24;76(Pt 12):1854–8. doi: 10.1107/S2056989020015327 (PMC7784649; doi:10.1107/S2056989020015327)
Supplement: Supplementary file 1 [file e-76-01854-sup1.cif]

##############################################################################
#                                                                            #
# This CIF contains the data in a paper accepted for publication in          #
# Acta Crystallographica Section E. It conforms to the requirements of       #
# Notes for Authors for Acta Crystallographica Section E, and has been       #
# peer reviewed under the auspices of the IUCr Commission on Journals.       #
#                                                                            #
# Full details of the Crystallographic Information File format               #
# are given in the paper "The Crystallographic Information File (CIF):       #
# a New Standard Archive File for Crystallography" by S. R. Hall, F. H.      #
# Allen and I. D. Brown [Acta Cryst. (1991), A47, 655-685].                  #
#                                                                            #
# The current version of the core CIF dictionary is obtainable from          #
# ftp://ftp.iucr.org/pub/cif_core.dic.                                       #
#                                                                            #
# Software is freely available for graphical display of the structure(s)     #
# in this CIF. For information consult the CIF software page                 #
# http://www.iucr.org/resources/cif/software.                                #
#                                                                            #
# This file may be used for bona fide research purposes within the           #
# scientific community so long as proper attribution is given to the journal # 
# article from which it was obtained.                                        #
#                                                                            #
##############################################################################
data_I
_audit_creation_method     SHELXL-2014/7
_chemical_name_systematic
;
Hexamethylenetetramine 4-acetamidophenyl
2-boranylacetate--4-acetamidophenol (1/1)
;
_chemical_name_common
;
Hexamethylenetetramine carboacetaminophenborane--acetaminophen (1/1)
;
_chemical_formula_moiety     'C15 H22 B N5 O3, C8 H9 N O2'
_chemical_formula_sum     'C23 H31 B N6 O5'
_chemical_formula_iupac     'C15 H22 B N5 O3, C8 H9 N O2'
_chemical_formula_weight     482.35
_chemical_melting_point     ?
_space_group_crystal_system     monoclinic
_space_group_name_H-M_alt     'P 21/c'
_space_group_name_Hall     '-P 2ybc'
loop_
    _space_group_symop_operation_xyz
    'x, y, z'
    '-x, y+1/2, -z+1/2'
    '-x, -y, -z'
    'x, -y-1/2, z-1/2'
_cell_length_a     20.760(4)
_cell_length_b     9.5527(19)
_cell_length_c     12.045(2)
_cell_angle_alpha     90
_cell_angle_beta     91.929(4)
_cell_angle_gamma     90
_cell_volume     2387.2(8)
_cell_formula_units_Z     4
_cell_measurement_reflns_used     7373
_cell_measurement_theta_min     5.797
_cell_measurement_theta_max     54.104
_cell_measurement_temperature     293(2)
_exptl_crystal_description     needle
_exptl_crystal_colour     colorless
_exptl_crystal_size_max     0.23
_exptl_crystal_size_mid     0.06
_exptl_crystal_size_min     0.05
_exptl_crystal_density_diffrn     1.342
_exptl_crystal_density_meas     ?
_exptl_crystal_density_method     ?
_exptl_crystal_F_000     1024
_exptl_absorpt_coefficient_mu     0.096
_exptl_absorpt_correction_type     none
_exptl_absorpt_process_details     ?
_exptl_absorpt_correction_T_min     ?
_exptl_absorpt_correction_T_max     ?
_diffrn_ambient_temperature     293(2)
_diffrn_source     'sealed tube'
_diffrn_radiation_type     MoK\a
_diffrn_radiation_wavelength     0.71073
_diffrn_measurement_device_type     'Bruker APEXII CCD'
_diffrn_measurement_method     'phi and omega scans'
_diffrn_detector_area_resol_mean     ?
_diffrn_reflns_number     29824
_diffrn_reflns_av_R_equivalents     0.0907
_diffrn_reflns_av_unetI/netI     0.0709
_diffrn_reflns_theta_min     1.963
_diffrn_reflns_theta_max     26.372
_diffrn_reflns_theta_full     25.242
_diffrn_measured_fraction_theta_max     1.000
_diffrn_measured_fraction_theta_full     1.000
_diffrn_reflns_limit_h_min     -25
_diffrn_reflns_limit_h_max     25
_diffrn_reflns_limit_k_min     -11
_diffrn_reflns_limit_k_max     11
_diffrn_reflns_limit_l_min     -15
_diffrn_reflns_limit_l_max     15
_refine_special_details     ?
_reflns_number_total     4870
_reflns_number_gt     3044
_reflns_threshold_expression     'I > 2\s(I)'
_refine_ls_structure_factor_coef     Fsqd
_refine_ls_matrix_type     full
_refine_ls_R_factor_all     0.0864
_refine_ls_R_factor_gt     0.0413
_refine_ls_wR_factor_gt     0.0656
_refine_ls_wR_factor_ref     0.0720
_refine_ls_goodness_of_fit_ref     1.077
_refine_ls_restrained_S_all     1.077
_refine_ls_number_reflns     4870
_refine_ls_number_parameters     319
_refine_ls_number_restraints     0
_refine_ls_hydrogen_treatment     constr
_refine_ls_weighting_scheme     calc
_refine_ls_weighting_details
                      'w=1/[\s^2^(Fo^2^)+(0.0180P)^2^] where P=(Fo^2^+2Fc^2^)/3'
_atom_sites_solution_hydrogens     geom
_atom_sites_solution_primary     direct
_atom_sites_solution_secondary     ?
_refine_ls_shift/su_max     0.000
_refine_ls_shift/su_mean     0.000
_refine_diff_density_max     0.239
_refine_diff_density_min     -0.218
_refine_ls_extinction_method     none
_refine_ls_extinction_coef     .
loop_
    _atom_type_symbol
    _atom_type_description
    _atom_type_scat_dispersion_real
    _atom_type_scat_dispersion_imag
    _atom_type_scat_source
    C C 0.0033 0.0016 'International Tables Vol C Tables 4.2.6.8 and 6.1.1.4'
    H H 0.0000 0.0000 'International Tables Vol C Tables 4.2.6.8 and 6.1.1.4'
    N N 0.0061 0.0033 'International Tables Vol C Tables 4.2.6.8 and 6.1.1.4'
    O O 0.0106 0.0060 'International Tables Vol C Tables 4.2.6.8 and 6.1.1.4'
    B B 0.0013 0.0007 'International Tables Vol C Tables 4.2.6.8 and 6.1.1.4'
_computing_data_collection
;
APEX2 (Bruker, 2007)
;
_computing_cell_refinement
;
SAINT (Bruker, 2007)
;
_computing_data_reduction
;
SAINT (Bruker, 2007)
;
_computing_structure_solution
;
SHELXS97 (Sheldrick, 2008)
;
_computing_structure_refinement
;
<i>SHELXL2014/7</i> (Sheldrick, 2015)
;
_computing_molecular_graphics
;
SHELXTL (Sheldrick, 2008)
;
_computing_publication_material
;
SHELXTL (Sheldrick, 2008) and publCIF (Westrip, 2010)
;
loop_
    _atom_site_type_symbol
    _atom_site_label
    _atom_site_fract_x
    _atom_site_fract_y
    _atom_site_fract_z
    _atom_site_U_iso_or_equiv
    _atom_site_adp_type
    _atom_site_calc_flag
    _atom_site_occupancy
    _atom_site_disorder_assembly
    _atom_site_disorder_group
    C C1 0.05099(9) 1.08726(18) 0.86077(16) 0.0285(5) Uani d 1 . .
    H H1A 0.0175 1.1125 0.8076 0.043 Uiso calc 1 . .
    H H1B 0.0732 1.1701 0.8859 0.043 Uiso calc 1 . .
    H H1C 0.0324 1.0413 0.9229 0.043 Uiso calc 1 . .
    C C2 0.09783(9) 0.98985(19) 0.80733(15) 0.0227(4) Uani d 1 . .
    O O1 0.07872(6) 0.88651(12) 0.75419(10) 0.0260(3) Uani d 1 . .
    N N1 0.16095(7) 1.02002(14) 0.82219(12) 0.0228(4) Uani d 1 . .
    H H1N 0.1715 1.0898 0.8640 0.027 Uiso calc 1 . .
    C C3 0.21163(8) 0.94201(17) 0.77195(15) 0.0194(4) Uani d 1 . .
    C C4 0.25773(9) 0.87339(17) 0.83793(16) 0.0221(4) Uani d 1 . .
    H H4 0.2543 0.8727 0.9147 0.026 Uiso calc 1 . .
    C C5 0.30902(9) 0.80567(17) 0.78963(15) 0.0217(5) Uani d 1 . .
    H H5 0.3401 0.7601 0.8337 0.026 Uiso calc 1 . .
    C C6 0.31331(8) 0.80687(17) 0.67507(16) 0.0186(4) Uani d 1 . .
    C C7 0.26699(8) 0.87268(17) 0.60850(15) 0.0209(4) Uani d 1 . .
    H H7 0.2700 0.8718 0.5316 0.025 Uiso calc 1 . .
    C C8 0.21585(9) 0.94021(17) 0.65765(15) 0.0214(4) Uani d 1 . .
    H H8 0.1844 0.9843 0.6134 0.026 Uiso calc 1 . .
    O O2 0.36389(6) 0.73601(11) 0.62473(10) 0.0221(3) Uani d 1 . .
    C C9 0.42431(8) 0.80105(18) 0.63013(15) 0.0189(4) Uani d 1 . .
    O O3 0.42901(6) 0.91608(12) 0.67315(10) 0.0242(3) Uani d 1 . .
    B B1 0.47824(10) 0.7044(2) 0.57512(19) 0.0210(5) Uani d 1 . .
    H H1B1 0.4721 0.6078 0.5971 0.025 Uiso calc 1 . .
    H H1B2 0.4735 0.7095 0.4948 0.025 Uiso calc 1 . .
    N N2 0.54897(7) 0.75441(14) 0.61337(11) 0.0164(3) Uani d 1 . .
    C C10 0.55901(8) 0.75507(18) 0.73918(14) 0.0191(4) Uani d 1 . .
    H H10A 0.5288 0.8198 0.7712 0.023 Uiso calc 1 . .
    H H10B 0.5502 0.6624 0.7679 0.023 Uiso calc 1 . .
    N N3 0.62411(7) 0.79543(14) 0.77251(12) 0.0206(4) Uani d 1 . .
    C C11 0.63675(9) 0.93610(17) 0.72684(15) 0.0236(5) Uani d 1 . .
    H H11A 0.6065 1.0022 0.7571 0.028 Uiso calc 1 . .
    H H11B 0.6799 0.9653 0.7502 0.028 Uiso calc 1 . .
    N N4 0.63096(7) 0.93989(14) 0.60505(12) 0.0197(4) Uani d 1 . .
    C C12 0.56578(8) 0.89959(17) 0.57118(15) 0.0191(4) Uani d 1 . .
    H H12A 0.5615 0.9008 0.4907 0.023 Uiso calc 1 . .
    H H12B 0.5356 0.9672 0.5997 0.023 Uiso calc 1 . .
    C C13 0.59876(8) 0.65314(17) 0.56842(15) 0.0209(4) Uani d 1 . .
    H H13A 0.5903 0.5597 0.5958 0.025 Uiso calc 1 . .
    H H13B 0.5947 0.6509 0.4880 0.025 Uiso calc 1 . .
    N N5 0.66398(7) 0.69366(14) 0.60153(12) 0.0202(4) Uani d 1 . .
    C C14 0.66971(9) 0.69583(18) 0.72354(15) 0.0234(5) Uani d 1 . .
    H H14A 0.7134 0.7217 0.7462 0.028 Uiso calc 1 . .
    H H14B 0.6615 0.6026 0.7518 0.028 Uiso calc 1 . .
    C C15 0.67633(9) 0.83683(18) 0.56036(16) 0.0244(5) Uani d 1 . .
    H H15A 0.7201 0.8639 0.5816 0.029 Uiso calc 1 . .
    H H15B 0.6725 0.8372 0.4799 0.029 Uiso calc 1 . .
    C C16 0.06429(10) 0.69737(19) 0.99581(16) 0.0331(5) Uani d 1 . .
    H H16A 0.0271 0.6676 1.0348 0.050 Uiso calc 1 . .
    H H16B 0.0528 0.7742 0.9477 0.050 Uiso calc 1 . .
    H H16C 0.0974 0.7267 1.0484 0.050 Uiso calc 1 . .
    C C17 0.08889(9) 0.57733(19) 0.92747(16) 0.0244(5) Uani d 1 . .
    O O5 0.09247(6) 0.45723(12) 0.96712(10) 0.0300(3) Uani d 1 . .
    N N6 0.10633(7) 0.60827(14) 0.82433(12) 0.0243(4) Uani d 1 . .
    H H6N 0.1048 0.6947 0.8043 0.029 Uiso calc 1 . .
    C C18 0.12735(9) 0.50769(17) 0.74469(15) 0.0211(4) Uani d 1 . .
    C C19 0.08895(9) 0.39203(18) 0.71821(15) 0.0227(4) Uani d 1 . .
    H H19 0.0513 0.3762 0.7559 0.027 Uiso calc 1 . .
    C C20 0.10712(9) 0.30031(18) 0.63528(15) 0.0232(5) Uani d 1 . .
    H H20 0.0820 0.2221 0.6183 0.028 Uiso calc 1 . .
    C C21 0.16282(9) 0.32553(18) 0.57793(15) 0.0213(4) Uani d 1 . .
    O O4 0.17995(6) 0.24556(12) 0.48852(11) 0.0272(3) Uani d 1 . .
    H H4O 0.1529 0.1843 0.4771 0.033 Uiso calc 1 . .
    C C22 0.20183(9) 0.43896(18) 0.60524(15) 0.0242(5) Uani d 1 . .
    H H22 0.2398 0.4542 0.5681 0.029 Uiso calc 1 . .
    C C23 0.18357(9) 0.53024(18) 0.68920(15) 0.0238(5) Uani d 1 . .
    H H23 0.2095 0.6067 0.7078 0.029 Uiso calc 1 . .
loop_
    _atom_site_aniso_label
    _atom_site_aniso_U_11
    _atom_site_aniso_U_22
    _atom_site_aniso_U_33
    _atom_site_aniso_U_12
    _atom_site_aniso_U_13
    _atom_site_aniso_U_23
    C1 0.0260(12) 0.0238(10) 0.0363(13) 0.0017(9) 0.0109(10) -0.0002(9)
    C2 0.0258(12) 0.0189(10) 0.0237(12) 0.0016(9) 0.0041(9) 0.0036(9)
    O1 0.0257(8) 0.0202(7) 0.0320(8) -0.0011(6) 0.0027(6) -0.0018(6)
    N1 0.0211(9) 0.0188(8) 0.0286(10) 0.0010(7) 0.0035(8) -0.0056(7)
    C3 0.0181(11) 0.0149(10) 0.0254(12) -0.0012(8) 0.0047(9) -0.0010(8)
    C4 0.0274(12) 0.0188(10) 0.0203(11) -0.0021(9) 0.0053(9) 0.0014(8)
    C5 0.0230(11) 0.0159(10) 0.0262(12) 0.0018(8) 0.0005(9) 0.0032(8)
    C6 0.0155(10) 0.0115(9) 0.0292(12) -0.0014(8) 0.0069(9) -0.0016(8)
    C7 0.0259(11) 0.0175(10) 0.0195(11) -0.0039(8) 0.0032(9) -0.0016(8)
    C8 0.0201(11) 0.0178(10) 0.0260(12) 0.0014(8) -0.0029(9) 0.0015(8)
    O2 0.0177(7) 0.0171(7) 0.0316(8) -0.0019(5) 0.0048(6) -0.0060(6)
    C9 0.0174(10) 0.0182(10) 0.0213(11) -0.0004(8) 0.0017(9) 0.0033(8)
    O3 0.0208(7) 0.0172(7) 0.0349(8) -0.0014(6) 0.0043(6) -0.0062(6)
    B1 0.0214(13) 0.0172(11) 0.0246(13) -0.0034(9) 0.0028(10) -0.0016(9)
    N2 0.0197(9) 0.0131(7) 0.0168(9) 0.0019(6) 0.0044(7) -0.0007(6)
    C10 0.0231(11) 0.0170(9) 0.0174(11) 0.0035(8) 0.0043(9) 0.0020(8)
    N3 0.0205(9) 0.0206(8) 0.0209(9) 0.0048(7) 0.0004(7) 0.0010(7)
    C11 0.0201(11) 0.0193(10) 0.0312(12) 0.0006(8) -0.0001(9) -0.0042(9)
    N4 0.0167(9) 0.0174(8) 0.0252(10) 0.0010(7) 0.0034(7) 0.0032(7)
    C12 0.0212(11) 0.0157(9) 0.0206(11) 0.0002(8) 0.0025(9) 0.0053(8)
    C13 0.0221(11) 0.0180(10) 0.0231(11) 0.0035(8) 0.0071(9) -0.0027(8)
    N5 0.0171(9) 0.0197(8) 0.0239(10) 0.0017(7) 0.0047(7) 0.0013(7)
    C14 0.0212(11) 0.0215(10) 0.0274(12) 0.0041(8) 0.0001(9) 0.0030(9)
    C15 0.0192(11) 0.0244(11) 0.0298(12) 0.0004(8) 0.0061(9) 0.0042(9)
    C16 0.0420(14) 0.0275(11) 0.0299(13) 0.0095(10) 0.0036(11) 0.0009(9)
    C17 0.0259(12) 0.0228(11) 0.0245(12) 0.0017(9) -0.0014(10) 0.0003(9)
    O5 0.0389(9) 0.0225(7) 0.0287(8) 0.0038(6) 0.0033(7) 0.0040(6)
    N6 0.0338(10) 0.0145(8) 0.0247(10) 0.0014(7) 0.0018(8) 0.0004(7)
    C18 0.0241(11) 0.0176(10) 0.0216(11) 0.0022(9) -0.0009(9) 0.0010(8)
    C19 0.0205(11) 0.0209(10) 0.0270(12) 0.0009(8) 0.0037(9) 0.0024(9)
    C20 0.0230(11) 0.0171(10) 0.0296(12) -0.0026(8) 0.0035(10) 0.0000(9)
    C21 0.0239(11) 0.0166(10) 0.0236(12) 0.0047(8) 0.0013(9) 0.0018(8)
    O4 0.0275(8) 0.0218(7) 0.0326(8) -0.0007(6) 0.0080(7) -0.0037(6)
    C22 0.0203(11) 0.0249(11) 0.0275(12) -0.0018(9) 0.0013(9) 0.0047(9)
    C23 0.0241(12) 0.0199(10) 0.0271(12) -0.0044(8) -0.0028(10) 0.0020(9)
_geom_special_details
;
 All esds (except the esd in the dihedral angle between two l.s. planes)
 are estimated using the full covariance matrix.  The cell esds are taken
 into account individually in the estimation of esds in distances, angles
 and torsion angles; correlations between esds in cell parameters are only
 used when they are defined by crystal symmetry.  An approximate (isotropic)
 treatment of cell esds is used for estimating esds involving l.s. planes.
;
loop_
    _geom_bond_atom_site_label_1
    _geom_bond_atom_site_label_2
    _geom_bond_site_symmetry_2
    _geom_bond_distance
    _geom_bond_publ_flag
    C1 C2 . 1.506(2) ?
    C1 H1A . 0.9600 ?
    C1 H1B . 0.9600 ?
    C1 H1C . 0.9600 ?
    C2 O1 . 1.235(2) ?
    C2 N1 . 1.348(2) ?
    N1 C3 . 1.439(2) ?
    N1 H1N . 0.8600 ?
    C3 C8 . 1.383(2) ?
    C3 C4 . 1.388(2) ?
    C4 C5 . 1.390(2) ?
    C4 H4 . 0.9300 ?
    C5 C6 . 1.386(2) ?
    C5 H5 . 0.9300 ?
    C6 C7 . 1.382(2) ?
    C6 O2 . 1.404(2) ?
    C7 C8 . 1.391(2) ?
    C7 H7 . 0.9300 ?
    C8 H8 . 0.9300 ?
    O2 C9 . 1.399(2) ?
    C9 O3 . 1.2174(19) ?
    C9 B1 . 1.611(3) ?
    B1 N2 . 1.597(2) ?
    B1 H1B1 . 0.9700 ?
    B1 H1B2 . 0.9700 ?
    N2 C10 . 1.523(2) ?
    N2 C12 . 1.522(2) ?
    N2 C13 . 1.528(2) ?
    C10 N3 . 1.449(2) ?
    C10 H10A . 0.9700 ?
    C10 H10B . 0.9700 ?
    N3 C11 . 1.479(2) ?
    N3 C14 . 1.479(2) ?
    C11 N4 . 1.468(2) ?
    C11 H11A . 0.9700 ?
    C11 H11B . 0.9700 ?
    N4 C12 . 1.452(2) ?
    N4 C15 . 1.477(2) ?
    C12 H12A . 0.9700 ?
    C12 H12B . 0.9700 ?
    C13 N5 . 1.451(2) ?
    C13 H13A . 0.9700 ?
    C13 H13B . 0.9700 ?
    N5 C14 . 1.471(2) ?
    N5 C15 . 1.480(2) ?
    C14 H14A . 0.9700 ?
    C14 H14B . 0.9700 ?
    C15 H15A . 0.9700 ?
    C15 H15B . 0.9700 ?
    C16 C17 . 1.511(2) ?
    C16 H16A . 0.9600 ?
    C16 H16B . 0.9600 ?
    C16 H16C . 0.9600 ?
    C17 O5 . 1.244(2) ?
    C17 N6 . 1.339(2) ?
    N6 C18 . 1.436(2) ?
    N6 H6N . 0.8600 ?
    C18 C23 . 1.381(2) ?
    C18 C19 . 1.393(2) ?
    C19 C20 . 1.390(2) ?
    C19 H19 . 0.9300 ?
    C20 C21 . 1.388(2) ?
    C20 H20 . 0.9300 ?
    C21 O4 . 1.377(2) ?
    C21 C22 . 1.386(2) ?
    O4 H4O . 0.8200 ?
    C22 C23 . 1.397(2) ?
    C22 H22 . 0.9300 ?
    C23 H23 . 0.9300 ?
loop_
    _geom_angle_atom_site_label_1
    _geom_angle_atom_site_label_2
    _geom_angle_atom_site_label_3
    _geom_angle_site_symmetry_1
    _geom_angle_site_symmetry_3
    _geom_angle
    _geom_angle_publ_flag
    C2 C1 H1A . . 109.5 ?
    C2 C1 H1B . . 109.5 ?
    H1A C1 H1B . . 109.5 ?
    C2 C1 H1C . . 109.5 ?
    H1A C1 H1C . . 109.5 ?
    H1B C1 H1C . . 109.5 ?
    O1 C2 N1 . . 122.26(17) ?
    O1 C2 C1 . . 120.98(17) ?
    N1 C2 C1 . . 116.74(16) ?
    C2 N1 C3 . . 123.69(15) ?
    C2 N1 H1N . . 118.2 ?
    C3 N1 H1N . . 118.2 ?
    C8 C3 C4 . . 119.91(17) ?
    C8 C3 N1 . . 119.80(16) ?
    C4 C3 N1 . . 120.24(16) ?
    C5 C4 C3 . . 120.23(17) ?
    C5 C4 H4 . . 119.9 ?
    C3 C4 H4 . . 119.9 ?
    C6 C5 C4 . . 119.25(17) ?
    C6 C5 H5 . . 120.4 ?
    C4 C5 H5 . . 120.4 ?
    C7 C6 C5 . . 120.97(17) ?
    C7 C6 O2 . . 118.98(16) ?
    C5 C6 O2 . . 120.00(16) ?
    C6 C7 C8 . . 119.33(17) ?
    C6 C7 H7 . . 120.3 ?
    C8 C7 H7 . . 120.3 ?
    C3 C8 C7 . . 120.29(17) ?
    C3 C8 H8 . . 119.9 ?
    C7 C8 H8 . . 119.9 ?
    C9 O2 C6 . . 116.62(13) ?
    O3 C9 O2 . . 118.65(16) ?
    O3 C9 B1 . . 130.19(16) ?
    O2 C9 B1 . . 111.15(14) ?
    N2 B1 C9 . . 110.79(14) ?
    N2 B1 H1B1 . . 109.5 ?
    C9 B1 H1B1 . . 109.5 ?
    N2 B1 H1B2 . . 109.5 ?
    C9 B1 H1B2 . . 109.5 ?
    H1B1 B1 H1B2 . . 108.1 ?
    C10 N2 C12 . . 107.66(13) ?
    C10 N2 C13 . . 106.47(13) ?
    C12 N2 C13 . . 107.04(13) ?
    C10 N2 B1 . . 112.47(14) ?
    C12 N2 B1 . . 113.27(13) ?
    C13 N2 B1 . . 109.56(13) ?
    N3 C10 N2 . . 111.84(14) ?
    N3 C10 H10A . . 109.2 ?
    N2 C10 H10A . . 109.2 ?
    N3 C10 H10B . . 109.2 ?
    N2 C10 H10B . . 109.2 ?
    H10A C10 H10B . . 107.9 ?
    C10 N3 C11 . . 108.32(13) ?
    C10 N3 C14 . . 108.77(14) ?
    C11 N3 C14 . . 108.20(14) ?
    N4 C11 N3 . . 112.61(14) ?
    N4 C11 H11A . . 109.1 ?
    N3 C11 H11A . . 109.1 ?
    N4 C11 H11B . . 109.1 ?
    N3 C11 H11B . . 109.1 ?
    H11A C11 H11B . . 107.8 ?
    C12 N4 C11 . . 108.57(14) ?
    C12 N4 C15 . . 108.70(14) ?
    C11 N4 C15 . . 108.42(14) ?
    N4 C12 N2 . . 111.71(13) ?
    N4 C12 H12A . . 109.3 ?
    N2 C12 H12A . . 109.3 ?
    N4 C12 H12B . . 109.3 ?
    N2 C12 H12B . . 109.3 ?
    H12A C12 H12B . . 107.9 ?
    N5 C13 N2 . . 111.70(13) ?
    N5 C13 H13A . . 109.3 ?
    N2 C13 H13A . . 109.3 ?
    N5 C13 H13B . . 109.3 ?
    N2 C13 H13B . . 109.3 ?
    H13A C13 H13B . . 107.9 ?
    C13 N5 C14 . . 108.77(14) ?
    C13 N5 C15 . . 108.97(13) ?
    C14 N5 C15 . . 108.22(14) ?
    N5 C14 N3 . . 112.10(14) ?
    N5 C14 H14A . . 109.2 ?
    N3 C14 H14A . . 109.2 ?
    N5 C14 H14B . . 109.2 ?
    N3 C14 H14B . . 109.2 ?
    H14A C14 H14B . . 107.9 ?
    N4 C15 N5 . . 111.96(14) ?
    N4 C15 H15A . . 109.2 ?
    N5 C15 H15A . . 109.2 ?
    N4 C15 H15B . . 109.2 ?
    N5 C15 H15B . . 109.2 ?
    H15A C15 H15B . . 107.9 ?
    C17 C16 H16A . . 109.5 ?
    C17 C16 H16B . . 109.5 ?
    H16A C16 H16B . . 109.5 ?
    C17 C16 H16C . . 109.5 ?
    H16A C16 H16C . . 109.5 ?
    H16B C16 H16C . . 109.5 ?
    O5 C17 N6 . . 123.05(17) ?
    O5 C17 C16 . . 120.52(17) ?
    N6 C17 C16 . . 116.43(16) ?
    C17 N6 C18 . . 124.75(15) ?
    C17 N6 H6N . . 117.6 ?
    C18 N6 H6N . . 117.6 ?
    C23 C18 C19 . . 119.95(17) ?
    C23 C18 N6 . . 119.97(16) ?
    C19 C18 N6 . . 119.95(16) ?
    C20 C19 C18 . . 119.82(18) ?
    C20 C19 H19 . . 120.1 ?
    C18 C19 H19 . . 120.1 ?
    C21 C20 C19 . . 119.93(17) ?
    C21 C20 H20 . . 120.0 ?
    C19 C20 H20 . . 120.0 ?
    O4 C21 C20 . . 122.30(16) ?
    O4 C21 C22 . . 117.09(16) ?
    C20 C21 C22 . . 120.50(17) ?
    C21 O4 H4O . . 109.5 ?
    C21 C22 C23 . . 119.29(17) ?
    C21 C22 H22 . . 120.4 ?
    C23 C22 H22 . . 120.4 ?
    C18 C23 C22 . . 120.47(17) ?
    C18 C23 H23 . . 119.8 ?
    C22 C23 H23 . . 119.8 ?
loop_
    _geom_torsion_atom_site_label_1
    _geom_torsion_atom_site_label_2
    _geom_torsion_atom_site_label_3
    _geom_torsion_atom_site_label_4
    _geom_torsion_site_symmetry_1
    _geom_torsion_site_symmetry_2
    _geom_torsion_site_symmetry_3
    _geom_torsion_site_symmetry_4
    _geom_torsion
    _geom_torsion_publ_flag
    O1 C2 N1 C3 . . . . 4.5(3) ?
    C1 C2 N1 C3 . . . . -176.59(16) ?
    C2 N1 C3 C8 . . . . 64.0(2) ?
    C2 N1 C3 C4 . . . . -118.63(19) ?
    C8 C3 C4 C5 . . . . 1.6(3) ?
    N1 C3 C4 C5 . . . . -175.82(15) ?
    C3 C4 C5 C6 . . . . -0.4(3) ?
    C4 C5 C6 C7 . . . . -0.9(3) ?
    C4 C5 C6 O2 . . . . -178.39(15) ?
    C5 C6 C7 C8 . . . . 0.9(2) ?
    O2 C6 C7 C8 . . . . 178.43(15) ?
    C4 C3 C8 C7 . . . . -1.5(3) ?
    N1 C3 C8 C7 . . . . 175.85(15) ?
    C6 C7 C8 C3 . . . . 0.3(3) ?
    C7 C6 O2 C9 . . . . 105.80(17) ?
    C5 C6 O2 C9 . . . . -76.6(2) ?
    C6 O2 C9 O3 . . . . -3.1(2) ?
    C6 O2 C9 B1 . . . . 176.90(15) ?
    O3 C9 B1 N2 . . . . 17.3(3) ?
    O2 C9 B1 N2 . . . . -162.61(14) ?
    C9 B1 N2 C10 . . . . 56.76(19) ?
    C9 B1 N2 C12 . . . . -65.61(19) ?
    C9 B1 N2 C13 . . . . 174.96(14) ?
    C12 N2 C10 N3 . . . . -56.73(17) ?
    C13 N2 C10 N3 . . . . 57.78(17) ?
    B1 N2 C10 N3 . . . . 177.79(13) ?
    N2 C10 N3 C11 . . . . 58.28(17) ?
    N2 C10 N3 C14 . . . . -59.11(17) ?
    C10 N3 C11 N4 . . . . -60.21(18) ?
    C14 N3 C11 N4 . . . . 57.55(18) ?
    N3 C11 N4 C12 . . . . 60.24(18) ?
    N3 C11 N4 C15 . . . . -57.68(18) ?
    C11 N4 C12 N2 . . . . -58.36(17) ?
    C15 N4 C12 N2 . . . . 59.38(18) ?
    C10 N2 C12 N4 . . . . 56.54(17) ?
    C13 N2 C12 N4 . . . . -57.59(18) ?
    B1 N2 C12 N4 . . . . -178.46(14) ?
    C10 N2 C13 N5 . . . . -57.80(17) ?
    C12 N2 C13 N5 . . . . 57.13(18) ?
    B1 N2 C13 N5 . . . . -179.67(14) ?
    N2 C13 N5 C14 . . . . 59.31(18) ?
    N2 C13 N5 C15 . . . . -58.47(18) ?
    C13 N5 C14 N3 . . . . -59.61(18) ?
    C15 N5 C14 N3 . . . . 58.64(18) ?
    C10 N3 C14 N5 . . . . 59.51(19) ?
    C11 N3 C14 N5 . . . . -57.96(18) ?
    C12 N4 C15 N5 . . . . -59.85(19) ?
    C11 N4 C15 N5 . . . . 57.99(18) ?
    C13 N5 C15 N4 . . . . 59.57(19) ?
    C14 N5 C15 N4 . . . . -58.56(18) ?
    O5 C17 N6 C18 . . . . 4.0(3) ?
    C16 C17 N6 C18 . . . . -176.28(16) ?
    C17 N6 C18 C23 . . . . -130.07(19) ?
    C17 N6 C18 C19 . . . . 54.1(2) ?
    C23 C18 C19 C20 . . . . -0.5(3) ?
    N6 C18 C19 C20 . . . . 175.33(16) ?
    C18 C19 C20 C21 . . . . -1.1(3) ?
    C19 C20 C21 O4 . . . . -173.96(16) ?
    C19 C20 C21 C22 . . . . 2.3(3) ?
    O4 C21 C22 C23 . . . . 174.61(15) ?
    C20 C21 C22 C23 . . . . -1.8(3) ?
    C19 C18 C23 C22 . . . . 1.0(3) ?
    N6 C18 C23 C22 . . . . -174.86(16) ?
    C21 C22 C23 C18 . . . . 0.2(3) ?
loop_
    _geom_hbond_atom_site_label_D
    _geom_hbond_atom_site_label_H
    _geom_hbond_atom_site_label_A
    _geom_hbond_site_symmetry_A
    _geom_hbond_distance_DH
    _geom_hbond_distance_HA
    _geom_hbond_distance_DA
    _geom_hbond_angle_DHA
    C10 H10A O3 . 0.97 2.52 3.184(2) 125
    C12 H12B O3 . 0.97 2.46 3.135(2) 126
    N1 H1N O4 4_576 0.86 2.18 3.0217(19) 168
    O4 H4O O5 4_565 0.82 1.85 2.6619(18) 174
    N6 H6N O1 1_555 0.86 2.00 2.8415(19) 166
    C10 H10B O3 2_646 0.97 2.49 3.413(2) 159
    C15 H15A O4 3_666 0.97 2.50 3.160(2) 125
    C20 H20 O5 4_565 0.93 2.51 3.195(2) 130
_shelx_space_group_comment
;
The symmetry employed for this shelxl refinement is uniquely defined
by the following loop, which should always be used as a source of
symmetry information in preference to the above space-group names.
They are only intended as comments.
;
_shelx_estimated_absorpt_T_min     ?
_shelx_estimated_absorpt_T_max     ?
_shelx_hkl_file
;
   0   0  -1    0.45    0.34
   0   0   1    0.07    0.34
   0   0  -2  542.37    3.46
   0   0   2  533.45    3.51
   0   0  -3   -0.32    1.05
   0   0  -3    0.26    0.93
   0   0   3   -0.31    0.91
   0   0  -4    5.70    1.29
   0   0  -4    5.02    1.15
   0   0   4    4.43    1.18
   0   0  -5   -0.89    1.21
   0   0  -5    0.61    1.05
   0   0  -5   -2.05    0.93
   0   0  -5    0.06    1.00
   0   0   5   -1.86    1.23
   0   0   5    0.02    1.22
   0   0   5   -0.59    1.06
   0   0  -6   88.07    3.24
   0   0  -6   95.28    2.96
   0   0  -6   80.36    2.83
   0   0  -6   85.54    3.01
   0   0   6   82.82    3.13
   0   0   6   92.26    3.11
   0   0  -7   -0.20    1.36
   0   0  -7   -0.47    1.11
   0   0  -7    0.81    1.11
   0   0  -7   -0.36    1.12
   0   0   7   -1.17    1.40
   0   0   7   -0.09    1.26
   0   0  -8   27.16    2.73
   0   0  -8   28.57    3.62
   0   0  -8   27.90    2.49
   0   0   8   27.36    2.74
   0   0   8   26.96    2.53
   0   0  -9    0.61    1.67
   0   0  -9   -0.38    1.41
   0   0   9   -0.57    1.49
   0   0 -10    1.61    1.97
   0   0  10    0.56    1.67
   0   0 -11   -0.81    2.06
   0   0  11    0.98    1.91
   0   0 -12   20.95    3.93
   0   0  12   17.18    3.65
   0   0 -13    1.09    2.44
   0   0  13   -0.01    2.36
   0   0 -14    0.88    2.78
   0   0  14   -2.31    2.44
   0   0 -15    0.96    2.94
   0   0  15    4.15    2.98
   0  -1   1   56.31    1.27
   0   1  -1   54.76    1.29
   0  -1   2  649.98    4.41
   0   1  -2  624.69    4.38
   0   1   2  665.48    2.93
   0  -1  -3  177.25    2.72
   0  -1  -3  180.49    2.53
   0  -1   3  180.08    3.05
   0   1  -3  166.21    4.00
   0   1  -3  183.23    3.17
   0   1   3  187.70    2.44
   0  -1  -4  143.82    2.96
   0  -1  -4  141.75    3.04
   0  -1  -4  142.64    2.70
   0  -1   4  138.91    3.40
   0  -1   4  145.07    3.20
   0   1  -4  129.72    3.18
   0   1  -4  146.48    3.23
   0   1   4  143.51    2.67
   0  -1  -5   22.36    2.05
   0  -1  -5   24.28    1.65
   0  -1  -5   23.69    2.24
   0  -1  -5   23.05    1.88
   0  -1   5   22.62    2.28
   0  -1   5   21.76    2.08
   0   1  -5   22.48    2.33
   0   1  -5   24.34    2.22
   0   1   5   23.62    1.88
   0  -1  -6   59.26    2.66
   0  -1  -6   63.53    2.21
   0  -1  -6   61.61    2.96
   0  -1  -6   61.47    2.66
   0  -1   6   61.15    3.05
   0  -1   6   61.85    2.85
   0   1  -6   58.17    3.03
   0   1  -6   58.20    2.87
   0   1  -6   58.27    2.44
   0   1   6   58.32    2.60
   0  -1  -7   25.46    2.32
   0  -1  -7   28.28    1.92
   0  -1  -7   26.19    2.38
   0  -1  -7   27.01    2.27
   0  -1   7   24.48    2.65
   0  -1   7   27.39    2.44
   0   1  -7   28.65    2.69
   0   1  -7   23.81    2.41
   0   1  -7   25.18    2.00
   0   1   7   25.26    2.29
   0   1   7   28.24    2.28
   0  -1  -8   -1.37    1.32
   0  -1  -8   -0.34    1.44
   0  -1  -8    0.59    1.25
   0  -1   8    0.40    1.55
   0  -1   8    1.34    1.51
   0   1  -8    0.91    1.52
   0   1  -8    0.63    1.42
   0   1  -8    0.82    1.21
   0   1   8   -0.37    1.29
   0  -1  -9   14.31    2.78
   0  -1  -9   16.83    2.82
   0  -1  -9   15.97    2.53
   0  -1   9   17.09    2.92
   0  -1   9   18.83    2.84
   0   1  -9   11.76    2.29
   0   1   9   14.82    2.56
   0  -1 -10    2.40    1.79
   0  -1 -10    2.21    1.80
   0  -1  10    5.19    2.33
   0  -1  10    2.26    1.91
   0   1 -10    0.04    1.99
   0   1  10    2.39    1.80
   0  -1 -11    0.77    2.02
   0  -1  11    0.71    2.05
   0   1 -11   -0.04    2.23
   0   1  11    2.79    1.98
   0  -1 -12    4.44    2.37
   0  -1  12    5.82    2.47
   0   1 -12    4.25    2.55
   0   1  12    4.05    2.20
   0  -1 -13    2.61    2.34
   0  -1  13    1.39    2.34
   0   1 -13    0.26    2.61
   0   1  13    1.93    2.30
   0  -1 -14    2.45    2.74
   0  -1  14    3.15    2.68
   0   1 -14    0.49    2.91
   0   1  14    2.33    2.55
   0  -2   0   78.90    2.01
   0   2   0   77.87    1.00
   0   2   0   79.33    1.00
   0  -2  -1  646.91    4.88
   0  -2   1  646.66    4.37
   0   2  -1  655.03    4.02
   0  -2  -2  167.39    3.67
   0  -2  -2  184.69    3.73
   0  -2   2  163.28    2.98
   0  -2   2  174.79    2.73
   0   2  -2  177.51    2.92
   0  -2  -3    6.23    1.26
   0  -2  -3    4.67    1.35
   0  -2  -3    4.64    1.32
   0  -2  -3    4.70    0.97
   0  -2   3    4.09    1.33
   0  -2   3    5.14    1.18
   0   2  -3    4.85    1.29
   0   2   3    5.64    0.91
   0   2   3    4.22    0.90
   0  -2  -4    1.78    0.97
   0  -2  -4    1.83    1.18
   0  -2  -4    1.74    1.27
   0  -2  -4    2.23    0.79
   0  -2   4    2.56    1.31
   0  -2   4    1.61    1.17
   0   2  -4    2.24    1.34
   0   2  -4    1.82    1.25
   0   2   4    2.43    0.78
   0  -2  -5   31.75    2.01
   0  -2  -5   27.01    1.92
   0  -2  -5   33.19    2.64
   0  -2  -5   30.64    1.84
   0  -2   5   32.63    2.58
   0  -2   5   32.73    2.39
   0   2  -5   28.98    2.52
   0   2  -5   30.55    2.46
   0   2   5   32.15    1.77
   0  -2  -6    8.12    1.77
   0  -2  -6   10.06    1.62
   0  -2  -6   11.10    2.48
   0  -2  -6    9.68    1.71
   0  -2   6    6.30    1.55
   0  -2   6    9.21    2.12
   0   2  -6   10.21    2.30
   0   2  -6    9.34    2.28
   0   2   6   11.42    1.69
   0  -2  -7    7.37    1.50
   0  -2  -7    7.92    1.64
   0  -2  -7    7.71    1.68
   0  -2  -7   10.12    1.88
   0  -2   7    7.51    1.90
   0  -2   7   12.05    2.37
   0   2  -7   10.40    2.08
   0   2  -7   10.28    2.41
   0   2  -7   12.16    1.75
   0   2   7    7.77    1.85
   0  -2  -8   81.05    3.40
   0  -2  -8   80.56    3.70
   0  -2  -8   76.33    3.21
   0  -2   8   76.88    3.93
   0  -2   8   87.64    3.85
   0   2  -8   82.59    4.04
   0   2  -8   88.86    3.81
   0   2  -8   79.52    3.00
   0   2   8   80.97    3.21
   0  -2  -9    9.69    2.02
   0  -2  -9    8.06    2.15
   0  -2  -9    8.97    1.77
   0  -2   9    9.13    2.27
   0  -2   9   11.06    2.63
   0   2  -9    7.91    2.26
   0   2  -9    8.74    2.05
   0   2   9    9.49    2.37
   0  -2 -10    2.92    1.87
   0  -2 -10    0.77    1.87
   0  -2  10    3.99    2.18
   0  -2  10    2.50    1.94
   0   2 -10    5.40    2.32
   0   2  10    3.40    1.77
   0  -2 -11    0.63    1.91
   0  -2  11    3.13    2.30
   0  -2  11   -1.23    1.97
   0   2 -11   -0.37    2.17
   0   2  11   -1.00    1.73
   0  -2 -12    1.71    2.13
   0  -2  12    0.43    2.27
   0   2 -12    2.85    2.43
   0   2  12    1.12    2.04
   0  -2 -13    2.15    2.41
   0  -2  13    1.06    2.40
   0   2 -13    3.93    2.78
   0   2  13    3.50    2.33
   0  -2 -14   12.06    3.19
   0  -2  14   13.12    3.26
   0   2 -14   14.68    3.63
   0   2  14   16.26    3.99
   0  -3   0    1.53    0.84
   0  -3   0   -0.91    0.95
   0  -3   0   -2.05    1.26
   0   3   0    0.16    0.56
   0   3   0   -0.01    0.56
   0  -3  -1    9.17    1.04
   0  -3  -1   10.36    1.73
   0  -3  -1    9.10    1.76
   0  -3   1    6.32    1.53
   0  -3   1   10.97    1.72
   0  -3   1    7.57    1.49
   0   3  -1   10.51    1.45
   0  -3  -2    0.96    0.59
   0  -3  -2    1.27    1.25
   0  -3  -2    1.83    1.47
   0  -3  -2   -0.13    1.26
   0  -3   2    0.77    1.08
   0  -3   2    2.54    0.91
   0  -3   2    1.71    1.38
   0   3  -2    1.69    1.06
   0  -3  -3    1.02    0.72
   0  -3  -3    2.15    1.49
   0  -3  -3    1.70    1.36
   0  -3   3    2.01    1.30
   0  -3   3    0.95    1.03
   0  -3   3   -0.04    1.30
   0   3  -3    3.19    1.26
   0  -3  -4    5.01    0.95
   0  -3  -4    5.50    1.56
   0  -3  -4    4.47    1.79
   0  -3  -4    3.44    0.78
   0  -3   4    3.28    1.39
   0  -3   4    4.73    1.28
   0  -3   4    4.77    1.48
   0   3  -4    5.25    1.50
   0   3  -4    4.18    1.40
   0   3   4    4.93    0.95
   0   3   4    4.17    0.94
   0  -3  -5   41.93    1.96
   0  -3  -5   45.28    2.50
   0  -3  -5   47.14    3.38
   0  -3  -5   45.98    1.83
   0  -3   5   43.45    2.78
   0  -3   5   45.51    2.65
   0  -3   5   45.91    2.29
   0   3  -5   43.54    2.86
   0   3  -5   44.32    2.71
   0   3   5   44.56    1.70
   0  -3  -6    7.98    1.63
   0  -3  -6    9.24    1.95
   0  -3  -6    6.19    1.70
   0  -3  -6    7.98    1.53
   0  -3   6    9.36    1.90
   0  -3   6    7.37    1.57
   0  -3   6    7.81    1.62
   0   3  -6    7.61    1.79
   0   3  -6    6.26    1.68
   0   3   6    7.85    1.47
   0  -3  -7   17.79    2.06
   0  -3  -7   20.59    2.19
   0  -3  -7   20.63    3.06
   0  -3  -7   21.82    2.05
   0  -3   7   16.08    2.74
   0  -3   7   22.10    2.64
   0   3  -7   19.94    2.88
   0   3  -7   19.34    2.77
   0   3   7   21.21    1.97
   0  -3  -8   15.58    2.17
   0  -3  -8   15.42    2.21
   0  -3  -8   11.52    2.22
   0  -3  -8   14.42    2.21
   0  -3   8   15.63    2.97
   0  -3   8   14.37    2.78
   0   3  -8   12.17    2.95
   0   3  -8   13.83    2.70
   0   3   8   13.71    2.14
   0  -3  -9    5.99    1.77
   0  -3  -9    8.57    2.29
   0  -3  -9    6.73    1.61
   0  -3   9    9.03    2.39
   0  -3   9   12.57    3.07
   0   3  -9   10.58    2.52
   0   3  -9    7.38    2.13
   0   3   9    9.43    1.80
   0  -3 -10    4.60    1.88
   0  -3 -10    5.10    2.24
   0  -3 -10    7.99    1.80
   0  -3  10    4.05    2.49
   0  -3  10    3.44    2.09
   0   3 -10   10.41    2.73
   0   3 -10    6.70    2.28
   0   3  10    4.08    1.78
   0  -3 -11   16.72    3.06
   0  -3 -11   15.51    2.87
   0  -3  11   24.11    4.04
   0  -3  11   23.25    3.82
   0   3 -11   22.69    4.22
   0   3  11   23.40    3.15
   0  -3 -12    1.66    2.07
   0  -3  12    0.83    2.64
   0  -3  12   -0.59    2.21
   0   3 -12   -0.76    2.45
   0   3  12    1.77    2.00
   0  -3 -13   14.61    3.59
   0  -3  13   18.52    4.25
   0   3 -13   10.17    3.33
   0   3  13   15.03    3.61
   0  -3 -14   -1.41    2.39
   0   3 -14   -2.28    2.66
   0   3  14    3.84    2.56
   0  -4   0   29.89    1.57
   0  -4   0   32.60    2.18
   0  -4   0   30.19    2.48
   0   4   0   30.82    1.31
   0   4   0   30.46    1.25
   0  -4  -1   10.91    1.17
   0  -4  -1   10.86    2.02
   0  -4  -1   17.40    2.40
   0  -4   1    9.83    1.58
   0  -4   1   13.57    1.81
   0  -4   1   10.05    1.81
   0   4  -1    9.94    1.50
   0  -4  -2    0.47    0.58
   0  -4  -2    0.75    1.23
   0  -4  -2   -3.89    1.61
   0  -4  -2    1.38    1.96
   0  -4   2    0.71    1.11
   0  -4   2    0.13    1.02
   0  -4   2   -1.05    1.59
   0   4  -2   -0.46    1.05
   0  -4  -3    4.09    0.98
   0  -4  -3    3.16    1.87
   0  -4  -3    3.74    1.90
   0  -4   3    4.16    1.36
   0  -4   3    6.47    1.58
   0  -4   3    4.94    1.67
   0   4  -3    5.48    1.38
   0  -4  -4    8.48    1.15
   0  -4  -4    7.81    1.81
   0  -4  -4    5.94    1.92
   0  -4   4    7.16    1.58
   0  -4   4    7.78    1.34
   0  -4   4    7.90    1.64
   0   4  -4    8.62    2.09
   0   4  -4    7.03    1.55
   0  -4  -5   24.94    1.57
   0  -4  -5   24.68    2.42
   0  -4  -5   30.37    2.90
   0  -4  -5   24.30    1.43
   0  -4   5   23.19    2.52
   0  -4   5   26.49    2.21
   0  -4   5   23.51    2.09
   0   4  -5   23.07    2.60
   0   4  -5   23.61    2.54
   0   4   5   26.98    1.32
   0   4   5   26.95    1.32
   0  -4  -6   11.58    1.54
   0  -4  -6   10.58    2.24
   0  -4  -6   10.71    2.14
   0  -4  -6    7.60    1.47
   0  -4   6    7.75    1.90
   0  -4   6   12.15    2.24
   0  -4   6   13.42    1.89
   0   4  -6   10.69    2.57
   0   4  -6   10.81    2.34
   0   4   6    8.40    1.38
   0  -4  -7   19.75    1.97
   0  -4  -7   20.63    2.46
   0  -4  -7   22.63    3.36
   0  -4  -7   20.77    1.96
   0  -4   7   20.57    2.97
   0  -4   7   16.15    2.51
   0   4  -7   17.49    2.97
   0   4  -7   21.74    2.97
   0   4   7   20.98    1.86
   0  -4  -8   43.56    2.58
   0  -4  -8   43.25    2.95
   0  -4  -8   38.24    3.73
   0  -4  -8   42.09    2.63
   0  -4   8   45.55    3.75
   0  -4   8   44.47    3.39
   0   4  -8   36.14    3.54
   0   4  -8   44.60    3.70
   0   4   8   44.02    2.56
   0  -4  -9   -1.12    1.39
   0  -4  -9    1.62    2.12
   0  -4  -9    0.72    1.26
   0  -4   9   -1.52    2.02
   0  -4   9   -0.62    1.79
   0   4  -9    4.74    2.29
   0   4  -9   -1.37    1.86
   0   4   9   -0.71    1.33
   0  -4 -10    8.95    1.93
   0  -4 -10    8.12    2.64
   0  -4 -10    9.39    1.87
   0  -4  10    6.33    2.52
   0  -4  10    8.09    2.34
   0   4 -10    7.79    2.53
   0   4 -10    6.84    2.38
   0   4  10    8.45    1.88
   0  -4 -11    3.29    1.90
   0  -4 -11   -0.67    2.33
   0  -4 -11    2.27    1.62
   0  -4  11   -0.65    2.50
   0   4 -11   -0.34    2.24
   0   4  11    3.04    1.82
   0  -4 -12    5.59    2.21
   0  -4 -12    4.64    3.49
   0  -4  12    6.38    2.87
   0   4 -12    3.05    2.78
   0   4  12    7.90    2.27
   0  -4 -13    6.76    2.53
   0  -4  13    7.23    3.29
   0   4 -13    5.68    3.02
   0   4  13    4.69    2.35
   0  -4 -14    4.01    2.56
   0   4 -14    3.27    3.17
   0   4  14    4.31    2.50
   0  -5   0   -0.31    0.85
   0  -5   0    0.54    1.12
   0  -5   0   -1.77    1.70
   0   5   0    0.10    0.67
   0   5   0   -0.41    0.75
   0  -5  -1   65.55    1.82
   0  -5  -1   66.76    2.98
   0  -5  -1   61.62    3.35
   0  -5   1   62.35    2.36
   0  -5   1   68.17    2.74
   0  -5   1   59.36    3.22
   0   5  -1   63.78    2.23
   0   5   1   66.37    1.34
   0   5   1   69.75    1.36
   0  -5  -2  110.81    1.91
   0  -5  -2  105.70    3.56
   0  -5  -2  110.51    3.98
   0  -5   2  110.11    3.18
   0  -5   2  108.52    3.28
   0  -5   2  108.92    3.68
   0   5  -2  110.43    3.01
   0  -5  -3   96.03    1.70
   0  -5  -3   99.95    3.67
   0  -5  -3  101.81    3.86
   0  -5  -3   94.82    3.95
   0  -5   3   89.90    3.15
   0  -5   3   99.44    3.17
   0  -5   3   97.44    3.57
   0   5  -3   98.56    3.24
   0  -5  -4   38.45    1.38
   0  -5  -4   38.71    2.98
   0  -5  -4   38.00    3.25
   0  -5   4   38.24    2.66
   0  -5   4   41.01    2.73
   0   5  -4   39.01    2.67
   0   5  -4   43.00    2.72
   0  -5  -5    0.13    0.73
   0  -5  -5   -1.09    1.66
   0  -5  -5    0.39    1.77
   0  -5   5   -0.46    1.39
   0  -5   5    1.00    1.56
   0   5  -5    0.01    1.45
   0   5  -5    0.48    1.35
   0   5   5   -0.60    0.58
   0  -5  -6    0.62    0.89
   0  -5  -6    0.95    1.81
   0  -5  -6    0.33    1.84
   0  -5  -6    0.30    0.83
   0  -5   6    0.38    1.61
   0  -5   6    1.57    1.53
   0   5  -6    1.55    1.69
   0   5  -6   -0.12    1.56
   0   5   6    0.90    0.79
   0  -5  -7   71.22    2.55
   0  -5  -7   68.21    3.75
   0  -5  -7   72.85    4.56
   0  -5  -7   68.49    2.62
   0  -5   7   62.81    3.96
   0   5  -7   62.82    3.93
   0   5  -7   75.16    4.08
   0   5   7   72.55    2.48
   0  -5  -8   15.58    2.08
   0  -5  -8   15.87    2.95
   0  -5  -8   10.05    2.58
   0  -5  -8   13.65    2.11
   0  -5   8   11.03    2.58
   0   5  -8   11.51    2.57
   0   5  -8   15.61    3.37
   0   5   8   14.53    2.01
   0  -5  -9    1.62    1.38
   0  -5  -9    3.23    2.43
   0  -5  -9    0.21    1.30
   0  -5   9    0.52    2.24
   0   5  -9   -1.32    2.01
   0   5  -9    0.73    2.09
   0   5   9    2.30    1.36
   0  -5 -10    6.83    1.81
   0  -5 -10    3.13    2.65
   0  -5 -10    7.68    1.79
   0  -5  10    7.10    2.74
   0   5 -10    7.90    2.72
   0   5 -10    6.74    2.55
   0   5  10    9.27    1.89
   0  -5 -11    4.22    1.83
   0  -5 -11    5.93    2.83
   0  -5 -11    8.03    1.97
   0  -5  11    1.75    2.74
   0   5 -11    4.36    2.68
   0   5 -11    5.71    2.68
   0   5  11    4.80    1.90
   0  -5 -12    3.78    2.08
   0  -5 -12    1.96    2.89
   0  -5  12    7.16    3.12
   0   5 -12    8.13    3.15
   0   5  12    8.21    2.25
   0  -5 -13    0.55    2.05
   0  -5  13   -1.99    2.73
   0   5 -13    1.26    2.92
   0   5  13   -1.04    2.05
   0  -6   0   66.81    2.27
   0  -6   0   72.78    3.20
   0  -6   0   65.93    3.58
   0   6   0   67.51    2.13
   0  -6  -1    5.45    1.23
   0  -6  -1    5.54    1.55
   0  -6  -1    6.46    2.11
   0  -6   1    4.68    1.19
   0  -6   1    3.72    1.38
   0  -6   1    8.76    2.15
   0   6  -1    4.40    1.14
   0   6   1    5.20    1.12
   0  -6  -2    1.55    0.68
   0  -6  -2    0.35    1.43
   0  -6  -2    1.99    2.05
   0  -6   2    1.95    1.20
   0  -6   2    1.35    1.25
   0  -6   2   -0.07    1.80
   0   6  -2    0.03    1.11
   0  -6  -3    0.10    0.56
   0  -6  -3    0.20    1.52
   0  -6  -3    0.36    1.95
   0  -6   3   -0.10    1.27
   0  -6   3   -1.50    1.18
   0  -6   3   -1.05    1.75
   0   6  -3   -0.47    1.19
   0  -6  -4   11.41    2.44
   0  -6   4    6.31    1.74
   0  -6   4   14.80    2.41
   0  -6   4   11.37    2.58
   0   6  -4    7.35    1.66
   0  -6  -5    2.16    0.73
   0  -6  -5    2.95    2.12
   0  -6  -5    1.57    2.04
   0  -6   5    2.09    1.65
   0  -6   5    2.55    1.49
   0  -6   5    3.15    1.83
   0   6  -5    2.13    1.62
   0   6   5    2.00    0.66
   0  -6  -6    0.60    0.81
   0  -6  -6    2.78    2.19
   0  -6  -6    0.12    2.08
   0  -6  -6   -0.05    0.85
   0  -6   6    0.82    1.74
   0  -6   6   -0.34    1.62
   0   6  -6    0.69    1.70
   0   6   6    0.06    0.77
   0  -6  -7    5.52    1.12
   0  -6  -7    3.35    2.26
   0  -6  -7    6.48    2.47
   0  -6  -7    3.96    1.10
   0  -6   7    4.24    2.18
   0   6  -7    3.05    1.98
   0   6   7    4.94    1.13
   0  -6  -8   35.38    2.20
   0  -6  -8   37.11    3.75
   0  -6  -8   32.95    4.56
   0  -6  -8   31.24    2.42
   0  -6   8   29.71    3.74
   0   6  -8   31.74    3.83
   0   6   8   35.67    2.38
   0  -6  -9    7.86    1.57
   0  -6  -9    6.67    2.65
   0  -6  -9    6.83    2.76
   0  -6  -9    5.83    1.50
   0  -6   9    5.61    2.63
   0   6  -9    6.23    2.41
   0   6   9    8.13    1.66
   0  -6 -10    0.71    1.38
   0  -6 -10    0.82    2.66
   0  -6 -10   -0.34    1.44
   0  -6  10    0.42    2.48
   0   6 -10   -0.21    2.21
   0   6  10    0.26    1.45
   0  -6 -11    2.46    1.64
   0  -6 -11    1.74    2.99
   0  -6 -11    3.70    1.85
   0  -6  11    1.67    2.78
   0   6 -11    4.13    2.64
   0   6  11    3.71    1.87
   0  -6 -12   -0.17    1.74
   0  -6 -12    0.74    3.16
   0  -6 -12    0.42    1.86
   0  -6  12   -3.70    2.71
   0   6  12    1.55    1.91
   0  -6 -13    2.65    2.03
   0  -6 -13   -1.66    5.56
   0  -6  13    0.74    2.94
   0   6  13    0.09    2.05
   0  -7   0    0.31    0.95
   0  -7   0    1.18    1.45
   0  -7   0    1.64    2.19
   0   7   0   -0.46    0.94
   0  -7  -1    6.11    1.40
   0  -7  -1    6.14    1.78
   0  -7  -1    7.89    2.48
   0  -7   1    6.06    1.36
   0  -7   1    5.82    1.64
   0  -7   1   12.79    2.65
   0   7  -1    8.61    1.90
   0   7   1    7.68    1.40
   0  -7  -2    1.17    0.75
   0  -7  -2   -0.03    1.55
   0  -7  -2    0.48    2.18
   0  -7   2    1.23    1.32
   0  -7   2    2.02    1.43
   0  -7   2    1.90    1.95
   0   7  -2    0.27    1.24
   0   7   2    0.17    0.70
   0  -7  -3    2.81    1.78
   0  -7  -3    2.79    2.31
   0  -7   3    4.04    1.58
   0  -7   3    1.80    1.46
   0  -7   3    5.99    2.23
   0   7  -3    2.20    1.45
   0   7   3    2.69    0.69
   0  -7  -4   10.21    2.75
   0  -7   4    7.56    1.92
   0  -7   4    7.04    1.75
   0  -7   4    6.43    2.35
   0   7  -4    8.17    1.83
   0  -7  -5   21.55    3.62
   0  -7   5   19.49    2.97
   0  -7   5   19.93    2.84
   0  -7   5   21.05    3.22
   0   7  -5   20.04    2.97
   0   7   5   18.41    1.34
   0  -7  -6   15.69    3.55
   0  -7   6   14.53    2.99
   0  -7   6   15.33    3.65
   0  -7   6   17.17    3.27
   0   7  -6   17.03    3.17
   0   7   6   15.11    1.50
   0  -7  -7    1.28    2.40
   0  -7  -7    2.78    1.10
   0  -7   7    2.96    2.19
   0   7  -7    2.82    2.09
   0   7   7    3.16    1.08
   0  -7  -8   10.78    2.94
   0  -7   8    7.79    2.67
   0   7  -8    8.05    2.53
   0   7   8    8.61    1.92
   0  -7  -9   22.43    4.15
   0  -7  -9   22.32    2.60
   0  -7   9   19.59    3.94
   0   7  -9   21.27    4.08
   0   7   9   24.08    2.50
   0  -7 -10   12.51    2.07
   0  -7  10   17.29    4.12
   0   7 -10   12.78    3.16
   0   7  10   11.02    2.57
   0  -7 -11   13.30    2.34
   0  -7  11   12.56    3.47
   0   7 -11   14.88    3.31
   0   7  11   14.17    2.97
   0  -7 -12   -0.51    1.81
   0  -7  12    2.25    3.07
   0   7  12    1.26    1.87
   0  -8   0   19.55    1.98
   0  -8   0   18.88    3.00
   0  -8   0   19.93    3.74
   0   8   0   19.07    2.09
   0  -8  -1    9.78    1.59
   0  -8  -1    8.85    2.10
   0  -8  -1    6.71    2.89
   0  -8   1    8.90    2.05
   0  -8   1   10.19    2.08
   0  -8   1   10.04    2.82
   0   8  -1    9.01    1.65
   0   8   1    9.51    1.74
   0  -8  -2    3.36    0.89
   0  -8  -2    4.18    1.87
   0  -8  -2    2.95    2.62
   0  -8   2    2.35    1.46
   0  -8   2    1.34    1.61
   0  -8   2    3.36    2.50
   0   8  -2    4.23    1.55
   0   8   2    2.34    0.98
   0  -8  -3   28.20    3.39
   0  -8  -3   31.65    4.16
   0  -8   3   25.74    2.92
   0  -8   3   24.40    3.08
   0  -8   3   31.36    4.14
   0   8  -3   29.09    2.95
   0   8   3   30.94    1.67
   0  -8  -4    8.09    3.00
   0  -8   4    4.23    1.92
   0  -8   4    6.92    2.61
   0   8  -4    5.63    1.90
   0   8   4    4.82    1.05
   0  -8  -5    1.90    2.75
   0  -8   5   -0.26    1.77
   0  -8   5   -0.32    2.23
   0   8  -5   -0.41    1.73
   0  -8  -6    3.25    2.79
   0  -8   6    4.35    2.26
   0  -8   6    4.16    2.59
   0   8  -6    3.08    2.14
   0  -8  -7   -0.10    2.72
   0  -8  -7   -0.41    1.03
   0  -8   7    0.01    2.11
   0   8  -7    1.45    2.19
   0  -8  -8    4.55    3.03
   0  -8  -8    2.90    1.30
   0  -8   8    2.80    2.54
   0   8  -8    5.98    2.52
   0   8   8    3.11    1.33
   0  -8  -9   -1.22    2.95
   0  -8  -9   -0.81    1.32
   0  -8   9    2.15    2.61
   0   8  -9   -1.48    2.28
   0   8   9   -0.01    1.35
   0  -8 -10    1.24    1.54
   0  -8  10    3.33    2.99
   0   8 -10   -1.70    2.45
   0   8  10   -0.04    1.43
   0  -8 -11    0.41    1.81
   0  -8  11    2.08    3.06
   0   8 -11    0.40    2.66
   0   8  11    1.74    1.73
   0  -9   0   -0.58    1.12
   0  -9   0   -1.52    1.80
   0  -9   0   -0.76    2.73
   0   9   0    0.36    1.31
   0  -9  -1    0.88    1.00
   0  -9  -1   -0.39    1.85
   0  -9  -1    1.88    2.83
   0  -9   1    1.08    1.37
   0  -9   1    2.17    1.84
   0  -9   1    2.83    2.77
   0   9  -1    1.05    1.45
   0   9   1    1.34    1.23
   0  -9  -2    2.06    1.94
   0  -9  -2   -0.10    2.85
   0  -9   2   -0.69    1.47
   0  -9   2    3.97    2.79
   0   9  -2    0.13    1.53
   0   9   2    0.85    1.13
   0  -9  -3    6.50    2.31
   0  -9  -3    9.11    3.34
   0  -9   3    7.83    2.04
   0  -9   3    7.24    2.99
   0   9  -3    6.21    2.00
   0   9   3    5.50    1.22
   0  -9  -4    9.53    3.51
   0  -9   4    4.21    2.03
   0  -9   4    9.43    3.00
   0   9  -4    3.33    1.97
   0  -9  -5   10.17    3.62
   0  -9   5    5.37    2.25
   0  -9   5    8.61    2.99
   0   9  -5    7.26    2.29
   0  -9  -6    6.32    3.45
   0  -9   6    1.90    2.16
   0   9  -6    5.67    2.38
   0  -9  -7   -0.92    3.20
   0  -9  -7   -1.08    1.10
   0  -9   7    1.92    2.27
   0   9  -7   -0.36    2.19
   0  -9  -8    1.59    3.47
   0  -9  -8    1.97    1.29
   0  -9   8    3.27    2.64
   0   9  -8    4.66    2.63
   0  -9  -9    0.28    3.53
   0  -9  -9   -1.97    1.28
   0  -9   9   -1.17    2.52
   0   9  -9   -2.92    2.39
   0 -10   0   15.00    2.13
   0 -10   0   15.42    3.83
   0  10   0   14.44    2.58
   0 -10  -1    2.83    2.22
   0 -10  -1    8.48    3.63
   0 -10   1    5.38    1.62
   0 -10   1    9.67    3.46
   0  10  -1    2.97    1.70
   0  10   1    4.35    1.53
   0 -10  -2   24.97    3.88
   0 -10  -2   23.60    5.10
   0 -10   2   24.32    2.90
   0 -10   2   32.59    4.84
   0  10  -2   30.60    3.26
   0  10   2   26.41    2.44
   0 -10  -3    0.05    3.13
   0 -10   3   -0.58    1.76
   0 -10   3    3.38    2.97
   0  10  -3    0.34    1.79
   0 -10  -4    1.73    3.54
   0 -10   4    0.56    1.92
   0 -10   4    3.54    3.05
   0  10  -4   -0.57    1.96
   0 -10  -5    0.55    3.81
   0 -10   5    3.54    2.24
   0 -10   5    3.03    2.94
   0  10  -5    1.54    2.20
   0 -10  -6   -0.02    3.66
   0 -10   6    1.90    2.36
   0  10  -6   -1.13    2.16
   0 -10  -7    8.67    4.27
   0 -10  -7    2.82    1.33
   0 -10   7    4.10    2.63
   0  10  -7    3.26    2.55
   0 -10  -8    8.14    4.40
   0 -10  -8    2.05    1.35
   0 -10   8    0.82    2.69
   0  10  -8    3.35    2.63
   0 -11   0   -0.74    3.56
   0  11   0    0.50    1.59
   0 -11  -1    1.36    3.62
   0 -11   1   -1.17    1.41
   0 -11   1   -1.35    3.36
   0  11  -1   -1.75    1.61
   0  11   1   -0.90    1.52
   0 -11  -2    7.04    4.01
   0 -11   2    2.37    1.77
   0 -11   2    1.21    3.37
   0  11  -2    2.60    1.99
   0  11   2    4.69    1.63
   0 -11  -3   -3.78    3.73
   0 -11   3    0.94    1.83
   0 -11   3    2.21    3.32
   0  11  -3   -1.75    1.92
   0 -11  -4    8.40    4.48
   0 -11   4    5.46    2.21
   0 -11   4    4.73    3.35
   0  11  -4    4.61    2.35
   0 -11  -5    7.42    4.43
   0 -11   5   -1.16    2.08
   0 -11   5    4.44    3.14
   0  11  -5    1.25    2.31
  -1   0  15    0.52    2.66
   1   0 -15    1.60    2.96
  -1   0  14    7.64    2.83
   1   0 -14    2.41    2.85
  -1   0  13    1.04    2.26
   1   0 -13   -0.02    2.45
  -1   0  12    0.93    2.11
   1   0 -12    2.89    2.44
  -1   0  11   -0.26    1.83
   1   0 -11    0.80    2.09
  -1   0  10    1.89    1.73
   1   0 -10    0.95    1.87
  -1   0   9    0.05    1.76
  -1   0   9   -1.83    1.47
   1   0  -9   -0.34    1.64
   1   0  -9    0.66    2.21
  -1   0   8    0.62    1.47
  -1   0   8   -0.62    1.35
   1   0  -8    1.85    1.57
   1   0  -8   -0.95    1.25
   1   0  -8    0.86    1.27
   1   0  -8    0.30    1.33
  -1   0   7    0.12    1.41
  -1   0   7   -0.07    1.30
  -1   0   7   -0.32    1.23
   1   0  -7    0.39    1.38
   1   0  -7   -0.93    1.13
   1   0  -7    0.45    1.06
   1   0  -7    0.55    1.07
  -1   0   6    2.22    1.36
  -1   0   6    0.32    1.27
  -1   0   6    0.04    1.19
   1   0  -6    0.62    1.35
   1   0  -6    0.75    1.18
   1   0  -6    1.93    1.17
   1   0  -6    1.30    1.16
  -1   0   5   -1.56    1.15
  -1   0   5   -0.18    1.10
   1   0  -5    0.22    1.20
   1   0  -5   -0.37    1.06
   1   0  -5   -1.12    0.91
  -1   0   4   91.20    2.53
   1   0  -4   85.52    2.71
   1   0  -4   91.43    2.50
  -1   0   3   -0.60    0.96
   1   0  -3   -0.50    1.06
   1   0  -3    1.15    1.01
  -1   0   2    6.92    1.21
   1   0  -2    6.28    1.24
  -1   0   1   -0.24    0.40
   1   0  -1    0.62    0.44
   1   0   1    0.18    0.40
  -1   0  -2   17.53    1.26
   1   0   2   16.73    1.23
  -1   0  -3   -0.55    0.97
  -1   0  -3   -1.11    0.92
   1   0   3    0.62    0.91
  -1   0  -4  278.01    4.26
  -1   0  -4  273.34    3.72
  -1   0  -4  278.67    3.84
   1   0   4  277.03    3.96
  -1   0  -5    0.17    1.18
  -1   0  -5    0.89    1.06
  -1   0  -5   -1.08    1.03
  -1   0  -5   -0.60    0.83
   1   0   5   -0.62    1.06
  -1   0  -6  558.28    6.84
  -1   0  -6  578.58    5.98
  -1   0  -6  531.28    5.94
  -1   0  -6  561.26    6.48
   1   0   6  506.07    6.50
   1   0   6  577.17    6.51
  -1   0  -7   -0.64    1.26
  -1   0  -7   -0.31    1.10
  -1   0  -7   -2.24    1.05
   1   0   7    0.29    1.31
   1   0   7   -1.33    1.16
  -1   0  -8   10.27    2.00
  -1   0  -8    7.25    1.63
   1   0   8    8.65    1.90
   1   0   8    9.48    2.31
  -1   0  -9    0.52    1.62
  -1   0  -9   -0.63    1.46
   1   0   9    0.45    1.52
  -1   0 -10    1.39    1.87
   1   0  10    0.58    1.82
  -1   0 -11   -1.52    1.78
   1   0  11    1.76    1.98
  -1   0 -12   -0.49    2.15
   1   0  12    0.57    2.15
  -1   0 -13   -0.75    2.35
   1   0  13    2.79    2.48
  -1   0 -14    2.93    2.76
   1   0  14    0.73    2.55
  -1   0 -15   -2.54    2.74
   1   0  15    2.09    2.89
  -1  -1  15    0.84    2.62
  -1   1  15   -1.14    2.50
   1  -1 -15   -0.62    2.89
   1   1 -15   -0.42    3.11
  -1  -1  14    3.61    2.69
  -1   1  14    2.65    2.62
   1  -1 -14    5.52    2.86
   1   1 -14    5.00    3.13
  -1  -1  13    1.72    2.48
  -1   1  13   -0.38    2.26
   1  -1 -13    0.92    2.29
   1   1 -13    0.90    2.59
  -1  -1  12    2.52    2.32
  -1   1  12    0.64    2.02
   1  -1 -12   -1.60    2.11
   1   1 -12    2.73    2.44
  -1  -1  11    1.23    1.96
  -1   1  11    2.89    1.93
   1  -1 -11    1.84    2.07
   1   1 -11    5.44    2.40
  -1  -1  10    3.38    2.18
  -1  -1  10    3.20    1.93
  -1   1  10    4.71    1.89
   1  -1 -10    3.30    1.96
   1   1 -10    3.06    2.03
  -1  -1   9   -0.65    1.77
  -1  -1   9    0.62    1.65
  -1   1   9    2.35    1.55
   1  -1  -9    1.34    1.61
   1  -1  -9    0.74    1.51
   1   1  -9    1.30    1.76
  -1  -1   8   52.54    3.34
  -1  -1   8   57.87    3.28
  -1   1   8   53.50    5.11
  -1   1   8   59.90    3.05
   1  -1  -8   54.46    3.23
   1  -1  -8   51.47    2.98
   1  -1  -8   57.11    3.04
   1   1  -8   49.91    3.32
   1   1  -8   59.83    3.17
   1   1  -8   49.63    2.49
  -1  -1   7   20.87    2.57
  -1  -1   7   16.11    2.34
  -1   1   7   22.34    2.29
  -1   1   7   20.72    2.24
  -1   1   7   24.54    2.27
   1  -1  -7   21.34    2.27
   1  -1  -7   21.08    1.94
   1  -1  -7   22.25    2.28
   1  -1  -7   18.91    2.14
   1   1  -7   24.09    2.59
   1   1  -7   22.83    2.42
   1   1  -7   20.89    1.78
  -1  -1   6   28.69    2.61
  -1  -1   6   25.00    2.52
  -1  -1   6   27.83    2.41
  -1   1   6   28.99    2.21
   1  -1  -6   28.71    2.35
   1  -1  -6   29.38    1.93
   1  -1  -6   31.65    2.46
   1  -1  -6   29.11    2.21
   1   1  -6   26.46    2.51
   1   1  -6   28.87    2.45
   1   1  -6   31.32    2.34
  -1  -1   5  145.06    3.80
  -1  -1   5  137.90    3.69
  -1  -1   5  149.71    3.57
  -1   1   5  148.84    3.16
   1  -1  -5  144.12    3.34
   1  -1  -5  148.16    2.80
   1  -1  -5  144.47    3.34
   1  -1  -5  135.95    3.12
   1   1  -5  135.51    3.67
   1   1  -5  146.83    3.52
  -1  -1   4    7.83    1.53
  -1  -1   4    8.02    1.51
  -1  -1   4   10.45    1.90
  -1   1   4   10.12    1.58
   1  -1  -4    7.81    1.74
   1  -1  -4    7.48    1.43
   1  -1  -4   11.69    1.73
   1  -1  -4    8.33    1.51
   1   1  -4   10.08    1.99
   1   1  -4   10.66    1.92
  -1  -1   3  141.96    3.58
  -1  -1   3  141.40    2.79
  -1   1   3  145.86    2.38
   1  -1  -3  146.32    2.69
   1  -1  -3  146.23    2.51
  -1  -1   2  299.34    3.11
  -1   1   2  305.26    2.52
   1   1  -2  297.69    3.23
  -1  -1   1   -0.27    0.52
  -1   1   1   -0.23    0.44
   1   1  -1    0.28    0.59
  -1   1   0   74.68    1.11
  -1  -1  -1   69.54    1.71
  -1   1  -1   68.17    1.52
   1  -1   1   70.59    1.49
  -1  -1  -2 1590.22    5.94
  -1   1  -2 1634.49    6.99
   1  -1   2 1617.64    6.92
   1   1   2 1605.78    5.63
   1   1   2 1596.67    4.45
  -1  -1  -3  519.51    4.20
  -1  -1  -3  543.90    5.48
  -1  -1  -3  512.02    3.75
  -1   1  -3  500.51    5.09
  -1   1  -3  514.22    4.72
   1  -1   3  540.40    4.88
   1   1   3  547.49    3.68
  -1  -1  -4  164.88    3.08
  -1  -1  -4  168.60    3.42
  -1  -1  -4  165.73    2.83
  -1   1  -4  157.94    3.56
  -1   1  -4  167.87    3.36
   1  -1   4  172.09    3.66
   1  -1   4  169.62    3.41
   1   1   4  176.29    2.81
  -1  -1  -5   70.14    2.62
  -1  -1  -5   80.81    2.95
  -1  -1  -5   75.81    2.47
  -1   1  -5   71.09    2.95
  -1   1  -5   77.74    2.82
  -1   1  -5   75.30    2.62
   1  -1   5   73.98    3.01
   1  -1   5   76.42    2.84
   1   1   5   75.88    2.43
  -1  -1  -6  237.86    4.48
  -1  -1  -6  247.02    4.70
  -1  -1  -6  236.14    4.21
  -1   1  -6  229.90    4.89
  -1   1  -6  254.85    4.64
  -1   1  -6  239.69    4.09
   1  -1   6  241.42    4.99
   1  -1   6  255.43    4.79
   1   1   6  244.81    4.17
  -1  -1  -7    3.70    1.46
  -1  -1  -7    4.06    1.43
  -1  -1  -7    4.55    1.28
  -1   1  -7    0.85    1.46
  -1   1  -7    6.08    1.50
  -1   1  -7    1.39    1.15
   1  -1   7    4.12    1.62
   1  -1   7    2.53    1.43
   1   1   7    3.40    1.36
   1   1   7    2.73    1.26
  -1  -1  -8    6.29    1.70
  -1  -1  -8    3.26    1.61
  -1  -1  -8    6.50    1.51
  -1   1  -8    6.40    1.91
  -1   1  -8    6.51    1.69
  -1   1  -8    5.44    1.45
   1  -1   8    8.12    1.97
   1  -1   8    7.92    1.79
   1   1   8    6.27    1.55
  -1  -1  -9    5.79    1.88
  -1  -1  -9    6.66    1.83
  -1  -1  -9    5.45    1.46
  -1   1  -9    5.55    1.98
  -1   1  -9    5.86    1.67
   1  -1   9    4.08    1.93
   1  -1   9    6.14    1.85
   1   1   9    7.06    1.78
  -1  -1 -10   -1.51    1.70
  -1  -1 -10   -0.46    1.76
  -1   1 -10   -0.07    1.90
   1  -1  10   -0.94    1.79
   1   1  10   -1.89    1.57
  -1  -1 -11    2.04    2.15
  -1   1 -11    2.52    2.19
   1  -1  11    2.23    2.11
   1   1  11   -0.74    1.77
  -1  -1 -12    1.31    2.19
  -1   1 -12   -0.34    2.27
   1  -1  12    2.31    2.30
   1   1  12    0.88    2.08
  -1  -1 -13   -2.94    2.19
  -1   1 -13   -2.10    2.33
   1  -1  13   -0.63    2.31
   1   1  13   -0.25    2.20
  -1  -1 -14    1.47    2.69
  -1   1 -14   -0.13    2.80
   1  -1  14    3.68    2.78
   1   1  14    2.10    2.51
  -1  -2  14    1.96    2.67
  -1   2  14    1.12    2.34
   1  -2 -14    1.50    2.73
   1   2 -14    1.84    2.83
  -1  -2  13   -2.04    2.25
  -1   2  13   -0.20    2.24
   1  -2 -13   -0.97    2.29
   1   2 -13   -1.45    2.67
  -1  -2  12    0.46    2.23
  -1   2  12   -0.27    1.90
   1  -2 -12    3.14    2.24
   1   2 -12    2.99    2.57
  -1  -2  11    2.34    2.34
  -1  -2  11    4.91    2.19
  -1   2  11    1.30    1.93
   1  -2 -11    2.02    2.06
   1   2 -11    5.04    2.51
  -1  -2  10    6.01    2.33
  -1  -2  10    0.58    1.92
  -1   2  10    2.15    1.72
   1  -2 -10    2.56    1.86
   1  -2 -10    3.79    1.91
   1   2 -10    2.20    2.21
  -1  -2   9    4.50    2.08
  -1  -2   9    5.06    1.91
  -1   2   9    3.01    1.55
   1  -2  -9    4.52    1.71
   1  -2  -9    2.48    1.86
   1  -2  -9    3.84    1.51
   1   2  -9    4.03    2.01
   1   2  -9    5.16    1.91
  -1  -2   8   -1.14    1.64
  -1  -2   8    0.54    1.50
  -1   2   8   -1.16    1.17
   1  -2  -8    0.59    1.37
   1  -2  -8   -0.19    1.51
   1  -2  -8    0.61    1.16
   1   2  -8   -0.38    1.58
   1   2  -8    1.51    1.61
  -1  -2   7   44.75    3.14
  -1  -2   7   43.23    2.81
  -1   2   7   43.74    2.45
   1  -2  -7   42.51    2.63
   1  -2  -7   41.74    2.01
   1  -2  -7   40.99    2.74
   1  -2  -7   42.30    2.44
   1   2  -7   43.72    3.12
   1   2  -7   40.86    2.92
   1   2  -7   42.24    2.00
  -1  -2   6   15.79    2.42
  -1  -2   6   20.13    2.37
  -1   2   6   18.00    1.86
   1  -2  -6   15.52    1.96
   1  -2  -6   15.49    1.69
   1  -2  -6   16.74    2.44
   1  -2  -6   16.40    1.86
   1   2  -6   14.97    2.43
   1   2  -6   17.61    2.27
  -1  -2   5  168.36    4.17
  -1  -2   5  182.76    3.92
  -1   2   5  189.04    3.27
   1  -2  -5  187.47    3.56
   1  -2  -5  173.76    3.28
   1  -2  -5  179.92    4.10
   1  -2  -5  187.55    3.34
   1   2  -5  171.93    4.09
   1   2  -5  192.52    4.08
  -1  -2   4    0.75    1.27
  -1  -2   4    0.87    1.13
  -1   2   4   -0.12    0.79
   1  -2  -4    0.35    0.98
   1  -2  -4   -0.50    1.16
   1  -2  -4   -0.74    1.21
   1  -2  -4    0.77    0.80
   1   2  -4    1.33    1.32
   1   2  -4   -1.28    1.13
  -1  -2   3   21.81    2.03
  -1  -2   3   21.93    1.86
  -1   2   3   24.50    1.31
   1  -2  -3   22.22    1.56
   1  -2  -3   24.59    1.93
   1  -2  -3   21.68    2.10
   1  -2  -3   24.16    1.35
   1   2  -3   26.16    2.07
  -1  -2   2  282.51    3.66
  -1  -2   2  304.46    3.30
  -1   2   2  309.74    2.07
  -1   2   2  306.78    2.06
   1  -2  -2  298.52    2.96
   1  -2  -2  288.74    4.81
   1  -2  -2  311.16    4.44
   1   2  -2  287.68    3.45
  -1  -2   1  218.10    3.10
  -1   2   1  214.90    1.49
  -1   2   1  220.21    1.51
   1  -2  -1  213.86    2.98
   1   2  -1  214.94    2.39
  -1  -2   0  839.66    5.38
  -1   2   0  854.87    3.79
   1  -2   0  851.80    5.66
  -1  -2  -1   11.37    1.65
  -1   2  -1    8.59    1.45
   1  -2   1    9.11    1.30
  -1  -2  -2   70.61    2.54
  -1  -2  -2   68.04    2.46
  -1  -2  -2   70.02    3.05
  -1   2  -2   68.93    2.27
   1  -2   2   68.77    2.34
   1  -2   2   69.45    2.12
  -1  -2  -3  142.27    2.14
  -1  -2  -3  147.36    2.99
  -1  -2  -3  146.74    3.43
  -1  -2  -3  144.60    1.62
  -1   2  -3  133.75    3.26
  -1   2  -3  139.46    3.13
   1  -2   3  134.27    3.21
   1  -2   3  149.30    3.07
  -1  -2  -4    8.80    1.46
  -1  -2  -4    8.06    1.71
  -1  -2  -4   11.16    2.27
  -1  -2  -4    9.11    1.22
  -1   2  -4    9.29    2.08
  -1   2  -4    9.81    2.07
   1  -2   4    8.40    1.63
   1  -2   4    8.99    1.90
   1   2   4    9.28    1.13
  -1  -2  -5   25.56    1.88
  -1  -2  -5   25.52    2.06
  -1  -2  -5   24.21    2.80
  -1  -2  -5   24.52    1.67
  -1   2  -5   21.81    2.49
  -1   2  -5   24.76    2.42
   1  -2   5   24.89    2.43
   1  -2   5   27.15    2.37
   1   2   5   25.72    1.62
  -1  -2  -6   56.10    2.53
  -1  -2  -6   54.78    2.30
  -1  -2  -6   54.97    3.13
  -1  -2  -6   55.29    2.34
  -1   2  -6   52.49    3.07
  -1   2  -6   56.23    2.96
   1  -2   6   49.27    2.99
   1  -2   6   55.55    2.82
   1   2   6   54.85    2.25
  -1  -2  -7   10.46    1.95
  -1  -2  -7    9.89    1.83
  -1  -2  -7   10.81    1.89
  -1   2  -7   10.60    2.49
  -1   2  -7    8.02    1.72
  -1   2  -7    8.20    1.87
   1  -2   7    7.79    1.76
   1  -2   7    9.15    1.74
   1   2   7   13.27    1.91
  -1  -2  -8    2.79    1.46
  -1  -2  -8    3.34    1.75
  -1  -2  -8    1.87    1.21
  -1   2  -8    3.85    1.92
  -1   2  -8    2.01    1.59
  -1   2  -8    3.46    1.39
   1  -2   8    1.06    1.59
   1  -2   8    1.87    1.61
   1   2   8    1.79    1.31
  -1  -2  -9    6.28    1.76
  -1  -2  -9    9.08    2.20
  -1  -2  -9    6.76    1.61
  -1   2  -9    5.42    2.09
  -1   2  -9    8.34    2.06
   1  -2   9    9.08    2.26
   1  -2   9    9.84    2.09
   1   2   9    6.66    1.65
  -1  -2 -10    2.54    1.84
  -1  -2 -10    3.21    2.00
  -1  -2 -10    2.46    1.61
  -1   2 -10    2.64    2.13
   1  -2  10    4.53    2.27
   1  -2  10    2.72    1.99
   1   2  10    1.66    1.65
  -1  -2 -11    4.64    2.10
  -1  -2 -11    7.34    2.43
  -1   2 -11    7.67    2.62
   1  -2  11    7.05    2.42
   1   2  11    6.17    2.07
  -1  -2 -12    7.80    2.45
  -1   2 -12    6.54    2.74
   1  -2  12    9.06    2.67
   1   2  12    8.30    2.38
  -1  -2 -13   -1.72    2.15
  -1   2 -13    1.77    2.65
   1  -2  13   -0.35    2.31
   1   2  13   -0.73    2.05
  -1  -2 -14    7.49    2.99
  -1   2 -14    9.22    3.28
   1  -2  14   11.32    3.25
   1   2  14   18.10    4.27
  -1   3  14    5.67    2.65
   1  -3 -14    1.60    2.54
   1   3 -14    1.47    2.97
  -1  -3  13    9.33    2.96
  -1   3  13    8.81    2.63
   1  -3 -13    7.37    2.66
   1   3 -13    2.79    2.76
  -1  -3  12    9.09    3.04
  -1  -3  12    8.38    2.71
  -1   3  12    9.15    2.41
   1  -3 -12    7.04    2.38
   1   3 -12    9.02    3.10
  -1  -3  11   25.95    4.02
  -1  -3  11   27.14    3.82
  -1   3  11   23.16    3.28
   1  -3 -11   28.39    3.34
   1  -3 -11   28.60    4.48
   1   3 -11   22.71    4.01
  -1  -3  10   30.54    3.92
  -1  -3  10   27.87    3.58
  -1   3  10   33.89    3.10
   1  -3 -10   32.51    3.33
   1  -3 -10   28.66    3.64
   1  -3 -10   28.92    3.05
   1   3 -10   34.62    4.01
   1   3 -10   36.55    3.76
  -1  -3   9    6.40    2.26
  -1  -3   9    6.93    2.04
  -1   3   9    7.83    1.75
   1  -3  -9    7.53    1.79
   1  -3  -9    6.12    2.16
   1  -3  -9    6.74    1.60
   1   3  -9    8.92    2.35
   1   3  -9   10.57    2.33
  -1  -3   8    7.25    2.10
  -1  -3   8    7.08    1.86
  -1   3   8   10.68    2.08
   1  -3  -8    7.67    1.64
   1  -3  -8    9.21    2.04
   1  -3  -8    4.50    1.37
   1   3  -8    8.76    2.27
   1   3  -8    7.87    2.00
  -1  -3   7   48.28    3.35
  -1  -3   7   51.81    3.14
  -1   3   7   52.95    2.48
   1  -3  -7   53.26    2.68
   1  -3  -7   51.69    2.61
   1  -3  -7   48.35    3.39
   1  -3  -7   50.83    2.58
   1   3  -7   52.46    3.47
   1   3  -7   52.91    3.25
  -1  -3   6  122.01    4.14
  -1  -3   6  130.03    3.84
  -1   3   6  132.76    3.00
   1  -3  -6  122.28    3.18
   1  -3  -6  124.18    3.40
   1  -3  -6  124.26    3.91
   1  -3  -6  120.04    2.99
   1   3  -6  124.31    4.17
   1   3  -6  117.76    3.82
  -1  -3   5   35.58    2.66
  -1  -3   5   41.19    2.49
  -1  -3   5   37.88    2.22
  -1   3   5   42.82    1.80
   1  -3  -5   41.39    2.04
   1  -3  -5   42.00    2.57
   1  -3  -5   46.81    3.53
   1  -3  -5   44.26    2.02
   1   3  -5   38.68    2.74
   1   3  -5   43.10    2.80
  -1  -3   4    7.12    1.57
  -1  -3   4    6.77    1.33
  -1  -3   4    7.42    1.32
  -1   3   4    6.77    1.14
  -1   3   4    5.98    1.17
   1  -3  -4    8.23    1.44
   1  -3  -4    6.32    1.59
   1  -3  -4    8.03    1.86
   1  -3  -4    5.44    1.34
   1   3  -4    5.17    1.48
   1   3  -4   10.14    2.09
  -1  -3   3   16.97    2.10
  -1  -3   3   15.33    1.70
  -1  -3   3   17.84    1.83
  -1   3   3   17.91    0.99
  -1   3   3   16.12    0.97
   1  -3  -3   18.58    1.36
   1  -3  -3   15.33    2.17
   1  -3  -3   15.72    2.31
   1   3  -3   18.56    1.98
  -1  -3   2   67.83    2.39
  -1  -3   2   66.17    2.08
  -1  -3   2   63.52    2.41
   1  -3  -2   67.10    1.67
   1  -3  -2   66.97    2.71
   1   3  -2   70.56    2.28
  -1  -3   1  122.34    2.45
  -1  -3   1  124.64    2.95
  -1  -3   1  121.01    2.98
  -1   3   1  126.83    1.44
  -1   3   1  130.36    1.46
   1  -3  -1  122.72    2.10
   1  -3  -1  125.66    2.81
   1  -3  -1  124.56    3.25
   1   3  -1  125.06    2.18
  -1  -3   0   59.98    1.57
  -1  -3   0   63.60    2.35
  -1  -3   0   60.57    2.56
  -1   3   0   62.85    1.63
   1  -3   0   63.69    1.90
   1  -3   0   64.58    2.13
   1  -3   0   64.14    2.72
  -1  -3  -1   15.07    1.87
  -1  -3  -1   15.46    2.09
  -1  -3  -1   17.86    2.15
  -1   3  -1   14.19    1.56
   1  -3   1   16.36    1.63
   1  -3   1   13.41    1.59
   1  -3   1   18.46    2.17
  -1  -3  -2   21.19    2.19
  -1  -3  -2   26.89    2.30
  -1  -3  -2   23.87    2.42
  -1   3  -2   21.52    1.88
   1  -3   2   22.63    1.90
   1  -3   2   21.67    1.66
   1  -3   2   22.67    2.20
  -1  -3  -3    8.56    0.95
  -1  -3  -3    7.35    1.58
  -1  -3  -3    7.65    1.68
  -1  -3  -3    6.38    1.55
  -1   3  -3    8.45    1.86
  -1   3  -3    9.15    1.92
   1  -3   3    7.53    1.45
   1  -3   3   10.13    1.70
   1  -3   3    9.33    1.63
  -1  -3  -4   60.28    1.73
  -1  -3  -4   58.37    2.71
  -1  -3  -4   58.26    3.29
  -1  -3  -4   64.11    1.47
  -1   3  -4   58.14    2.89
  -1   3  -4   59.90    2.82
   1  -3   4   62.17    2.90
   1  -3   4   62.38    2.58
   1  -3   4   57.50    2.56
   1   3   4   60.82    1.05
  -1  -3  -5   10.45    1.45
  -1  -3  -5   10.51    1.92
  -1  -3  -5    8.48    2.09
  -1  -3  -5   11.02    1.38
  -1   3  -5   12.37    2.38
  -1   3  -5   11.61    2.36
   1  -3   5   12.10    2.23
   1  -3   5   11.18    2.03
   1   3   5   10.02    1.18
   1   3   5   11.67    1.21
  -1  -3  -6   23.56    1.84
  -1  -3  -6   23.76    2.19
  -1  -3  -6   28.81    2.87
  -1  -3  -6   23.92    1.72
  -1   3  -6   19.41    2.66
  -1   3  -6   23.62    2.65
   1  -3   6   20.23    2.60
   1  -3   6   22.55    2.42
   1  -3   6   25.53    1.95
   1   3   6   27.29    1.72
  -1  -3  -7    1.42    1.19
  -1  -3  -7   -0.03    1.36
  -1  -3  -7   -0.72    1.60
  -1  -3  -7    0.03    0.96
  -1   3  -7    0.28    1.65
  -1   3  -7    1.53    1.55
   1  -3   7   -0.97    1.57
   1  -3   7   -0.24    1.42
   1   3   7    0.11    1.01
  -1  -3  -8   15.66    2.10
  -1  -3  -8   14.22    2.17
  -1  -3  -8   16.70    2.98
  -1  -3  -8   14.40    2.19
  -1   3  -8   15.08    2.94
  -1   3  -8   12.01    2.82
   1  -3   8   12.57    2.41
   1  -3   8   11.72    2.54
   1   3   8   17.02    2.16
  -1  -3  -9    2.64    1.60
  -1  -3  -9   -0.48    1.95
  -1  -3  -9    2.29    1.33
  -1   3  -9    2.52    2.08
  -1   3  -9   -0.07    1.87
   1  -3   9    3.20    2.15
   1  -3   9    1.31    1.81
   1   3   9    0.75    1.38
  -1  -3 -10    8.59    2.02
  -1  -3 -10   10.29    2.54
  -1  -3 -10    8.65    1.86
  -1   3 -10   10.12    2.62
   1  -3  10    7.04    2.57
   1  -3  10   13.50    3.36
   1   3  10   11.30    2.67
  -1  -3 -11    1.07    1.86
  -1  -3 -11    2.53    2.34
  -1   3 -11    2.05    2.37
   1  -3  11    3.53    2.58
   1  -3  11    2.10    2.17
   1   3  11    1.34    1.81
  -1  -3 -12   12.10    2.62
  -1   3 -12   17.68    4.36
   1  -3  12   15.62    3.04
   1   3  12   16.52    3.48
  -1  -3 -13    2.02    2.34
  -1   3 -13    1.52    2.77
   1  -3  13   -2.07    2.37
   1   3  13   -0.39    2.19
  -1  -3 -14    8.23    2.86
  -1   3 -14    2.76    3.10
   1  -3  14    5.17    2.99
   1   3  14    7.12    2.79
  -1   4  14    0.65    2.42
   1  -4 -14    0.86    2.43
   1   4 -14    1.04    3.09
  -1  -4  13   -4.20    2.75
  -1   4  13    1.36    2.21
   1  -4 -13    1.02    2.20
   1   4 -13   -0.48    2.77
  -1  -4  12    4.96    2.91
  -1   4  12    7.68    2.32
   1  -4 -12    5.23    2.28
   1   4 -12    5.69    2.89
  -1  -4  11    4.05    2.65
  -1   4  11    3.42    1.86
   1  -4 -11    3.94    2.01
   1  -4 -11    4.32    2.58
   1  -4 -11    2.85    2.02
   1   4 -11    4.64    2.74
  -1  -4  10    0.68    2.33
  -1  -4  10    1.31    2.08
  -1   4  10    2.37    1.66
   1  -4 -10    1.97    1.74
   1  -4 -10    5.07    2.40
   1  -4 -10    0.15    1.46
   1   4 -10    0.09    2.25
   1   4 -10    0.85    2.19
  -1  -4   9   79.32    4.69
  -1  -4   9   85.59    4.39
  -1   4   9   75.02    3.41
   1  -4  -9   74.01    3.54
   1  -4  -9   75.33    4.62
   1  -4  -9   76.12    3.49
   1   4  -9   74.97    4.57
   1   4  -9   74.16    4.41
  -1  -4   8   19.04    3.18
  -1  -4   8   25.54    3.09
  -1   4   8   22.59    2.32
   1  -4  -8   20.28    2.36
   1  -4  -8   24.37    2.68
   1  -4  -8   24.92    3.76
   1  -4  -8   19.07    2.31
   1   4  -8   21.11    3.31
   1   4  -8   18.42    3.22
  -1  -4   7    6.57    1.96
  -1  -4   7   11.87    2.48
  -1   4   7    8.49    1.73
   1  -4  -7    6.50    1.40
   1  -4  -7   10.17    1.96
   1  -4  -7    5.20    1.93
   1  -4  -7    7.21    1.77
   1   4  -7    8.31    2.14
   1   4  -7    6.20    1.85
  -1  -4   6    9.71    1.96
  -1  -4   6    7.98    1.64
  -1  -4   6    9.37    1.68
  -1   4   6   10.21    1.52
   1  -4  -6   10.78    1.69
   1  -4  -6   12.33    2.36
   1  -4  -6   15.93    2.89
   1  -4  -6   11.82    1.67
   1   4  -6   11.55    2.54
   1   4  -6    9.86    2.33
  -1  -4   5   11.38    2.25
  -1  -4   5   12.25    1.97
  -1  -4   5   14.88    1.85
  -1   4   5   11.50    1.33
   1  -4  -5   13.85    1.55
   1  -4  -5   13.05    2.37
   1  -4  -5   14.50    2.78
   1  -4  -5   11.59    1.39
   1   4  -5    9.46    2.31
   1   4  -5   12.21    2.33
  -1  -4   4    6.69    1.53
  -1  -4   4    8.48    1.74
  -1  -4   4   10.52    1.90
  -1   4   4    8.17    1.04
  -1   4   4    8.98    1.06
   1  -4  -4    8.07    1.33
   1  -4  -4    6.95    1.87
   1  -4  -4    7.32    1.87
   1   4  -4    8.73    1.65
   1   4  -4    7.12    1.53
  -1  -4   3   75.79    2.92
  -1  -4   3   81.69    2.34
  -1  -4   3   69.68    2.90
  -1   4   3   79.80    1.27
  -1   4   3   84.07    1.33
   1  -4  -3   76.48    1.88
   1  -4  -3   93.93    3.63
   1   4  -3   81.70    2.89
  -1  -4   2  153.71    3.34
  -1  -4   2  155.17    3.49
  -1  -4   2  151.49    3.71
  -1   4   2  167.28    1.54
   1  -4  -2  157.01    2.40
   1  -4  -2  160.44    3.81
   1  -4  -2  158.66    4.16
   1   4  -2  161.90    3.18
  -1  -4   1    4.81    1.06
  -1  -4   1    4.50    1.26
  -1  -4   1    4.43    1.65
  -1   4   1    4.57    0.94
  -1   4   1    4.46    0.92
   1  -4  -1    5.63    1.23
   1  -4  -1    3.53    1.24
   1  -4  -1    5.53    1.65
   1   4  -1    4.88    0.92
  -1  -4   0   16.75    1.36
  -1  -4   0   19.13    1.97
  -1  -4   0   16.67    2.30
  -1   4   0   18.73    1.40
   1  -4   0   20.22    1.58
   1  -4   0   18.75    1.91
   1  -4   0   15.13    2.34
   1   4   0   20.04    0.95
   1   4   0   18.52    0.95
  -1  -4  -1   93.67    1.58
  -1  -4  -1   93.06    3.04
  -1  -4  -1   93.03    3.36
  -1  -4  -1  105.38    3.69
  -1   4  -1   91.96    2.38
   1  -4   1   92.41    2.59
   1  -4   1   90.43    2.61
   1  -4   1   89.10    3.35
  -1  -4  -2   43.60    2.66
  -1  -4  -2   37.60    2.81
  -1  -4  -2   43.38    3.53
  -1   4  -2   38.69    2.21
   1  -4   2   41.30    2.30
   1  -4   2   40.42    2.10
   1  -4   2   39.19    2.91
  -1  -4  -3   69.55    3.14
  -1  -4  -3   68.24    3.19
  -1  -4  -3   72.01    3.65
  -1   4  -3   61.39    2.71
  -1   4  -3   65.24    2.72
   1  -4   3   61.29    2.73
   1  -4   3   70.69    2.41
   1  -4   3   66.43    3.22
  -1  -4  -4   10.95    1.02
  -1  -4  -4    8.53    1.81
  -1  -4  -4    7.50    1.92
  -1   4  -4   10.09    2.14
  -1   4  -4   10.62    2.19
   1  -4   4    8.74    2.04
   1  -4   4   12.68    1.86
   1  -4   4   10.22    1.97
  -1  -4  -5    4.27    0.89
  -1  -4  -5    3.65    1.64
  -1  -4  -5    1.17    1.55
  -1  -4  -5    4.94    1.06
  -1   4  -5    3.99    1.63
  -1   4  -5    4.75    1.54
   1  -4   5    3.09    1.54
   1  -4   5    4.38    1.37
   1  -4   5    3.11    1.56
   1   4   5    3.70    0.88
   1   4   5    3.75    0.88
  -1  -4  -6   61.11    2.17
  -1  -4  -6   64.70    3.18
  -1  -4  -6   61.71    3.72
  -1  -4  -6   60.10    2.09
  -1   4  -6   58.21    3.42
  -1   4  -6   65.07    3.36
   1  -4   6   63.72    3.62
   1  -4   6   63.44    3.11
   1  -4   6   63.79    2.86
   1   4   6   65.56    1.99
  -1  -4  -7   21.56    1.92
  -1  -4  -7   21.53    2.57
  -1  -4  -7   19.41    3.20
  -1  -4  -7   22.16    1.88
  -1   4  -7   20.68    3.16
  -1   4  -7   23.86    3.03
   1  -4   7   17.84    2.95
   1  -4   7   19.07    2.70
   1   4   7   20.12    1.79
  -1  -4  -8   50.68    2.67
  -1  -4  -8   51.83    3.29
  -1  -4  -8   49.64    4.06
  -1  -4  -8   52.75    2.74
  -1   4  -8   49.14    3.80
  -1   4  -8   56.28    3.86
   1  -4   8   46.04    3.80
   1  -4   8   60.24    3.69
   1   4   8   52.61    2.59
  -1  -4  -9    0.47    1.42
  -1  -4  -9    2.10    2.21
  -1  -4  -9   -0.15    1.24
  -1   4  -9    0.47    2.09
  -1   4  -9    0.22    1.90
   1  -4   9   -1.53    2.04
   1  -4   9    0.81    1.81
   1   4   9    1.47    1.34
  -1  -4 -10   14.75    2.71
  -1  -4 -10   10.83    2.74
  -1  -4 -10   13.09    2.56
  -1   4 -10   11.46    2.81
  -1   4 -10   10.89    2.62
   1  -4  10   14.07    3.00
   1  -4  10    8.47    2.44
   1   4  10   14.24    2.56
  -1  -4 -11   17.32    2.97
  -1  -4 -11   18.72    4.27
  -1  -4 -11   20.82    3.10
  -1   4 -11   21.86    4.00
   1  -4  11   13.63    3.14
   1  -4  11   16.37    3.36
   1   4  11   19.91    3.09
  -1  -4 -12   16.04    3.29
  -1  -4 -12   19.47    4.43
  -1   4 -12   13.85    3.26
   1  -4  12   17.85    4.26
   1   4  12   17.39    3.31
  -1  -4 -13    1.63    2.24
  -1   4 -13    1.89    2.96
   1   4  13    3.12    2.26
  -1  -4 -14   -0.34    2.37
  -1   4 -14    1.46    3.02
   1   4  14    2.57    2.44
  -1  -5  13    1.55    3.03
  -1   5  13    7.88    2.52
   1  -5 -13    7.25    2.46
   1   5 -13    6.88    3.05
  -1  -5  12    1.16    2.77
  -1   5  12   -1.08    1.81
   1  -5 -12    1.33    1.95
   1  -5 -12   -3.67    2.67
   1   5 -12    1.26    2.72
  -1  -5  11    0.12    2.52
  -1   5  11    1.57    1.79
   1  -5 -11    0.91    1.76
   1  -5 -11   -0.85    2.51
   1  -5 -11    0.99    1.66
   1   5 -11    0.66    2.59
   1   5 -11   -2.25    2.25
  -1  -5  10    1.60    2.45
  -1   5  10    0.32    1.56
   1  -5 -10    0.74    1.55
   1  -5 -10    2.72    2.52
   1  -5 -10   -0.47    1.42
   1   5 -10    2.86    2.52
   1   5 -10   -0.74    2.14
  -1  -5   9    2.13    2.26
  -1   5   9    0.69    1.38
   1  -5  -9    0.46    1.42
   1  -5  -9   -0.78    2.22
   1  -5  -9    0.89    1.29
   1   5  -9   -1.23    1.96
   1   5  -9   -0.96    2.04
  -1  -5   8   70.46    4.39
  -1   5   8   74.73    2.99
   1  -5  -8   71.39    3.02
   1  -5  -8   79.00    3.93
   1  -5  -8   72.77    4.74
   1  -5  -8   71.71    3.07
   1   5  -8   69.96    4.36
   1   5  -8   68.77    4.16
  -1  -5   7    0.77    1.75
  -1   5   7    1.34    1.07
   1  -5  -7    1.28    1.12
   1  -5  -7    0.65    1.85
   1  -5  -7    3.83    2.23
   1  -5  -7   -0.36    1.01
   1   5  -7   -0.72    1.74
   1   5  -7   -0.07    1.70
  -1  -5   6   42.78    3.22
  -1  -5   6   41.93    2.57
  -1   5   6   48.44    2.00
   1  -5  -6   44.44    2.09
   1  -5  -6   40.56    3.09
   1  -5  -6   40.17    3.71
   1  -5  -6   41.52    2.06
   1   5  -6   39.37    3.21
   1   5  -6   40.95    3.21
  -1  -5   5    0.58    1.46
  -1  -5   5   -0.42    1.32
  -1   5   5    0.55    0.73
   1  -5  -5    0.77    0.85
   1  -5  -5    1.87    1.82
   1  -5  -5    2.22    1.84
   1   5  -5    1.49    1.56
   1   5  -5    0.35    1.48
  -1  -5   4   10.79    2.11
  -1  -5   4   10.24    2.08
  -1   5   4   11.52    1.05
   1  -5  -4   11.57    1.30
   1  -5  -4   10.02    2.49
   1   5  -4   11.77    2.34
   1   5  -4   11.95    2.27
  -1  -5   3    7.08    1.48
  -1  -5   3    5.84    1.44
  -1  -5   3    6.83    1.71
  -1   5   3    7.47    0.85
  -1   5   3    8.64    0.86
   1  -5  -3    8.25    1.14
   1  -5  -3    9.26    2.08
   1   5  -3    7.76    1.48
  -1  -5   2    2.54    1.17
  -1  -5   2    1.61    1.21
  -1  -5   2    2.35    1.54
  -1   5   2    2.44    0.60
  -1   5   2    3.09    0.63
   1  -5  -2    2.76    0.80
   1  -5  -2    2.59    1.32
   1  -5  -2    3.48    1.74
   1   5  -2    2.43    1.14
  -1  -5   1   30.85    1.92
  -1  -5   1   30.77    2.37
  -1  -5   1   30.03    2.69
  -1   5   1   33.74    1.44
  -1   5   1   35.77    1.42
   1  -5  -1   30.42    1.64
   1  -5  -1   34.50    2.47
   1  -5  -1   30.93    2.90
   1   5  -1   31.37    1.80
  -1  -5   0    9.56    1.33
  -1  -5   0   11.45    2.16
  -1  -5   0    6.10    2.00
  -1   5   0    6.95    1.41
   1  -5   0    8.82    1.47
   1  -5   0    7.72    1.87
   1  -5   0    8.83    2.20
   1   5   0   10.12    1.07
   1   5   0    8.91    1.14
  -1  -5  -1   11.07    1.10
  -1  -5  -1   11.25    2.25
  -1  -5  -1    8.90    1.95
  -1   5  -1   11.91    1.68
   1  -5   1   12.42    1.77
   1  -5   1   12.14    1.81
   1  -5   1    8.05    2.08
  -1  -5  -2   25.49    2.54
  -1  -5  -2   25.93    2.76
  -1  -5  -2   29.98    2.95
  -1   5  -2   23.56    2.08
   1  -5   2   22.96    2.07
   1  -5   2   25.39    2.01
   1  -5   2   23.61    2.55
  -1  -5  -3    5.26    1.53
  -1  -5  -3    5.34    1.85
  -1  -5  -3    5.48    1.76
  -1   5  -3    7.52    1.58
  -1   5  -3    5.15    1.43
   1  -5   3    8.71    2.06
   1  -5   3    6.66    1.14
   1  -5   3    4.86    1.21
   1  -5   3    5.82    1.88
  -1  -5  -4   -0.79    1.58
  -1  -5  -4   -1.89    1.55
  -1   5  -4   -0.64    1.34
  -1   5  -4    0.79    1.32
   1  -5   4   -0.42    1.28
   1  -5   4    1.08    1.13
   1  -5   4    0.43    1.10
   1  -5   4    0.44    1.48
  -1  -5  -5    9.68    1.09
  -1  -5  -5    9.96    2.12
  -1  -5  -5    6.88    2.08
  -1   5  -5    8.21    1.85
  -1   5  -5    7.11    1.73
   1  -5   5    9.65    1.92
   1  -5   5    9.59    1.92
  -1  -5  -6   10.84    1.40
  -1  -5  -6   12.36    2.32
  -1  -5  -6   10.14    2.33
  -1  -5  -6   12.15    1.41
  -1   5  -6   11.21    2.64
  -1   5  -6   11.46    2.54
   1  -5   6    8.69    2.03
   1  -5   6   14.83    2.37
   1   5   6   12.03    1.23
  -1  -5  -7   21.40    1.82
  -1  -5  -7   25.73    3.10
  -1  -5  -7   23.70    3.97
  -1  -5  -7   19.88    1.86
  -1   5  -7   19.38    3.31
  -1   5  -7   19.35    2.99
   1  -5   7   20.25    3.33
   1   5   7   24.32    1.79
  -1  -5  -8    0.67    1.15
  -1  -5  -8    2.35    1.99
  -1  -5  -8    0.48    2.13
  -1  -5  -8   -1.05    1.03
  -1   5  -8    0.40    1.98
  -1   5  -8    0.03    1.83
   1  -5   8   -0.81    1.88
   1   5   8    0.70    1.13
  -1  -5  -9   80.78    3.21
  -1  -5  -9   83.19    5.05
  -1  -5  -9   80.14    3.42
  -1   5  -9   72.46    4.73
  -1   5  -9   81.01    4.72
   1  -5   9   70.27    4.68
   1   5   9   86.54    3.38
  -1  -5 -10   15.39    2.53
  -1  -5 -10   16.61    4.05
  -1  -5 -10   21.96    2.84
  -1   5 -10   16.63    4.07
  -1   5 -10   17.22    3.51
   1  -5  10   16.36    3.25
   1   5  10   20.05    2.72
  -1  -5 -11   13.40    2.76
  -1  -5 -11   11.38    3.12
  -1  -5 -11   12.65    2.90
  -1   5 -11   12.48    3.12
  -1   5 -11   10.55    3.75
   1  -5  11   13.00    3.24
   1   5  11    9.48    2.06
  -1  -5 -12    0.32    1.79
  -1  -5 -12   -0.06    2.82
  -1  -5 -12   -1.91    1.79
  -1   5 -12   -1.20    2.58
   1  -5  12    0.01    2.73
   1   5  12   -0.29    1.82
  -1  -5 -13    6.28    2.34
  -1   5 -13    8.10    3.36
   1  -5  13   10.03    3.45
   1   5  13    7.70    2.47
  -1  -6  13    3.64    3.26
  -1   6  13   10.02    2.54
   1  -6 -13   10.09    2.51
  -1  -6  12    0.55    2.77
  -1   6  12   -1.01    1.84
   1  -6 -12    2.54    1.86
   1  -6 -12    1.01    2.19
  -1  -6  11   -1.55    2.59
  -1   6  11    0.14    1.70
   1  -6 -11    0.89    1.68
   1  -6 -11   -0.01    2.95
   1  -6 -11   -0.25    1.59
   1   6 -11    0.61    2.42
  -1  -6  10    4.45    2.66
  -1   6  10    4.82    1.75
   1  -6 -10    5.35    1.72
   1  -6 -10    8.27    3.02
   1  -6 -10    5.24    1.67
   1   6 -10    4.63    2.55
  -1  -6   9    4.03    2.55
  -1   6   9    2.18    1.45
   1  -6  -9    3.20    1.46
   1  -6  -9    3.55    2.68
   1  -6  -9    3.13    1.45
   1   6  -9    1.01    2.24
  -1  -6   8    2.98    2.25
  -1   6   8    0.42    1.18
   1  -6  -8    2.14    1.26
   1  -6  -8    2.27    2.14
   1  -6  -8   -0.08    2.29
   1  -6  -8    0.13    1.15
   1   6  -8   -2.04    1.94
  -1  -6   7    1.05    1.97
  -1   6   7    0.88    1.06
   1  -6  -7    1.95    1.13
   1  -6  -7    0.61    2.13
   1  -6  -7    1.51    1.10
   1   6  -7    1.15    1.94
  -1  -6   6    1.36    1.77
  -1  -6   6   -0.96    1.58
  -1   6   6    0.18    0.87
   1  -6  -6    1.00    0.94
   1  -6  -6   -2.20    1.89
   1  -6  -6   -0.32    0.94
   1   6  -6   -0.99    1.61
  -1  -6   5   -0.21    1.47
  -1  -6   5   -0.13    1.40
  -1  -6   5    0.21    1.63
  -1   6   5    0.24    0.75
   1  -6  -5   -0.14    0.81
   1  -6  -5    0.06    2.05
   1   6  -5    0.16    1.50
  -1  -6   4   -0.88    1.38
  -1  -6   4   -0.13    1.34
  -1  -6   4    0.52    1.64
  -1   6   4    0.66    0.67
   1  -6  -4    0.95    0.77
   1  -6  -4    0.94    1.88
   1   6  -4    1.15    1.37
  -1  -6   3   98.04    3.47
  -1  -6   3  102.79    3.73
  -1  -6   3   99.92    3.99
  -1   6   3  109.46    1.95
   1  -6  -3  105.67    2.21
   1  -6  -3  107.77    4.48
   1   6  -3  101.85    3.43
  -1  -6   2   15.41    1.92
  -1  -6   2   15.10    2.29
  -1  -6   2   16.11    2.60
  -1   6   2   15.80    1.24
   1  -6  -2   15.54    1.37
   1  -6  -2   14.54    2.44
   1  -6  -2   16.82    3.02
   1   6  -2   16.29    2.03
  -1  -6   1   21.38    1.87
  -1  -6   1   20.56    2.38
  -1  -6   1   20.92    2.72
  -1   6   1   22.46    1.53
   1  -6  -1   21.65    1.62
   1  -6  -1   23.26    2.51
   1  -6  -1   23.26    2.90
   1   6  -1   23.03    1.83
  -1  -6   0   13.41    1.47
  -1  -6   0   13.54    2.22
  -1  -6   0   16.32    2.85
  -1   6   0   14.28    1.62
   1  -6   0   13.15    1.60
   1  -6   0   14.06    2.18
   1  -6   0   15.24    2.78
   1   6   0   14.38    1.39
  -1  -6  -1    6.29    1.12
  -1  -6  -1    7.87    1.67
  -1  -6  -1    7.13    2.10
  -1   6  -1    7.28    1.32
   1  -6   1    7.65    1.76
   1  -6   1    7.23    1.43
   1  -6   1    9.62    2.26
   1   6   1    6.54    0.90
  -1  -6  -2    2.78    1.55
  -1  -6  -2    2.65    2.01
  -1   6  -2    2.48    1.24
   1  -6   2    2.63    1.33
   1  -6   2    1.83    1.21
   1  -6   2    2.45    1.96
  -1  -6  -3   20.59    2.73
  -1  -6  -3   17.03    2.99
  -1   6  -3   19.43    2.35
   1  -6   3   16.14    2.35
   1  -6   3   20.76    2.14
   1  -6   3   16.54    2.85
  -1  -6  -4   14.72    2.62
  -1  -6  -4   16.51    3.27
  -1   6  -4   12.55    2.36
   1  -6   4   14.84    2.55
   1  -6   4   14.39    2.22
   1  -6   4   18.07    2.82
  -1  -6  -5   14.91    3.12
  -1  -6  -5   11.29    2.53
  -1   6  -5   11.75    2.63
   1  -6   5    9.83    2.10
   1  -6   5   11.18    2.31
   1  -6   5   14.51    2.73
  -1  -6  -6    1.09    2.03
  -1  -6  -6    1.94    2.11
  -1  -6  -6   -0.44    0.76
  -1   6  -6    0.75    1.80
   1  -6   6    1.55    1.76
   1  -6   6    1.05    1.81
   1   6   6    0.38    0.68
  -1  -6  -7   32.07    1.67
  -1  -6  -7   31.61    3.62
  -1  -6  -7   28.57    4.03
  -1  -6  -7   30.43    1.96
  -1   6  -7   28.85    3.58
   1  -6   7   33.36    3.55
   1   6   7   31.63    1.84
  -1  -6  -8    3.60    1.14
  -1  -6  -8    5.99    2.50
  -1  -6  -8    5.31    2.52
  -1  -6  -8    3.50    1.22
  -1   6  -8    3.14    2.17
   1  -6   8    7.14    2.43
   1   6   8    3.05    1.20
  -1  -6  -9   10.99    1.99
  -1  -6  -9   12.11    2.86
  -1  -6  -9   12.57    3.11
  -1  -6  -9    8.60    1.61
  -1   6  -9   10.07    2.74
   1  -6   9   14.63    3.05
   1   6   9   10.82    2.18
  -1  -6 -10   -0.21    1.33
  -1  -6 -10   -2.28    2.49
  -1  -6 -10   -0.49    1.43
  -1   6 -10    1.86    2.32
   1  -6  10   -0.84    2.41
   1   6  10    0.71    1.44
  -1  -6 -11    2.96    1.61
  -1  -6 -11   -1.70    2.82
  -1  -6 -11    1.59    1.75
  -1   6 -11   -1.03    2.40
   1  -6  11   -1.48    2.55
   1   6  11   -1.47    1.60
  -1  -6 -12    1.24    1.75
  -1  -6 -12   -0.23    3.15
  -1  -6 -12    3.91    2.01
   1  -6  12   -2.51    2.70
   1   6  12    2.04    1.94
  -1  -7  12    2.13    3.17
  -1   7  12    0.49    1.85
   1  -7 -12    1.38    1.94
   1   7 -12    3.45    3.12
  -1  -7  11    1.48    2.75
  -1   7  11    0.41    1.61
   1  -7 -11    0.91    1.77
   1   7 -11   -2.21    2.50
  -1  -7  10   -1.68    2.53
  -1   7  10   -0.48    1.46
   1  -7 -10    0.15    1.45
   1   7 -10   -1.97    2.32
  -1  -7   9   -1.08    2.24
  -1   7   9    0.29    1.31
   1  -7  -9    2.49    2.61
   1  -7  -9    0.52    1.36
   1   7  -9    0.52    2.33
  -1  -7   8   -1.55    2.17
  -1   7   8    1.25    1.22
   1  -7  -8   -0.75    1.38
   1  -7  -8    2.77    2.52
   1  -7  -8    0.90    1.24
   1   7  -8    0.72    2.14
  -1  -7   7    2.40    2.03
  -1   7   7    1.72    1.12
   1  -7  -7    1.69    1.07
   1  -7  -7   -2.35    2.14
   1  -7  -7    0.03    1.07
   1   7  -7   -1.51    1.93
  -1  -7   6   -1.23    1.73
  -1  -7   6    0.54    1.73
  -1  -7   6   -0.01    1.97
  -1   7   6    0.39    0.96
   1  -7  -6   -0.14    0.85
   1  -7  -6   -0.57    2.38
   1   7  -6    0.04    1.78
  -1  -7   5    6.16    2.04
  -1  -7   5    5.47    1.82
  -1  -7   5    6.44    2.20
  -1   7   5    5.76    1.04
   1  -7  -5    8.17    1.28
   1  -7  -5   10.73    2.81
   1   7  -5    4.94    1.82
  -1  -7   4   50.29    3.35
  -1  -7   4   50.23    3.43
  -1  -7   4   48.21    3.54
  -1   7   4   53.51    1.85
   1  -7  -4   50.51    1.72
   1  -7  -4   55.75    4.24
   1   7  -4   49.64    3.27
  -1  -7   3    1.92    1.46
  -1  -7   3    2.40    1.57
  -1  -7   3    2.96    2.13
  -1   7   3    1.66    0.85
   1  -7  -3    3.35    0.86
   1  -7  -3    0.64    2.24
   1   7  -3    1.42    1.40
  -1  -7   2   16.95    2.16
  -1  -7   2   13.78    2.52
  -1  -7   2   13.54    2.94
  -1   7   2   14.62    1.49
   1  -7  -2   13.18    1.46
   1  -7  -2   19.05    2.79
   1  -7  -2   14.75    3.35
   1   7  -2   14.88    2.19
  -1  -7   1    0.11    1.05
  -1  -7   1    1.61    1.40
  -1  -7   1    1.13    2.06
  -1   7   1    0.17    0.91
   1  -7  -1    0.04    0.92
   1  -7  -1    0.83    1.48
   1  -7  -1   -0.59    2.00
   1   7  -1   -0.47    1.03
  -1  -7   0   21.26    1.76
  -1  -7   0   21.60    2.62
  -1  -7   0   23.41    3.30
  -1   7   0   21.89    1.98
   1  -7   0   20.00    1.90
   1  -7   0   19.38    2.55
   1  -7   0   16.98    3.31
   1   7   0   21.47    1.75
  -1  -7  -1    1.48    0.82
  -1  -7  -1    0.89    1.52
  -1  -7  -1    1.88    2.19
  -1   7  -1    2.08    1.25
   1  -7   1    1.30    1.17
   1  -7   1    1.20    1.38
   1  -7   1    1.89    2.22
   1   7   1    1.44    0.80
  -1  -7  -2   -0.20    1.54
  -1  -7  -2    1.21    2.27
  -1   7  -2    1.18    1.30
   1  -7   2    0.51    1.29
   1  -7   2   -0.60    1.23
   1  -7   2    0.67    2.07
  -1  -7  -3   50.80    3.79
  -1  -7  -3   48.87    4.05
  -1   7  -3   48.67    3.06
   1  -7   3   43.09    2.99
   1  -7   3   47.99    2.99
   1  -7   3   46.11    3.68
  -1  -7  -4    9.09    2.66
  -1   7  -4    3.68    1.72
   1  -7   4    4.92    1.83
   1  -7   4    5.51    1.60
   1  -7   4    6.61    2.44
  -1  -7  -5    0.18    2.32
  -1   7  -5    5.20    1.97
   1  -7   5    3.22    1.96
   1  -7   5    6.97    2.36
  -1  -7  -6   41.02    4.03
  -1  -7  -6   33.84    4.33
  -1   7  -6   32.39    3.54
   1  -7   6   35.09    3.60
   1  -7   6   35.08    3.59
  -1  -7  -7   19.37    3.36
  -1  -7  -7   17.68    4.30
  -1  -7  -7   18.76    1.85
  -1   7  -7   16.67    3.50
   1  -7   7   16.44    3.38
   1   7   7   17.15    1.63
  -1  -7  -8   -1.08    2.46
  -1  -7  -8   -0.88    2.57
  -1  -7  -8   -0.33    1.08
  -1   7  -8   -0.29    2.13
   1  -7   8    0.05    2.23
   1   7   8   -0.07    1.07
  -1  -7  -9   -2.53    2.44
  -1  -7  -9   -1.18    2.76
  -1  -7  -9    0.79    1.24
  -1   7  -9    0.67    2.36
   1  -7   9    2.90    2.54
   1   7   9   -0.33    1.21
  -1  -7 -10    4.74    3.16
  -1  -7 -10    2.99    1.62
  -1   7 -10    3.18    2.63
   1  -7  10    3.66    2.73
   1   7  10    3.10    1.52
  -1  -7 -11    3.37    3.58
  -1  -7 -11    6.77    2.05
  -1   7 -11   -0.04    2.59
   1  -7  11    4.70    3.03
   1   7  11    4.46    1.85
  -1  -7 -12   -1.95    3.14
  -1  -7 -12    0.32    1.89
   1  -7  12    2.00    2.94
   1   7  12   -1.62    1.75
  -1  -8  11    1.27    2.99
  -1   8  11    4.16    1.85
   1  -8 -11    1.48    1.95
   1   8 -11    3.32    2.90
  -1  -8  10   24.82    4.50
  -1   8  10   22.24    2.83
   1  -8 -10   24.22    3.14
   1   8 -10   24.43    4.67
  -1  -8   9   -0.68    2.46
  -1   8   9   -0.63    1.33
   1  -8  -9    2.44    2.91
   1  -8  -9    0.72    1.40
   1   8  -9    1.34    2.46
  -1  -8   8   48.84    4.45
  -1   8   8   55.19    2.87
   1  -8  -8   57.78    5.36
   1  -8  -8   50.76    2.93
   1   8  -8   47.56    4.69
  -1  -8   7    3.31    2.20
  -1   8   7    3.33    1.24
   1  -8  -7    4.56    2.91
   1  -8  -7    3.24    1.26
   1   8  -7    3.54    2.24
  -1  -8   6    1.44    2.09
  -1   8   6    1.02    1.02
   1  -8  -6    1.50    2.86
   1   8  -6    1.79    1.99
  -1  -8   5    6.36    2.17
  -1  -8   5    7.67    2.79
  -1  -8   5    5.65    2.52
  -1   8   5    5.99    1.15
   1  -8  -5    8.58    3.07
   1   8  -5    3.86    1.99
  -1  -8   4   25.41    3.14
  -1  -8   4   25.95    3.25
  -1  -8   4   27.09    3.74
  -1   8   4   26.11    1.81
   1  -8  -4   35.28    4.58
   1   8  -4   33.76    3.24
  -1  -8   3   -0.40    1.45
  -1  -8   3   -0.16    1.59
  -1  -8   3    2.84    2.40
  -1   8   3    0.37    0.97
   1  -8  -3    1.09    0.83
   1  -8  -3    2.08    2.51
   1   8  -3    0.88    1.54
  -1  -8   2   58.13    3.06
  -1  -8   2   53.67    3.67
  -1  -8   2   62.92    4.35
  -1   8   2   58.86    2.36
   1  -8  -2   57.90    2.19
   1  -8  -2   65.70    4.00
   1  -8  -2   58.91    4.60
   1   8  -2   59.09    3.13
  -1  -8   1    9.76    1.97
  -1  -8   1    9.76    2.08
  -1  -8   1   11.29    2.85
  -1   8   1    9.44    1.87
   1  -8  -1    9.14    1.70
   1  -8  -1   11.54    2.87
   1  -8  -1    8.14    2.74
   1   8  -1    9.53    2.08
  -1  -8   0    9.96    1.71
  -1  -8   0   12.68    3.00
  -1  -8   0   10.45    2.86
  -1   8   0    9.20    2.04
   1  -8   0   10.40    1.89
   1  -8   0    9.38    2.01
   1  -8   0   13.55    3.08
   1   8   0    7.78    1.85
  -1  -8  -1    0.58    0.85
  -1  -8  -1    0.11    1.76
  -1  -8  -1    1.41    2.61
  -1   8  -1   -0.83    1.31
   1  -8   1    0.59    1.27
   1  -8   1   -0.56    1.51
   1  -8   1    2.28    2.45
   1   8   1    0.86    0.98
  -1  -8  -2   15.95    3.11
  -1  -8  -2   16.76    3.82
  -1   8  -2   17.45    2.57
   1  -8   2   20.15    2.58
   1  -8   2   18.92    2.92
   1  -8   2   18.37    3.70
   1   8   2   18.56    1.51
  -1  -8  -3   17.66    3.27
  -1  -8  -3   22.01    3.93
  -1   8  -3   17.41    2.81
   1  -8   3   14.79    2.79
   1  -8   3   18.62    3.91
  -1  -8  -4   -0.21    2.64
  -1   8  -4   -0.46    1.68
   1  -8   4   -0.90    1.69
   1  -8   4    0.49    2.31
  -1  -8  -5   11.61    3.29
  -1   8  -5    5.25    2.16
   1  -8   5    9.26    2.37
   1  -8   5    8.07    2.75
  -1  -8  -6    2.45    2.85
  -1   8  -6    1.10    1.96
   1  -8   6    2.36    2.18
   1  -8   6    1.18    2.38
  -1  -8  -7   11.85    3.45
  -1  -8  -7    6.09    1.21
  -1   8  -7    7.94    2.58
   1  -8   7    8.10    2.62
  -1  -8  -8   20.71    3.88
  -1  -8  -8   16.92    2.19
  -1   8  -8   19.85    4.02
   1  -8   8   18.11    3.90
  -1  -8  -9   -0.04    3.04
  -1  -8  -9   -0.56    1.23
  -1   8  -9   -0.85    2.28
   1  -8   9    1.80    2.72
  -1  -8 -10   12.14    2.74
  -1   8 -10   11.50    3.13
   1  -8  10    9.44    3.18
   1   8  10   14.45    2.63
  -1  -8 -11   -0.18    1.74
  -1   8 -11   -1.13    2.66
   1  -8  11    1.37    2.97
   1   8  11   -1.96    1.61
  -1  -9   9    2.30    2.82
   1  -9  -9    1.25    3.36
   1  -9  -9    0.58    1.45
   1   9  -9    4.91    2.79
  -1  -9   8    2.15    2.48
   1  -9  -8    4.49    3.51
   1  -9  -8   -0.13    1.25
   1   9  -8    1.26    2.41
  -1  -9   7    2.86    2.37
   1  -9  -7   -0.75    3.11
   1  -9  -7    0.93    1.25
   1   9  -7   -1.29    2.11
  -1  -9   6   25.89    3.77
   1  -9  -6   21.77    4.93
   1   9  -6   22.06    3.61
  -1  -9   5    0.40    1.94
  -1  -9   5    0.52    2.39
   1  -9  -5    1.41    3.12
   1   9  -5   -0.61    1.86
  -1  -9   4    9.93    2.19
  -1  -9   4   10.36    3.03
  -1   9   4    8.65    1.86
   1  -9  -4   13.23    3.72
   1   9  -4    9.10    2.23
  -1  -9   3    6.82    1.91
  -1  -9   3   10.99    3.12
  -1   9   3    4.54    1.27
   1  -9  -3    3.96    2.98
   1   9  -3    7.26    1.96
  -1  -9   2   26.52    2.76
  -1  -9   2   25.81    3.53
  -1  -9   2   21.74    4.13
  -1   9   2   24.22    2.23
   1  -9  -2   25.80    1.89
   1  -9  -2   29.83    3.67
   1  -9  -2   26.57    4.53
   1   9  -2   23.24    2.83
  -1  -9   1    0.35    1.27
  -1  -9   1    1.56    1.92
  -1  -9   1    3.65    2.78
  -1   9   1   -0.37    1.22
   1  -9  -1    0.55    1.12
   1  -9  -1   -0.09    1.71
   1  -9  -1    1.64    3.00
   1   9  -1    0.15    1.33
  -1  -9   0    0.39    1.10
  -1  -9   0    0.69    1.88
  -1  -9   0    0.26    2.81
  -1   9   0   -0.93    1.37
   1  -9   0   -0.82    1.18
   1  -9   0    1.96    1.85
   1  -9   0    2.15    2.87
   1   9   0    1.02    1.26
  -1  -9  -1   -0.33    1.88
  -1  -9  -1    1.69    2.94
  -1   9  -1    2.58    1.55
   1  -9   1    1.65    1.38
   1  -9   1    6.23    2.91
   1   9   1    0.07    1.11
  -1  -9  -2    2.54    2.08
  -1  -9  -2   -1.52    2.84
  -1   9  -2    1.18    1.66
   1  -9   2    1.10    1.61
   1  -9   2    0.52    2.73
   1   9   2    1.71    1.07
  -1  -9  -3   14.87    3.67
  -1  -9  -3   12.99    3.52
  -1   9  -3   14.41    3.04
   1  -9   3   10.41    2.20
   1  -9   3   10.08    3.28
  -1  -9  -4    7.04    3.31
  -1   9  -4    0.43    1.82
   1  -9   4    3.24    2.00
   1  -9   4    7.36    2.92
  -1  -9  -5    3.85    3.23
  -1   9  -5    1.67    2.03
   1  -9   5    2.71    2.19
   1  -9   5    3.25    2.67
  -1  -9  -6    5.75    3.51
  -1   9  -6    1.45    2.17
   1  -9   6    2.26    2.27
   1  -9   6    6.33    3.64
  -1  -9  -7    1.77    3.42
  -1  -9  -7    1.75    1.14
  -1   9  -7   -0.57    2.20
   1  -9   7    1.16    2.32
  -1  -9  -8   23.26    4.58
  -1  -9  -8    8.62    1.50
  -1   9  -8    8.74    2.81
   1  -9   8   12.13    3.08
  -1  -9  -9    6.50    3.85
  -1  -9  -9    4.80    1.53
  -1   9  -9    7.27    2.92
   1  -9   9    5.08    2.86
  -1 -10   8    2.23    2.71
   1 -10  -8   13.50    4.47
   1 -10  -8    6.84    1.64
   1  10  -8    8.13    2.88
  -1 -10   7    4.67    2.59
   1 -10  -7    5.18    4.10
   1 -10  -7    1.63    1.39
   1  10  -7    1.90    2.37
  -1 -10   6    0.43    2.23
   1 -10  -6    3.38    3.82
   1  10  -6   -0.90    2.23
  -1 -10   5    1.81    2.10
  -1 -10   5    1.69    2.72
   1 -10  -5    2.27    3.59
   1  10  -5   -4.19    1.84
  -1 -10   4    1.41    1.94
  -1 -10   4    0.12    2.66
   1 -10  -4    0.76    3.60
   1  10  -4    2.16    2.00
  -1 -10   3    1.20    1.74
  -1 -10   3   -1.33    2.75
  -1  10   3    0.94    1.33
   1 -10  -3    1.27    3.32
   1  10  -3   -0.33    1.75
  -1 -10   2    7.41    1.86
  -1 -10   2   11.66    3.54
  -1  10   2    6.81    1.60
   1 -10  -2    7.77    3.23
   1 -10  -2   11.57    3.79
   1  10  -2    6.33    1.97
  -1 -10   1   13.21    2.32
  -1 -10   1   20.87    4.56
  -1  10   1   12.99    2.48
   1 -10  -1   15.58    4.03
   1  10  -1   14.76    2.72
  -1 -10   0    6.90    2.44
  -1 -10   0    3.19    3.18
  -1  10   0    6.40    1.74
   1 -10   0    6.10    1.56
   1 -10   0    5.88    3.47
   1  10   0    5.48    1.68
  -1 -10  -1   -1.65    2.05
  -1 -10  -1    1.57    3.14
  -1  10  -1   -0.05    1.57
   1 -10   1    1.12    1.51
   1 -10   1   -0.59    2.96
   1  10   1    0.01    1.30
  -1 -10  -2    2.08    2.20
  -1 -10  -2    8.09    3.54
  -1  10  -2    5.37    1.94
   1 -10   2    5.72    1.84
   1 -10   2    7.09    3.41
   1  10   2    5.42    1.41
  -1 -10  -3    3.80    2.38
  -1 -10  -3    5.94    3.50
  -1  10  -3    2.99    1.95
   1 -10   3    3.20    1.90
   1 -10   3    5.47    3.18
  -1 -10  -4    6.27    3.69
  -1  10  -4    3.38    2.10
   1 -10   4    1.76    2.08
   1 -10   4    5.81    3.18
  -1 -10  -5    6.02    3.94
  -1  10  -5    1.50    2.18
   1 -10   5   -0.15    2.06
   1 -10   5    1.30    2.86
  -1 -10  -6    3.90    4.13
  -1  10  -6    4.48    2.44
   1 -10   6    5.06    2.57
  -1 -10  -7    5.36    4.12
  -1 -10  -7    1.94    1.21
  -1  10  -7    0.87    2.31
   1 -10   7    0.46    2.46
  -1 -10  -8    5.23    4.30
  -1 -10  -8    3.65    1.37
  -1  10  -8    5.21    2.76
   1 -10   8    5.73    2.97
  -1 -11   5    4.42    2.32
  -1 -11   5    3.54    3.11
   1 -11  -5   10.78    4.69
   1  11  -5    4.19    2.48
  -1 -11   4    0.13    1.93
  -1 -11   4    3.28    3.19
   1 -11  -4    3.89    4.34
   1  11  -4   -0.98    2.02
  -1 -11   3    2.08    1.89
  -1 -11   3    3.22    3.15
   1 -11  -3    7.22    4.24
   1  11  -3   -1.01    1.94
  -1 -11   2   -0.52    1.52
  -1 -11   2    0.05    3.22
  -1  11   2    0.64    1.51
   1 -11  -2    5.76    3.98
   1  11  -2    0.40    1.83
  -1 -11   1    4.86    3.60
  -1  11   1    0.15    1.60
   1 -11  -1    4.56    4.01
   1  11  -1   -0.39    1.65
  -1 -11   0   19.59    4.52
  -1  11   0   10.28    2.18
   1 -11   0   15.40    4.26
   1  11   0   13.51    2.77
  -1 -11  -1   12.19    4.20
  -1  11  -1    6.58    2.02
   1 -11   1    8.86    1.90
   1 -11   1    7.84    3.92
   1  11   1    8.73    1.85
  -1 -11  -2    2.63    3.75
  -1  11  -2    0.62    1.93
   1 -11   2    2.82    1.80
   1 -11   2   -0.51    3.35
  -1 -11  -3    2.03    3.83
  -1  11  -3    1.44    2.03
   1 -11   3    2.24    1.92
   1 -11   3    0.67    3.27
  -1 -11  -4    5.91    4.29
  -1  11  -4    0.25    2.08
   1 -11   4    3.07    2.18
   1 -11   4    3.92    3.44
  -1 -11  -5    4.18    4.41
  -1  11  -5   -0.99    2.18
   1 -11   5   -1.39    2.10
   1 -11   5    0.76    3.14
  -2   0  15   -1.75    2.59
   2   0 -15    0.53    2.99
  -2   0  14    2.46    2.60
   2   0 -14    1.98    2.81
  -2   0  13    1.49    2.34
   2   0 -13    1.18    2.63
  -2   0  12   12.91    2.76
   2   0 -12    7.73    2.74
  -2   0  11    0.58    1.94
   2   0 -11   -0.39    2.17
  -2   0  10    6.28    2.03
   2   0 -10    9.09    2.36
  -2   0   9    1.23    1.73
  -2   0   9    2.09    1.73
  -2   0   9   -0.14    1.53
   2   0  -9   -0.41    1.63
  -2   0   8  125.12    4.32
  -2   0   8  123.81    4.28
  -2   0   8  128.31    4.14
   2   0  -8  127.61    4.50
   2   0  -8  133.27    3.83
   2   0  -8  117.46    3.24
  -2   0   7   -2.39    1.25
  -2   0   7   -1.03    1.32
  -2   0   7    0.85    1.25
   2   0  -7    0.26    1.38
   2   0  -7    0.41    1.22
   2   0  -7   -0.63    1.00
   2   0  -7    0.67    1.14
  -2   0   6   67.20    3.16
  -2   0   6   65.35    2.85
   2   0  -6   58.81    2.92
   2   0  -6   67.72    2.74
   2   0  -6   65.39    2.35
   2   0  -6   59.69    2.70
  -2   0   5   -1.24    1.22
  -2   0   5    0.09    1.14
   2   0  -5   -0.44    1.24
   2   0  -5   -0.41    1.13
  -2   0   4  295.25    4.08
   2   0  -4  298.00    4.40
   2   0  -4  315.83    4.08
  -2   0   3   -0.96    0.97
   2   0  -3    0.03    1.16
   2   0  -3    0.08    1.03
  -2   0   2   70.92    1.86
   2   0  -2   74.40    1.94
  -2   0   1    0.81    0.55
   2   0  -1   -0.24    0.58
  -2   0   0    8.82    0.72
   2   0   0    9.88    0.74
   2   0   0   10.04    0.76
  -2   0  -1   -0.01    0.50
   2   0   1   -0.17    0.52
  -2   0  -2   29.05    1.34
   2   0   2   26.41    1.41
  -2   0  -3   -0.09    1.03
  -2   0  -3    0.28    0.88
   2   0   3   -0.70    0.94
  -2   0  -4  107.58    2.96
  -2   0  -4  117.25    2.60
  -2   0  -4  123.58    2.89
   2   0   4  113.35    2.71
  -2   0  -5   -0.61    1.20
  -2   0  -5    1.35    1.04
  -2   0  -5    0.54    1.24
   2   0   5   -0.02    1.11
  -2   0  -6    0.71    1.34
  -2   0  -6    0.09    1.09
  -2   0  -6    0.21    1.32
   2   0   6    1.05    1.26
   2   0   6    1.83    1.24
  -2   0  -7    0.72    1.37
  -2   0  -7   -0.25    1.07
  -2   0  -7   -0.81    1.17
   2   0   7    0.39    1.37
   2   0   7    0.46    1.23
  -2   0  -8  234.66    5.45
  -2   0  -8  239.40    5.02
   2   0   8  223.62    5.30
   2   0   8  245.75    5.30
  -2   0  -9   -0.79    1.52
  -2   0  -9   -2.19    1.52
   2   0   9   -0.56    1.52
  -2   0 -10   10.22    2.31
  -2   0 -10    4.65    1.92
   2   0  10   10.57    2.25
  -2   0 -11   -0.04    1.86
   2   0  11    1.82    2.00
  -2   0 -12   14.41    3.42
   2   0  12   11.73    2.73
  -2   0 -13   -0.31    2.42
   2   0  13   -2.15    2.18
  -2   0 -14    0.81    2.88
   2   0  14   -1.35    2.35
  -2  -1  14    0.40    2.56
  -2   1  14    1.36    2.45
   2  -1 -14   -2.06    2.61
   2   1 -14   -1.49    2.86
  -2  -1  13   -1.68    2.24
  -2   1  13   -1.18    2.13
   2  -1 -13   -1.37    2.39
   2   1 -13    3.44    2.71
  -2  -1  12   26.75    3.92
  -2   1  12   26.03    3.79
   2  -1 -12   23.74    3.65
   2   1 -12   27.12    4.03
  -2  -1  11    3.43    2.11
  -2   1  11   -0.33    1.87
   2  -1 -11    0.29    2.10
   2   1 -11    0.05    2.16
  -2  -1  10   -1.13    1.96
  -2  -1  10    0.90    1.79
  -2   1  10   -0.07    1.62
   2  -1 -10    0.93    1.83
   2   1 -10    1.00    1.98
  -2  -1   9    1.06    1.81
  -2  -1   9   -0.20    1.57
  -2   1   9   -1.72    1.43
   2  -1  -9   -2.12    1.49
   2  -1  -9    1.81    1.49
   2   1  -9    0.88    1.84
   2   1  -9    2.66    1.67
  -2  -1   8   -1.57    1.56
  -2  -1   8   -1.06    1.48
  -2  -1   8    0.16    1.45
  -2   1   8    0.15    1.44
  -2   1   8   -0.80    1.39
  -2   1   8    0.61    1.36
   2  -1  -8   -0.54    1.47
   2  -1  -8   -0.67    1.31
   2  -1  -8    0.33    1.17
   2   1  -8    1.37    1.57
   2   1  -8    0.74    1.43
  -2  -1   7   59.86    3.30
  -2  -1   7   58.28    3.23
  -2  -1   7   59.63    3.07
  -2   1   7   57.74    2.95
  -2   1   7   57.52    2.82
   2  -1  -7   57.92    2.96
   2  -1  -7   60.86    2.50
   2  -1  -7   54.73    2.56
   2  -1  -7   61.17    2.91
   2   1  -7   59.52    3.41
   2   1  -7   61.64    3.02
   2   1  -7   47.43    1.93
  -2  -1   6  118.25    3.84
  -2  -1   6  116.83    3.78
  -2  -1   6  121.54    3.53
  -2   1   6  115.93    3.54
  -2   1   6  129.61    3.41
   2  -1  -6  115.93    3.55
   2  -1  -6  127.02    3.03
   2  -1  -6  124.67    3.38
   2  -1  -6  129.57    3.46
   2   1  -6  123.56    3.89
   2   1  -6  125.79    3.52
  -2  -1   5    8.51    2.10
  -2  -1   5    8.82    1.98
  -2   1   5    7.90    1.77
   2  -1  -5   12.10    2.00
   2  -1  -5   10.24    1.63
   2  -1  -5    7.07    1.44
   2  -1  -5    9.23    1.80
   2   1  -5    8.97    2.14
   2   1  -5    7.88    1.52
  -2  -1   4  168.72    3.70
  -2  -1   4  171.61    3.45
  -2   1   4  171.51    3.07
   2  -1  -4  162.68    3.27
   2  -1  -4  174.08    2.87
   2  -1  -4  175.73    3.87
   2  -1  -4  146.74    2.97
   2   1  -4  160.06    3.64
   2   1  -4  173.45    3.50
  -2  -1   3   45.07    2.28
  -2  -1   3   51.10    2.16
  -2   1   3   51.69    1.87
   2  -1  -3   47.75    2.09
   2  -1  -3   51.42    1.82
   2  -1  -3   50.22    1.96
   2   1  -3   55.15    2.34
  -2  -1   2  143.04    2.44
  -2   1   2  142.92    2.20
   2  -1  -2  146.99    2.12
   2   1  -2  147.42    2.59
  -2  -1   1   21.44    1.10
  -2   1   1   21.62    1.15
   2  -1  -1   22.12    1.14
   2   1  -1   22.33    1.20
  -2  -1   0   54.88    1.61
  -2   1   0   51.34    1.34
   2  -1   0   53.22    1.32
  -2  -1  -1   47.11    1.62
  -2   1  -1   45.88    1.52
   2  -1   1   48.72    1.51
  -2  -1  -2    0.94    1.06
  -2  -1  -2    0.21    0.48
  -2   1  -2    1.10    1.00
   2  -1   2    0.35    0.95
   2   1   2    0.58    0.47
   2   1   2    0.58    0.46
  -2  -1  -3    9.28    1.50
  -2  -1  -3    7.13    1.52
  -2  -1  -3    7.87    1.25
  -2   1  -3    7.66    1.83
  -2   1  -3    6.94    1.26
   2  -1   3    5.89    1.19
   2   1   3    7.79    1.20
  -2  -1  -4  207.11    3.34
  -2  -1  -4  217.74    3.95
  -2  -1  -4  213.34    3.10
  -2   1  -4  206.82    3.99
  -2   1  -4  222.45    3.75
   2  -1   4  204.29    3.92
   2  -1   4  221.01    3.75
   2   1   4  214.67    3.02
  -2  -1  -5   30.16    2.09
  -2  -1  -5   36.67    3.03
  -2  -1  -5   32.10    2.05
  -2   1  -5   35.20    2.66
  -2   1  -5   31.27    2.30
  -2   1  -5   35.37    2.58
   2  -1   5   29.64    2.43
   2  -1   5   34.17    2.38
   2   1   5   29.74    1.90
  -2  -1  -6  225.52    4.35
  -2  -1  -6  235.38    4.87
  -2  -1  -6  235.04    4.24
  -2   1  -6  234.85    4.96
  -2   1  -6  237.96    4.46
  -2   1  -6  242.90    4.50
   2  -1   6  233.58    4.93
   2  -1   6  238.92    4.68
   2   1   6  249.85    4.20
  -2  -1  -7    3.66    1.40
  -2  -1  -7    4.72    1.49
  -2  -1  -7    4.88    1.24
  -2   1  -7    5.62    1.68
  -2   1  -7    6.23    1.52
  -2   1  -7    4.73    1.33
   2  -1   7    6.05    1.72
   2  -1   7    6.12    1.61
   2   1   7    2.86    1.28
  -2  -1  -8    5.09    1.63
  -2  -1  -8    7.73    1.83
  -2  -1  -8    6.64    1.45
  -2   1  -8    7.75    1.89
  -2   1  -8    7.97    1.70
  -2   1  -8    8.20    1.65
   2  -1   8    7.69    1.93
   2  -1   8    9.40    1.89
   2   1   8    6.67    1.54
  -2  -1  -9   -0.66    1.53
  -2  -1  -9    0.65    1.72
  -2   1  -9    0.07    1.80
  -2   1  -9   -0.24    1.47
   2  -1   9   -0.43    1.78
   2  -1   9    1.98    1.72
   2   1   9    1.64    1.50
  -2  -1 -10    2.02    1.78
  -2  -1 -10    3.34    1.99
  -2   1 -10    1.58    2.03
   2  -1  10    0.73    1.78
   2   1  10    1.08    1.65
  -2  -1 -11    5.72    2.13
  -2  -1 -11    4.33    2.70
  -2   1 -11    5.07    2.25
   2  -1  11    3.29    2.14
   2   1  11    3.42    2.03
  -2  -1 -12    2.64    2.22
  -2   1 -12    2.50    2.42
   2  -1  12    2.37    2.31
   2   1  12    3.00    2.15
  -2  -1 -13    0.48    2.39
  -2   1 -13   -2.59    2.40
   2  -1  13    1.76    2.43
   2   1  13   -0.63    2.21
  -2  -1 -14    4.07    2.76
  -2   1 -14    3.10    2.97
   2  -1  14    3.92    2.71
   2   1  14    2.74    2.56
  -2  -2  14    3.04    2.75
  -2   2  14    1.54    2.50
   2  -2 -14    3.37    2.74
   2   2 -14    3.22    3.09
  -2  -2  13    1.60    2.52
  -2   2  13    0.38    2.25
   2  -2 -13    5.55    2.61
   2   2 -13    4.81    3.05
  -2  -2  12    0.12    2.25
  -2   2  12    0.21    1.98
   2  -2 -12    0.37    2.23
   2   2 -12   -0.57    2.46
  -2  -2  11    1.68    2.35
  -2  -2  11   -0.26    2.00
  -2   2  11    0.18    1.78
   2  -2 -11   -1.41    1.95
   2   2 -11    2.08    2.38
  -2  -2  10   15.72    3.39
  -2  -2  10   16.88    3.27
  -2   2  10   14.45    2.77
   2  -2 -10   13.47    2.98
   2  -2 -10   12.39    3.00
   2   2 -10   14.54    3.37
  -2  -2   9   -0.07    1.85
  -2  -2   9    5.19    1.90
  -2   2   9    1.85    1.51
   2  -2  -9    3.89    1.82
   2  -2  -9    4.04    1.85
   2  -2  -9    4.20    1.55
   2   2  -9    5.32    2.15
   2   2  -9    3.51    1.87
  -2  -2   8   18.60    2.90
  -2  -2   8   20.98    2.77
  -2   2   8   16.25    2.37
   2  -2  -8   17.36    2.30
   2  -2  -8   19.31    2.65
   2  -2  -8   18.67    2.38
   2   2  -8   15.28    2.90
   2   2  -8   22.74    2.82
  -2  -2   7    0.47    1.54
  -2  -2   7    0.24    1.37
  -2   2   7    0.51    1.12
   2  -2  -7    0.77    1.30
   2  -2  -7    1.07    1.05
   2  -2  -7   -0.57    1.26
   2  -2  -7   -0.32    1.07
   2   2  -7   -0.26    1.51
   2   2  -7   -0.47    1.37
  -2  -2   6    5.00    1.64
  -2  -2   6    4.07    1.56
  -2  -2   6    4.96    1.42
  -2   2   6    6.27    1.30
   2  -2  -6    4.26    1.35
   2  -2  -6    5.10    1.23
   2  -2  -6    5.39    1.40
   2  -2  -6    3.87    1.14
   2   2  -6    6.29    1.69
   2   2  -6    6.38    1.63
  -2  -2   5   57.48    2.95
  -2  -2   5   50.68    2.84
  -2  -2   5   61.83    2.79
  -2   2   5   60.67    2.28
   2  -2  -5   57.10    2.45
   2  -2  -5   54.66    2.29
   2  -2  -5   60.36    3.04
   2  -2  -5   59.09    2.32
   2   2  -5   56.71    2.96
   2   2  -5   56.15    2.74
  -2  -2   4   12.11    2.08
  -2  -2   4    8.89    2.00
  -2  -2   4   10.77    1.89
  -2   2   4   12.97    1.53
   2  -2  -4   10.59    1.67
   2  -2  -4   10.27    1.62
   2  -2  -4   10.74    1.94
   2  -2  -4    9.66    1.53
   2   2  -4   10.49    2.11
   2   2  -4    9.63    2.06
  -2  -2   3   57.00    2.54
  -2  -2   3   57.06    2.55
  -2  -2   3   57.44    2.24
  -2   2   3   60.59    1.84
   2  -2  -3   60.95    2.05
   2  -2  -3   60.88    2.30
   2  -2  -3   60.36    2.46
   2  -2  -3   60.58    1.90
   2   2  -3   59.75    2.33
  -2  -2   2    0.38    1.07
  -2  -2   2   -0.21    1.06
  -2  -2   2    0.13    0.87
  -2   2   2    0.87    0.76
   2  -2  -2    1.26    0.87
   2  -2  -2   -1.69    1.48
   2   2  -2    0.04    1.01
  -2   2   1  284.31    2.59
   2  -2  -1  287.18    4.72
   2   2  -1  280.63    2.67
  -2  -2   0   20.32    1.83
  -2   2   0   19.94    1.40
  -2  -2  -1    5.76    1.26
  -2  -2  -1    5.96    1.38
  -2  -2  -1    9.62    2.08
  -2   2  -1    5.44    1.07
   2  -2   1    6.48    1.53
   2  -2   1    6.36    1.00
  -2  -2  -2   69.58    2.50
  -2  -2  -2   69.17    2.45
  -2  -2  -2   69.27    2.92
  -2   2  -2   69.31    2.21
   2  -2   2   69.53    2.34
   2  -2   2   69.20    2.20
  -2  -2  -3  200.07    2.37
  -2  -2  -3  198.56    3.55
  -2  -2  -3  195.18    3.78
  -2  -2  -3  186.74    1.64
  -2   2  -3  193.74    3.81
  -2   2  -3  196.65    3.53
   2  -2   3  187.65    3.72
   2  -2   3  207.25    3.56
  -2  -2  -4   14.25    1.41
  -2  -2  -4   14.99    1.93
  -2  -2  -4   14.55    2.18
  -2  -2  -4   13.62    1.20
  -2   2  -4   14.38    2.15
  -2   2  -4   12.58    2.11
   2  -2   4   14.47    2.13
   2  -2   4   15.38    2.05
   2   2   4   14.43    1.13
   2   2   4   14.37    1.10
  -2  -2  -5    1.08    0.97
  -2  -2  -5   -0.16    1.22
  -2  -2  -5   -0.86    1.49
  -2  -2  -5    0.00    0.82
  -2   2  -5    0.56    1.32
  -2   2  -5    0.62    1.28
   2  -2   5    0.36    1.36
   2  -2   5    0.64    1.24
   2   2   5    0.38    0.80
  -2  -2  -6   54.19    2.39
  -2  -2  -6   60.48    3.21
  -2  -2  -6   56.75    2.30
  -2   2  -6   56.64    3.15
  -2   2  -6   59.82    3.00
   2  -2   6   55.73    3.12
   2  -2   6   68.25    3.10
   2   2   6   56.82    2.25
  -2  -2  -7    2.52    1.25
  -2  -2  -7    0.46    1.45
  -2  -2  -7    2.84    1.12
  -2   2  -7    2.39    1.62
  -2   2  -7    2.42    1.49
  -2   2  -7    1.54    1.24
   2  -2   7    1.55    1.64
   2  -2   7    1.33    1.45
   2   2   7    3.90    1.20
  -2  -2  -8    1.77    1.41
  -2  -2  -8    1.97    1.78
  -2  -2  -8    2.79    1.24
  -2   2  -8    1.89    1.73
  -2   2  -8    2.38    1.62
  -2   2  -8    2.12    1.41
   2  -2   8    2.49    1.84
   2  -2   8    2.09    1.61
   2   2   8    2.92    1.33
  -2  -2  -9    0.55    1.50
  -2  -2  -9    0.91    1.99
  -2  -2  -9    0.66    1.35
  -2   2  -9    1.49    1.92
  -2   2  -9    0.72    1.74
  -2   2  -9    0.07    1.52
   2  -2   9    1.38    1.91
   2  -2   9    3.87    1.87
   2   2   9    1.48    1.45
  -2  -2 -10    7.26    2.02
  -2  -2 -10    9.09    2.31
  -2  -2 -10    9.91    1.99
  -2   2 -10   13.16    3.24
   2  -2  10    8.05    2.39
   2  -2  10    9.37    2.29
   2   2  10    8.72    1.98
  -2  -2 -11    0.12    1.80
  -2  -2 -11    2.20    2.25
  -2   2 -11    2.35    2.26
   2  -2  11    4.60    2.26
   2   2  11    3.36    1.94
  -2  -2 -12    1.18    2.10
  -2   2 -12   -1.24    2.33
   2  -2  12    1.45    2.36
   2   2  12   -1.79    1.94
  -2  -2 -13    1.27    2.36
  -2   2 -13    1.54    2.72
   2  -2  13    2.23    2.56
   2   2  13    2.34    2.25
  -2  -2 -14    1.26    2.49
  -2   2 -14    4.63    3.05
   2  -2  14   -2.52    2.48
   2   2  14   -5.03    2.15
  -2   3  14    0.19    2.31
   2  -3 -14    1.30    2.59
   2   3 -14    0.58    2.84
  -2  -3  13    0.05    2.56
  -2   3  13   -0.20    2.26
   2  -3 -13    4.19    2.43
   2   3 -13    0.82    2.81
  -2  -3  12    3.75    2.65
  -2  -3  12    1.45    2.28
  -2   3  12    1.64    2.08
   2  -3 -12    1.67    2.22
   2   3 -12    3.37    2.73
  -2  -3  11    1.48    2.52
  -2  -3  11    5.70    2.35
  -2   3  11    5.11    2.00
   2  -3 -11    5.91    2.20
   2   3 -11    2.44    2.56
  -2  -3  10    0.31    2.08
  -2  -3  10   -0.26    1.89
  -2   3  10   -0.68    1.55
   2  -3 -10    1.32    1.75
   2  -3 -10   -2.19    1.81
   2  -3 -10    0.93    1.52
   2   3 -10   -3.19    1.99
   2   3 -10   -0.60    1.95
  -2  -3   9   37.79    3.77
  -2  -3   9   36.73    3.51
  -2   3   9   38.00    2.89
   2  -3  -9   33.95    2.95
   2  -3  -9   44.12    3.66
   2  -3  -9   39.37    2.98
   2   3  -9   37.03    3.79
   2   3  -9   38.62    3.66
  -2  -3   8    6.44    2.09
  -2  -3   8    6.08    1.83
  -2   3   8    6.44    1.55
   2  -3  -8    6.06    1.63
   2  -3  -8    7.69    1.98
   2  -3  -8    6.09    1.46
   2   3  -8    7.47    2.17
   2   3  -8    6.30    1.94
  -2  -3   7    0.18    1.60
  -2  -3   7    0.48    1.41
  -2   3   7   -0.29    1.05
   2  -3  -7   -0.19    1.19
   2  -3  -7    0.24    1.28
   2  -3  -7   -0.58    1.49
   2  -3  -7   -0.22    1.04
   2   3  -7    2.31    1.66
   2   3  -7   -1.01    1.50
  -2  -3   6    7.86    1.74
  -2  -3   6    9.36    1.68
  -2   3   6   11.44    1.70
   2  -3  -6    8.29    1.76
   2  -3  -6    8.32    1.99
   2  -3  -6    5.30    1.64
   2  -3  -6    7.90    1.68
   2   3  -6    8.73    1.93
   2   3  -6    9.46    1.85
  -2  -3   5   75.82    3.28
  -2  -3   5   78.13    2.97
  -2   3   5   79.11    2.32
   2  -3  -5   78.15    2.61
   2  -3  -5   76.98    3.07
   2  -3  -5   77.35    3.84
   2  -3  -5   76.45    2.50
   2   3  -5   71.41    3.24
   2   3  -5   79.12    3.27
  -2  -3   4   17.63    2.16
  -2  -3   4   20.06    1.91
  -2  -3   4   17.71    1.68
  -2   3   4   19.32    1.46
   2  -3  -4   17.05    1.66
   2  -3  -4   15.05    2.11
   2  -3  -4   20.03    2.87
   2  -3  -4   19.47    1.64
   2   3  -4   18.80    2.19
   2   3  -4   16.22    2.21
  -2  -3   3   30.75    2.14
  -2  -3   3   29.23    1.86
  -2  -3   3   32.79    1.98
  -2   3   3   33.78    1.45
   2  -3  -3   30.80    1.65
   2  -3  -3   28.41    2.21
   2   3  -3   30.58    2.12
  -2  -3   2   -0.02    1.01
  -2  -3   2    1.14    1.29
  -2   3   2    1.65    0.69
   2  -3  -2    0.07    0.84
   2  -3  -2   -0.76    1.50
   2   3  -2    0.04    0.95
  -2  -3   1  211.57    2.97
  -2  -3   1  220.02    3.82
  -2  -3   1  220.82    3.77
  -2   3   1  219.65    2.51
   2  -3  -1  222.57    3.01
   2  -3  -1  220.77    3.39
   2  -3  -1  225.83    4.09
   2   3  -1  226.39    2.62
  -2  -3   0  150.47    2.06
  -2  -3   0  153.07    3.30
  -2  -3   0  145.21    3.34
  -2  -3   0  153.49    3.25
  -2   3   0  150.80    2.45
   2  -3   0  148.69    2.77
   2  -3   0  146.40    2.53
   2  -3   0  158.98    3.61
  -2  -3  -1   89.50    2.88
  -2  -3  -1   89.60    2.97
  -2  -3  -1   90.86    2.93
  -2   3  -1   89.76    2.37
   2  -3   1   91.58    2.60
   2  -3   1   93.25    2.10
   2  -3   1   87.04    1.98
   2  -3   1   84.49    2.95
  -2  -3  -2    7.89    1.50
  -2  -3  -2    6.73    1.66
  -2  -3  -2    6.39    1.57
  -2   3  -2    6.10    1.23
   2  -3   2    5.60    1.25
   2  -3   2    8.36    1.62
   2  -3   2    5.53    1.33
   2  -3   2    7.24    1.83
  -2  -3  -3    4.05    0.74
  -2  -3  -3    4.38    1.45
  -2  -3  -3    3.63    1.50
  -2  -3  -3    3.15    1.48
  -2   3  -3    4.11    1.37
  -2   3  -3    3.26    1.27
   2  -3   3    3.67    1.31
   2  -3   3    4.44    1.20
   2  -3   3    2.68    1.52
  -2  -3  -4    5.48    1.11
  -2  -3  -4    4.65    1.57
  -2  -3  -4    4.00    1.74
  -2  -3  -4    6.87    0.87
  -2   3  -4    6.35    1.58
  -2   3  -4    8.53    2.13
   2  -3   4    5.69    1.50
   2  -3   4    6.23    1.37
   2  -3   4    5.43    1.74
  -2  -3  -5   39.19    1.77
  -2  -3  -5   42.66    2.60
  -2  -3  -5   44.34    3.30
  -2  -3  -5   41.61    1.64
  -2   3  -5   39.41    2.84
  -2   3  -5   42.18    2.79
   2  -3   5   37.69    2.70
   2  -3   5   46.39    2.66
   2  -3   5   44.35    2.67
   2   3   5   42.08    1.47
   2   3   5   46.15    1.49
  -2  -3  -6   -0.51    0.92
  -2  -3  -6    0.98    1.37
  -2  -3  -6    0.92    1.56
  -2  -3  -6   -1.05    0.76
  -2   3  -6   -1.46    1.40
  -2   3  -6   -0.40    1.44
   2  -3   6   -0.96    1.37
   2  -3   6    0.93    1.37
   2  -3   6    1.32    1.37
   2   3   6    0.89    0.84
  -2  -3  -7   12.74    1.88
  -2  -3  -7   10.38    2.14
  -2  -3  -7   13.82    3.07
  -2  -3  -7   13.14    1.84
  -2   3  -7   12.03    2.69
  -2   3  -7   13.12    2.47
   2  -3   7   12.37    2.67
   2  -3   7   15.65    2.44
   2   3   7   12.52    1.75
  -2  -3  -8    9.53    2.10
  -2  -3  -8    9.65    2.17
  -2  -3  -8   10.09    2.03
  -2   3  -8   10.71    2.30
  -2   3  -8   11.64    2.82
   2  -3   8    7.49    2.14
   2  -3   8   12.01    2.76
   2   3   8    9.81    1.98
  -2  -3  -9   13.60    2.43
  -2  -3  -9   14.20    3.45
  -2  -3  -9   11.83    2.31
  -2   3  -9   10.60    2.48
  -2   3  -9   12.22    3.05
   2  -3   9   11.29    2.57
   2  -3   9   11.96    2.86
   2   3   9   11.37    2.33
  -2  -3 -10    0.04    1.58
  -2  -3 -10    0.14    2.09
  -2  -3 -10   -0.07    1.40
  -2   3 -10   -0.21    2.05
   2  -3  10    0.14    2.15
   2  -3  10   -2.02    1.91
   2   3  10   -0.83    1.50
  -2  -3 -11    1.49    1.85
  -2  -3 -11    2.80    2.43
  -2   3 -11    2.52    2.53
   2  -3  11    3.64    2.46
   2  -3  11   -0.33    2.16
   2   3  11    4.08    1.90
  -2  -3 -12    3.44    2.18
  -2  -3 -12    2.60    2.58
  -2   3 -12    4.32    2.78
   2  -3  12    2.23    2.31
   2   3  12    2.07    2.07
  -2  -3 -13    1.63    2.23
  -2   3 -13    3.22    2.90
   2  -3  13   -0.23    2.50
   2   3  13   -1.00    2.03
  -2  -3 -14   10.21    2.95
  -2   3 -14    6.36    3.40
   2  -3  14    7.26    3.05
   2   3  14    9.41    2.82
  -2   4  14    1.21    2.41
   2  -4 -14   -0.14    2.44
   2   4 -14    0.52    2.98
  -2  -4  13    0.92    2.84
  -2   4  13    0.29    2.22
   2  -4 -13   -0.38    2.22
   2   4 -13    2.70    3.00
  -2  -4  12    2.59    2.77
  -2   4  12   -0.56    1.91
   2  -4 -12    0.53    2.08
   2   4 -12    0.70    2.71
  -2  -4  11   -1.81    2.29
  -2   4  11    2.43    1.84
   2  -4 -11    0.93    1.89
   2  -4 -11    0.41    2.34
   2   4 -11    0.11    2.47
   2   4 -11   -0.91    2.90
  -2  -4  10   -1.39    2.11
  -2   4  10    2.69    1.67
   2  -4 -10   -0.50    1.55
   2  -4 -10   -0.20    2.13
   2  -4 -10   -0.32    1.45
   2   4 -10    1.02    2.24
   2   4 -10   -2.12    2.02
  -2  -4   9   48.30    4.14
  -2  -4   9   52.84    3.80
  -2   4   9   56.05    3.22
   2  -4  -9   49.80    3.10
   2  -4  -9   49.36    4.14
   2  -4  -9   48.98    3.18
   2   4  -9   45.84    4.09
   2   4  -9   54.36    3.95
  -2  -4   8    0.75    1.92
  -2  -4   8    1.80    1.66
  -2   4   8    0.37    1.24
   2  -4  -8    2.27    1.41
   2  -4  -8    2.64    1.69
   2  -4  -8    2.93    2.04
   2  -4  -8    0.68    1.22
   2   4  -8    0.47    1.97
   2   4  -8    1.38    1.86
  -2  -4   7   81.33    4.05
  -2  -4   7   88.65    3.70
  -2   4   7   91.61    3.01
   2  -4  -7   78.62    2.98
   2  -4  -7   88.59    3.49
   2  -4  -7   91.02    4.34
   2  -4  -7   82.42    2.99
   2   4  -7   78.15    4.01
   2   4  -7   88.35    4.03
  -2  -4   6   40.82    3.25
  -2  -4   6   43.22    2.75
  -2  -4   6   39.52    2.14
  -2   4   6   41.33    2.10
   2  -4  -6   41.94    2.24
   2  -4  -6   39.77    2.82
   2  -4  -6   41.59    3.36
   2  -4  -6   41.09    2.22
   2   4  -6   36.62    3.04
   2   4  -6   42.25    3.07
  -2  -4   5   53.35    3.04
  -2  -4   5   54.10    2.58
  -2  -4   5   54.31    2.40
  -2   4   5   57.76    2.04
   2  -4  -5   54.21    2.24
   2  -4  -5   57.59    3.13
   2  -4  -5   53.05    3.23
   2  -4  -5   55.01    2.12
   2   4  -5   49.39    3.01
   2   4  -5   57.06    3.06
  -2  -4   4   95.93    3.37
  -2  -4   4  107.98    2.91
  -2  -4   4   98.76    2.90
  -2   4   4  105.43    2.23
  -2   4   4  102.86    2.36
   2  -4  -4  102.75    2.52
   2  -4  -4  104.90    3.57
   2   4  -4   91.30    3.30
   2   4  -4  103.10    3.44
  -2  -4   3   39.57    2.42
  -2  -4   3   40.11    1.85
  -2  -4   3   31.40    2.30
  -2   4   3   41.57    1.51
  -2   4   3   35.05    1.38
   2  -4  -3   38.54    1.71
   2  -4  -3   37.39    2.77
   2   4  -3   40.15    2.42
  -2  -4   2    1.36    1.07
  -2  -4   2    2.18    1.27
  -2  -4   2    1.44    1.45
  -2   4   2    1.88    0.71
  -2   4   2    1.91    0.70
   2  -4  -2    1.55    0.84
   2  -4  -2   -0.31    1.64
   2   4  -2    2.17    1.04
  -2  -4   1   12.35    1.52
  -2  -4   1   15.31    2.07
  -2  -4   1   13.52    2.29
  -2   4   1   16.14    1.33
   2  -4  -1   16.13    1.56
   2  -4  -1   16.68    1.91
   2  -4  -1   15.79    2.68
   2   4  -1   14.69    1.37
  -2  -4   0    1.66    0.77
  -2  -4   0    0.73    1.23
  -2  -4   0   -0.83    1.48
  -2   4   0    1.97    0.89
   2  -4   0    1.99    1.00
   2  -4   0    0.56    0.99
   2  -4   0    3.32    1.74
  -2  -4  -1    2.15    0.51
  -2  -4  -1    1.99    1.31
  -2  -4  -1   -0.03    1.69
  -2  -4  -1    3.54    2.00
  -2   4  -1    1.36    1.02
   2  -4   1    1.60    1.10
   2  -4   1    1.78    0.95
   2  -4   1   -0.27    1.98
  -2  -4  -2   43.41    2.75
  -2  -4  -2   38.22    2.73
  -2  -4  -2   38.24    3.10
  -2   4  -2   38.58    2.28
   2  -4   2   39.79    2.22
   2  -4   2   41.05    1.88
   2  -4   2   39.99    1.92
  -2  -4  -3   62.26    3.15
  -2  -4  -3   64.78    3.08
  -2  -4  -3   63.91    3.47
  -2   4  -3   60.96    2.79
  -2   4  -3   60.50    2.73
   2  -4   3   61.38    2.90
   2  -4   3   65.24    2.43
   2  -4   3   63.32    2.25
   2  -4   3   59.01    3.18
  -2  -4  -4    3.50    1.63
  -2  -4  -4    1.72    1.64
  -2   4  -4    0.28    1.43
  -2   4  -4    2.49    1.39
   2  -4   4    2.38    1.43
   2  -4   4    2.10    1.20
   2  -4   4    2.93    1.68
  -2  -4  -5    2.37    0.76
  -2  -4  -5    2.07    1.60
  -2  -4  -5    1.68    1.62
  -2  -4  -5    2.49    0.64
  -2   4  -5    4.31    1.65
  -2   4  -5    3.86    1.50
   2  -4   5    3.28    1.63
   2  -4   5    2.96    1.31
   2  -4   5    2.63    1.61
  -2  -4  -6    1.13    0.91
  -2  -4  -6    2.01    1.63
  -2  -4  -6   -0.25    1.79
  -2  -4  -6    2.25    0.83
  -2   4  -6   -0.09    1.56
  -2   4  -6    1.99    1.59
   2  -4   6    1.12    1.63
   2  -4   6    1.20    1.40
   2  -4   6    1.75    1.64
   2   4   6    3.34    0.82
  -2  -4  -7    7.40    1.66
  -2  -4  -7    8.21    2.02
  -2  -4  -7   15.02    3.15
  -2  -4  -7    9.55    1.70
  -2   4  -7   11.68    2.80
  -2   4  -7    9.31    1.97
   2  -4   7    7.88    2.05
   2  -4   7    9.72    1.94
   2   4   7    9.91    1.58
  -2  -4  -8    2.98    1.27
  -2  -4  -8    2.57    1.86
  -2  -4  -8    1.80    2.25
  -2  -4  -8    2.00    1.20
  -2   4  -8    4.26    2.10
  -2   4  -8    1.60    1.83
   2  -4   8    2.70    1.96
   2  -4   8    2.93    1.78
   2   4   8    2.87    1.22
  -2  -4  -9   -0.46    1.36
  -2  -4  -9    0.69    2.22
  -2  -4  -9    0.74    1.26
  -2   4  -9    0.38    2.01
  -2   4  -9    0.43    1.94
   2  -4   9    0.27    2.10
   2  -4   9   -0.86    1.83
   2   4   9   -0.32    1.24
  -2  -4 -10    0.87    1.51
  -2  -4 -10    2.99    2.50
  -2  -4 -10    0.17    1.44
  -2   4 -10    0.87    2.32
  -2   4 -10    0.92    2.07
   2  -4  10    1.62    2.43
   2  -4  10   -1.08    1.96
   2   4  10   -0.71    1.44
  -2  -4 -11    2.18    1.75
  -2  -4 -11    2.92    2.73
  -2  -4 -11    1.76    1.63
  -2   4 -11    2.21    2.56
   2  -4  11    0.22    2.55
   2  -4  11    2.22    2.34
   2   4  11    0.13    1.64
  -2  -4 -12   -1.12    1.88
  -2  -4 -12    1.06    2.69
  -2   4 -12    1.55    2.65
   2  -4  12   -1.70    2.51
   2   4  12    3.23    1.99
  -2  -4 -13    5.37    2.42
  -2   4 -13    6.59    3.25
   2   4  13    3.87    2.30
  -2  -4 -14    3.41    2.51
  -2   4 -14    0.88    3.13
   2   4  14    2.38    2.38
  -2  -5  13    1.42    3.04
  -2   5  13    1.16    2.18
   2  -5 -13   -0.74    2.11
   2   5 -13    1.96    3.05
  -2  -5  12    0.56    2.69
  -2   5  12    0.53    1.93
   2  -5 -12   -0.03    1.99
   2   5 -12    0.68    2.57
  -2  -5  11    2.60    2.62
  -2   5  11    2.93    1.90
   2  -5 -11    2.43    1.87
   2  -5 -11    1.03    2.52
   2  -5 -11    2.21    1.68
   2   5 -11    4.46    2.72
   2   5 -11    3.34    2.56
  -2  -5  10    3.71    2.61
  -2   5  10    3.73    1.69
   2  -5 -10    1.10    1.68
   2  -5 -10    2.17    2.43
   2  -5 -10    2.77    1.60
   2   5 -10    3.65    2.56
   2   5 -10    0.01    2.29
  -2  -5   9    2.56    2.28
  -2   5   9    2.61    1.49
   2  -5  -9    3.35    1.58
   2  -5  -9    3.36    2.32
   2  -5  -9    0.96    1.39
   2   5  -9    3.91    2.41
   2   5  -9    4.46    2.34
  -2  -5   8   18.29    3.29
  -2   5   8   18.68    2.28
   2  -5  -8   16.43    2.28
   2  -5  -8   18.30    2.98
   2  -5  -8   14.52    2.77
   2  -5  -8   15.67    2.31
   2   5  -8   17.18    3.37
   2   5  -8   20.59    3.44
  -2  -5   7   41.09    3.47
  -2   5   7   48.03    2.44
   2  -5  -7   43.81    2.47
   2  -5  -7   51.74    3.49
   2  -5  -7   54.15    4.17
   2  -5  -7   49.30    2.65
   2   5  -7   45.95    3.68
   2   5  -7   49.14    3.61
  -2  -5   6   15.75    2.85
  -2  -5   6   13.81    2.13
  -2   5   6   14.38    1.70
   2  -5  -6   17.32    1.83
   2  -5  -6   15.59    2.85
   2  -5  -6   14.12    1.82
   2   5  -6   16.40    2.81
   2   5  -6   14.17    2.78
  -2  -5   5    6.86    1.76
  -2  -5   5    9.11    2.14
  -2   5   5    8.18    1.41
   2  -5  -5    8.09    1.54
   2  -5  -5    8.99    2.22
   2   5  -5    9.57    1.95
   2   5  -5    8.12    1.74
  -2  -5   4    8.97    2.03
  -2  -5   4    9.16    2.03
  -2   5   4   10.46    1.29
   2  -5  -4   12.90    1.44
   2  -5  -4   12.92    2.60
   2   5  -4   10.57    2.31
   2   5  -4   11.47    2.20
  -2  -5   3    9.00    1.96
  -2  -5   3   12.35    2.11
  -2  -5   3    9.10    1.79
  -2   5   3   10.44    1.21
  -2   5   3   11.11    1.26
   2  -5  -3    9.66    1.33
   2  -5  -3   10.51    2.45
   2   5  -3   11.93    2.04
  -2  -5   2  133.31    3.32
  -2  -5   2  137.45    3.88
  -2  -5   2  137.20    3.98
  -2   5   2  133.65    2.41
  -2   5   2  133.17    2.38
   2  -5  -2  137.91    2.74
   2  -5  -2  133.72    3.83
   2  -5  -2  135.92    4.24
   2   5  -2  139.58    3.18
  -2  -5   1    2.73    1.01
  -2  -5   1    2.27    1.29
  -2  -5   1    2.61    1.66
  -2   5   1    3.45    0.88
   2  -5  -1    2.67    0.99
   2  -5  -1    2.09    1.17
   2  -5  -1    0.39    1.73
   2   5  -1    3.07    0.95
  -2  -5   0    9.24    1.28
  -2  -5   0    9.57    2.05
  -2  -5   0    7.43    1.89
  -2   5   0    9.18    1.55
   2  -5   0   10.27    1.62
   2  -5   0    8.63    1.77
   2  -5   0    8.55    2.15
   2   5   0    8.44    0.94
   2   5   0    8.60    0.97
  -2  -5  -1    5.17    0.86
  -2  -5  -1    5.55    1.45
  -2  -5  -1    6.67    1.98
  -2  -5  -1    5.35    1.77
  -2   5  -1    4.00    1.16
   2  -5   1    3.19    1.19
   2  -5   1    3.83    1.12
   2  -5   1    6.72    2.09
  -2  -5  -2   36.64    2.80
  -2  -5  -2   34.01    2.92
  -2  -5  -2   35.68    2.98
  -2   5  -2   36.32    2.28
   2  -5   2   33.18    2.27
   2  -5   2   35.29    2.05
   2  -5   2   32.67    3.10
  -2  -5  -3    1.69    1.43
  -2  -5  -3    0.18    1.66
  -2  -5  -3    0.42    1.54
  -2   5  -3    0.55    1.41
  -2   5  -3    2.18    1.29
   2  -5   3    0.41    1.25
   2  -5   3    1.05    1.00
   2  -5   3    1.55    1.02
   2  -5   3    2.76    1.75
  -2  -5  -4    4.24    1.75
  -2  -5  -4    5.55    1.85
  -2  -5  -4    6.01    1.89
  -2   5  -4    6.05    1.75
  -2   5  -4    5.29    1.55
   2  -5   4    5.17    1.67
   2  -5   4    7.36    1.81
   2  -5   4    4.55    1.20
   2  -5   4    6.44    1.97
  -2  -5  -5    9.48    2.13
  -2  -5  -5   11.41    2.38
  -2   5  -5    9.98    2.45
  -2   5  -5    9.12    1.90
   2  -5   5    7.17    1.83
   2  -5   5    9.49    2.11
   2  -5   5   13.32    2.64
  -2  -5  -6   42.92    1.58
  -2  -5  -6   38.97    3.30
  -2  -5  -6   42.83    3.86
  -2  -5  -6   39.68    1.65
  -2   5  -6   49.37    3.61
  -2   5  -6   45.11    3.36
   2  -5   6   39.61    3.27
   2  -5   6   44.71    3.20
   2   5   6   45.50    1.45
  -2  -5  -7   21.57    1.68
  -2  -5  -7   16.95    3.03
  -2  -5  -7   20.04    3.74
  -2  -5  -7   19.12    1.78
  -2   5  -7   23.94    3.23
  -2   5  -7   16.98    3.11
   2  -5   7   17.92    3.10
   2   5   7   21.81    1.69
  -2  -5  -8    9.40    1.79
  -2  -5  -8   10.33    2.39
  -2  -5  -8   12.09    2.79
  -2  -5  -8    7.56    1.36
  -2   5  -8    6.77    2.40
  -2   5  -8   12.34    2.51
   2  -5   8    7.93    2.46
   2   5   8    9.69    1.81
  -2  -5  -9   80.49    3.10
  -2  -5  -9   80.77    4.56
  -2  -5  -9   78.91    5.37
  -2  -5  -9   80.57    3.34
  -2   5  -9   83.86    5.03
  -2   5  -9   90.69    4.90
   2  -5   9   82.70    4.99
   2   5   9   88.95    3.32
  -2  -5 -10   20.62    2.51
  -2  -5 -10   21.54    4.58
  -2  -5 -10   22.63    2.84
  -2   5 -10   20.79    4.03
  -2   5 -10   19.25    3.85
   2  -5  10   21.46    4.36
   2   5  10   24.31    2.76
  -2  -5 -11    1.52    1.67
  -2  -5 -11    1.30    2.76
  -2  -5 -11    4.35    1.77
  -2   5 -11    4.75    2.89
   2  -5  11    4.13    2.74
   2   5  11    5.35    1.89
  -2  -5 -12    1.93    1.87
  -2  -5 -12   -0.62    2.83
  -2  -5 -12    2.16    1.85
  -2   5 -12    2.54    2.89
   2  -5  12    0.73    2.64
   2   5  12    0.46    1.84
  -2  -5 -13    0.91    1.96
  -2  -5 -13    0.18    2.99
  -2   5 -13    3.61    3.06
   2  -5  13    3.43    3.02
   2   5  13    0.74    2.10
  -2  -6  12    2.24    3.06
  -2   6  12    3.41    2.08
   2  -6 -12    4.00    2.10
  -2  -6  11   -1.79    2.64
  -2   6  11    1.70    1.79
   2  -6 -11    0.95    1.73
   2  -6 -11   -1.27    1.55
   2   6 -11    2.27    2.53
  -2  -6  10    2.69    2.58
  -2   6  10   -0.85    1.54
   2  -6 -10    1.53    1.59
   2  -6 -10    0.58    1.48
   2   6 -10   -0.02    2.36
  -2  -6   9   -0.97    2.19
  -2   6   9    0.32    1.37
   2  -6  -9    0.39    1.40
   2  -6  -9    0.14    1.35
   2   6  -9    0.20    2.22
  -2  -6   8   10.06    2.60
  -2   6   8   14.91    2.22
   2  -6  -8   12.44    2.13
   2  -6  -8   15.86    3.29
   2  -6  -8   11.60    2.30
   2   6  -8   14.57    2.74
  -2  -6   7    3.43    2.00
  -2   6   7    2.51    1.20
   2  -6  -7    3.84    1.28
   2  -6  -7    0.96    2.12
   2  -6  -7    0.90    1.10
   2   6  -7    1.87    1.89
  -2  -6   6    3.83    1.81
  -2  -6   6    7.05    1.93
  -2   6   6    6.64    1.62
   2  -6  -6    6.58    1.24
   2  -6  -6    4.69    2.24
   2  -6  -6    6.44    1.27
   2   6  -6    4.62    1.95
  -2  -6   5    1.95    1.58
  -2  -6   5    0.79    1.51
  -2  -6   5    0.56    1.72
  -2   6   5    1.91    0.93
   2  -6  -5    2.47    1.04
   2  -6  -5    2.99    2.06
   2   6  -5    2.92    1.65
  -2  -6   4   36.35    2.87
  -2  -6   4   35.58    3.01
  -2  -6   4   40.10    3.00
  -2   6   4   40.06    1.77
   2  -6  -4   38.25    1.83
   2  -6  -4   35.18    3.59
   2   6  -4   43.45    2.92
  -2  -6   3    6.30    1.53
  -2  -6   3    9.82    1.81
  -2  -6   3    9.02    2.11
  -2   6   3    7.77    1.31
   2  -6  -3    9.05    1.37
   2  -6  -3    3.78    2.12
   2   6  -3    8.30    1.57
  -2  -6   2   45.49    2.42
  -2  -6   2   48.32    2.89
  -2  -6   2   46.68    3.33
  -2   6   2   48.60    1.87
   2  -6  -2   43.15    1.93
   2  -6  -2   48.01    2.95
   2  -6  -2   50.04    3.53
   2   6  -2   45.98    2.42
  -2  -6   1   -0.43    0.91
  -2  -6   1    0.14    1.27
  -2  -6   1    0.82    1.77
  -2   6   1    0.68    0.89
   2  -6  -1    0.56    0.95
   2  -6  -1    0.02    1.19
   2  -6  -1    1.71    1.87
   2   6  -1   -0.58    0.88
  -2  -6   0   40.78    1.77
  -2  -6   0   41.98    2.84
  -2  -6   0   42.92    3.41
  -2   6   0   43.68    2.15
   2  -6   0   42.40    2.24
   2  -6   0   41.21    2.51
   2  -6   0   44.58    3.31
   2   6   0   45.73    1.64
  -2  -6  -1    0.24    0.60
  -2  -6  -1    0.68    1.39
  -2  -6  -1    2.72    1.98
  -2   6  -1    1.68    1.13
   2  -6   1    1.08    1.16
   2  -6   1    1.18    1.11
   2  -6   1    0.65    1.73
  -2  -6  -2    1.23    1.52
  -2  -6  -2   -0.57    1.86
  -2   6  -2   -0.06    1.17
   2  -6   2    2.49    1.33
   2  -6   2    0.47    1.06
   2  -6   2    0.61    1.99
  -2  -6  -3   12.48    2.85
  -2  -6  -3   11.32    2.50
  -2  -6  -3   14.44    3.23
  -2   6  -3   13.92    2.29
   2  -6   3   14.68    2.38
   2  -6   3   11.20    1.91
   2  -6   3   14.06    2.55
  -2  -6  -4   -1.96    1.53
  -2  -6  -4    2.99    1.99
  -2  -6  -4    1.61    1.93
  -2   6  -4   -0.90    1.36
   2  -6   4    0.98    1.49
   2  -6   4    1.47    1.17
   2  -6   4   -1.40    1.79
  -2  -6  -5   82.33    4.20
  -2  -6  -5   65.29    4.39
  -2   6  -5   74.10    3.76
   2  -6   5   73.65    3.96
   2  -6   5   70.50    3.09
   2  -6   5   73.98    3.82
  -2  -6  -6    4.69    2.28
  -2  -6  -6    0.29    2.15
  -2  -6  -6    2.91    0.81
  -2   6  -6    2.50    1.79
   2  -6   6    2.50    1.93
   2  -6   6   -0.62    1.88
  -2  -6  -7   11.51    2.72
  -2  -6  -7   10.60    2.69
  -2  -6  -7    8.51    1.52
  -2   6  -7    6.51    2.23
   2  -6   7    7.90    2.35
   2   6   7   10.56    1.44
  -2  -6  -8    0.55    0.95
  -2  -6  -8   -0.22    2.25
  -2  -6  -8    0.28    2.44
  -2  -6  -8   -0.02    1.03
  -2   6  -8    1.18    2.07
   2  -6   8    0.54    2.21
   2   6   8   -0.17    1.01
  -2  -6  -9    1.65    1.18
  -2  -6  -9    0.78    2.42
  -2  -6  -9    2.95    2.68
  -2  -6  -9    0.76    1.28
  -2   6  -9    2.69    2.31
   2  -6   9    3.83    2.58
   2   6   9    3.08    1.33
  -2  -6 -10    5.39    1.48
  -2  -6 -10    0.52    2.72
  -2  -6 -10    5.04    1.67
  -2   6 -10    4.85    2.60
   2  -6  10    4.52    2.70
   2   6  10    5.53    1.64
  -2  -6 -11    5.18    1.66
  -2  -6 -11    3.70    3.17
  -2  -6 -11    6.24    1.95
  -2   6 -11    4.67    2.75
   2  -6  11    6.42    2.96
   2   6  11    5.90    1.84
  -2  -6 -12    0.99    1.74
  -2  -6 -12    1.76    3.18
  -2  -6 -12   -1.32    1.70
   2  -6  12    1.23    2.99
   2   6  12   -0.06    1.74
  -2  -7  12    4.14    3.19
  -2   7  12    2.36    2.07
   2  -7 -12    5.96    2.36
   2   7 -12    5.65    3.04
  -2  -7  11    4.77    2.97
  -2   7  11    1.79    1.81
   2  -7 -11    0.45    1.64
   2  -7 -11    0.34    1.82
   2   7 -11    3.27    2.68
  -2  -7  10    1.85    2.62
  -2   7  10   -0.09    1.46
   2  -7 -10   -0.07    1.44
   2  -7 -10   -1.77    1.36
   2   7 -10   -2.45    2.40
  -2  -7   9   27.80    4.38
  -2   7   9   32.39    2.82
   2  -7  -9   31.21    2.55
   2  -7  -9   34.81    4.49
   2  -7  -9   27.69    2.90
   2   7  -9   35.50    4.37
  -2  -7   8   12.71    2.82
  -2   7   8   13.29    2.24
   2  -7  -8   14.74    2.07
   2  -7  -8   14.41    3.02
   2  -7  -8   11.64    2.33
   2   7  -8   16.18    3.78
  -2  -7   7   53.90    4.00
  -2   7   7   54.38    2.60
   2  -7  -7   54.62    2.38
   2  -7  -7   51.35    4.48
   2  -7  -7   48.38    2.71
   2   7  -7   56.60    4.21
  -2  -7   6    0.26    1.79
  -2  -7   6   -1.00    1.66
  -2  -7   6    2.79    3.23
  -2   7   6    1.19    1.05
   2  -7  -6    0.62    1.01
   2  -7  -6    1.63    2.40
   2   7  -6    1.77    1.89
  -2  -7   5    3.99    1.86
  -2  -7   5    5.35    1.94
  -2  -7   5    1.83    2.03
  -2   7   5    4.95    1.12
   2  -7  -5    4.48    1.08
   2  -7  -5    4.73    2.53
   2   7  -5    4.65    1.84
  -2  -7   4    6.02    1.80
  -2  -7   4    5.32    1.81
  -2  -7   4    7.04    2.30
  -2   7   4    5.93    1.12
   2  -7  -4    6.06    1.44
   2  -7  -4    4.76    2.56
   2   7  -4    5.13    1.75
  -2  -7   3   -0.37    1.34
  -2  -7   3    2.23    1.64
  -2  -7   3    0.78    2.03
  -2   7   3    1.06    0.91
   2  -7  -3    0.30    0.90
   2  -7  -3   -0.08    2.29
   2   7  -3    1.88    1.45
  -2  -7   2    6.29    1.46
  -2  -7   2    8.36    1.80
  -2  -7   2   10.61    2.44
  -2   7   2    6.90    1.56
   2  -7  -2    7.55    1.53
   2  -7  -2    7.26    1.76
   2  -7  -2    7.00    2.51
   2   7  -2    8.32    1.56
  -2  -7   1    5.38    1.27
  -2  -7   1    6.58    1.76
  -2  -7   1    8.12    2.36
  -2   7   1    4.73    1.16
   2  -7  -1    8.15    1.70
   2  -7  -1    4.31    1.54
   2  -7  -1    5.75    2.44
   2   7  -1    5.57    1.24
  -2  -7   0    0.99    0.91
  -2  -7   0   -0.30    1.49
  -2  -7   0    0.12    2.07
  -2   7   0    1.15    1.13
   2  -7   0    0.64    1.11
   2  -7   0    0.19    1.34
   2  -7   0    0.95    2.21
   2   7   0    1.10    0.91
  -2  -7  -1    4.77    1.10
  -2  -7  -1    7.02    1.88
  -2  -7  -1    8.07    2.52
  -2   7  -1    6.12    1.46
   2  -7   1    5.10    1.46
   2  -7   1    6.98    1.54
   2  -7   1    6.50    2.45
   2   7   1    6.61    1.11
  -2  -7  -2    4.93    1.86
  -2  -7  -2    6.61    2.54
  -2   7  -2    6.31    1.58
   2  -7   2    6.93    1.64
   2  -7   2    8.03    1.58
   2  -7   2    5.80    2.41
  -2  -7  -3    4.62    1.87
  -2  -7  -3    3.93    2.44
  -2   7  -3    5.71    1.65
   2  -7   3    5.06    1.71
   2  -7   3    4.69    1.43
   2  -7   3    6.55    2.40
  -2  -7  -4   17.89    3.24
  -2  -7  -4   14.66    3.35
  -2  -7  -4   18.03    3.74
  -2   7  -4   16.59    2.70
   2  -7   4   15.71    2.84
   2  -7   4   19.52    3.51
  -2  -7  -5   13.22    2.95
  -2  -7  -5   15.82    3.80
  -2   7  -5   15.24    2.96
   2  -7   5   15.00    2.88
   2  -7   5   20.44    3.44
  -2  -7  -6   -0.18    2.27
  -2  -7  -6    4.30    2.38
  -2   7  -6   -0.90    1.74
   2  -7   6    2.50    2.01
   2  -7   6    2.97    2.16
  -2  -7  -7    3.08    2.64
  -2  -7  -7    7.54    2.87
  -2  -7  -7    2.89    0.97
  -2   7  -7    1.70    2.06
   2  -7   7    1.99    2.15
  -2  -7  -8   -0.01    2.54
  -2  -7  -8   -2.93    2.46
  -2  -7  -8    0.46    1.04
  -2   7  -8   -0.23    2.08
   2  -7   8   -2.55    2.20
   2   7   8   -0.94    1.00
  -2  -7  -9    3.25    2.84
  -2  -7  -9    0.56    2.79
  -2  -7  -9    3.38    1.31
  -2   7  -9    5.64    2.56
   2  -7   9    5.42    2.81
   2   7   9    4.35    1.38
  -2  -7 -10   26.10    5.04
  -2  -7 -10   20.09    2.88
  -2   7 -10   24.49    4.42
   2  -7  10   16.97    3.58
   2   7  10   20.28    2.64
  -2  -7 -11   -1.69    3.18
  -2  -7 -11   -0.18    1.68
  -2   7 -11   -1.11    2.44
   2  -7  11    1.70    3.00
   2   7  11    1.73    1.65
  -2  -7 -12    4.35    3.62
  -2  -7 -12    1.69    1.86
   2  -7  12    6.25    3.38
   2   7  12    1.75    1.86
  -2  -8  11    5.11    3.05
  -2   8  11   -0.85    1.67
   2  -8 -11   -0.79    1.59
   2   8 -11   -0.71    2.64
  -2  -8  10   -0.11    2.68
  -2   8  10    0.89    1.63
   2  -8 -10    0.49    1.66
   2   8 -10    0.26    2.70
  -2  -8   9   -2.27    2.33
  -2   8   9    1.92    1.48
   2  -8  -9   -0.27    2.76
   2  -8  -9   -0.99    1.37
   2   8  -9    2.09    2.55
  -2  -8   8    2.98    2.44
  -2   8   8    2.56    1.47
   2  -8  -8    4.60    2.94
   2  -8  -8    2.03    1.35
   2   8  -8    1.60    2.32
  -2  -8   7    2.42    2.24
  -2   8   7    3.30    1.34
   2  -8  -7    3.62    2.99
   2  -8  -7    2.14    1.32
   2   8  -7    2.50    2.20
  -2  -8   6    2.93    2.13
  -2  -8   6    4.05    2.13
  -2   8   6    5.19    1.31
   2  -8  -6    4.21    2.80
   2   8  -6    6.15    2.21
  -2  -8   5    3.85    1.96
  -2  -8   5    4.00    1.98
  -2  -8   5    2.48    2.26
  -2   8   5    3.38    1.16
   2  -8  -5    2.13    2.83
   2   8  -5    4.23    1.95
  -2  -8   4    4.44    1.90
  -2  -8   4    5.72    2.01
  -2  -8   4    6.28    2.40
  -2   8   4    5.08    1.21
   2  -8  -4    4.49    1.04
   2  -8  -4    7.72    3.02
   2   8  -4    4.91    1.88
  -2  -8   3    0.33    1.39
  -2  -8   3   -2.10    1.56
  -2  -8   3    1.94    2.25
  -2   8   3   -0.13    1.04
   2  -8  -3    0.75    0.96
   2  -8  -3    1.51    2.54
   2   8  -3    1.85    1.59
  -2  -8   2   90.53    3.42
  -2  -8   2   93.15    4.37
  -2  -8   2   91.77    4.83
  -2   8   2   94.92    2.97
   2  -8  -2   94.47    2.83
   2  -8  -2   88.34    4.24
   2  -8  -2   90.67    5.37
   2   8  -2   90.76    3.50
  -2  -8   1    3.21    1.27
  -2  -8   1    4.58    1.86
  -2  -8   1    3.52    2.41
  -2   8   1    3.62    1.29
   2  -8  -1    2.65    1.21
   2  -8  -1    3.13    1.69
   2  -8  -1    3.49    2.68
   2   8  -1    1.81    1.27
  -2  -8   0    7.20    1.56
  -2  -8   0    9.04    2.11
  -2  -8   0    5.19    2.72
  -2   8   0    8.83    2.05
   2  -8   0    5.67    1.44
   2  -8   0    6.96    1.89
   2  -8   0    7.71    2.80
   2   8   0    7.27    1.34
  -2  -8  -1   19.39    1.37
  -2  -8  -1   16.94    3.14
  -2  -8  -1   20.73    3.82
  -2   8  -1   17.89    2.46
   2  -8   1   19.05    2.43
   2  -8   1   17.14    2.81
   2  -8   1   18.92    3.79
   2   8   1   19.07    1.66
  -2  -8  -2    3.14    2.00
  -2  -8  -2    6.30    2.71
  -2   8  -2    3.45    1.62
   2  -8   2    2.37    1.57
   2  -8   2    2.38    2.59
   2   8   2    2.16    0.82
  -2  -8  -3   -0.71    1.79
  -2  -8  -3    0.10    2.42
  -2   8  -3   -0.52    1.53
   2  -8   3    2.96    1.72
   2  -8   3    1.22    2.45
  -2  -8  -4    1.28    2.08
  -2  -8  -4    0.36    2.54
  -2   8  -4    0.74    1.73
   2  -8   4    2.83    1.89
   2  -8   4    2.67    2.47
  -2  -8  -5    5.34    2.92
  -2   8  -5    0.66    1.87
   2  -8   5   -0.77    1.88
   2  -8   5    2.78    2.64
  -2  -8  -6   25.98    4.33
  -2   8  -6   26.94    3.62
   2  -8   6   25.54    3.72
   2  -8   6   28.60    4.09
  -2  -8  -7    7.02    3.14
  -2  -8  -7    3.33    2.81
  -2  -8  -7    4.66    1.06
  -2   8  -7    4.28    2.38
   2  -8   7    8.51    2.66
  -2  -8  -8    6.16    3.27
  -2  -8  -8    1.24    2.89
  -2  -8  -8    2.69    1.14
  -2   8  -8    1.55    2.29
   2  -8   8    0.25    2.34
  -2  -8  -9    3.12    3.08
  -2  -8  -9    0.87    3.02
  -2  -8  -9   -0.01    1.22
  -2   8  -9   -0.08    2.37
   2  -8   9   -0.66    2.50
  -2  -8 -10    0.09    3.40
  -2  -8 -10    0.44    1.49
  -2   8 -10   -2.06    2.42
   2  -8  10    2.55    2.74
  -2  -8 -11    3.67    3.77
  -2  -8 -11    1.48    1.78
  -2   8 -11    4.89    2.93
   2  -8  11    4.81    3.08
   2   8  11    3.92    1.82
  -2  -9   9   11.78    3.31
  -2   9   9    9.96    1.98
   2  -9  -9   20.73    4.49
   2  -9  -9   12.20    2.86
   2   9  -9   10.46    3.13
  -2  -9   8    4.31    2.65
  -2   9   8    2.11    1.52
   2  -9  -8   -1.51    3.01
   2  -9  -8    3.68    1.53
   2   9  -8    0.33    2.45
  -2  -9   7    3.10    2.51
  -2   9   7    5.54    1.52
   2  -9  -7    5.30    3.42
   2  -9  -7    2.06    1.35
   2   9  -7    2.62    2.40
  -2  -9   6    2.34    2.15
  -2   9   6   -0.29    1.20
   2  -9  -6    2.14    3.24
   2   9  -6    0.51    2.14
  -2  -9   5    3.62    2.03
  -2  -9   5    2.91    2.46
  -2   9   5    1.24    1.26
   2  -9  -5    3.06    3.25
   2   9  -5    3.12    2.09
  -2  -9   4    8.86    2.11
  -2  -9   4   10.10    3.68
  -2  -9   4    9.74    2.92
  -2   9   4    8.59    1.51
   2  -9  -4   14.64    3.74
   2   9  -4    8.25    2.17
  -2  -9   3    3.82    1.71
  -2  -9   3    3.97    2.08
  -2  -9   3    5.43    2.81
  -2   9   3    3.92    1.37
   2  -9  -3    8.60    3.33
   2   9  -3    4.03    1.83
  -2  -9   2    2.39    1.53
  -2  -9   2    3.72    2.03
  -2  -9   2    5.33    2.83
  -2   9   2    4.12    1.42
   2  -9  -2    3.19    1.22
   2  -9  -2    6.63    3.13
   2   9  -2    4.29    1.72
  -2  -9   1    2.50    1.32
  -2  -9   1    0.99    1.95
  -2  -9   1    1.60    2.72
  -2   9   1   -0.64    1.27
   2  -9  -1    0.22    1.21
   2  -9  -1   -1.11    1.95
   2  -9  -1    1.73    2.92
   2   9  -1    1.94    1.38
  -2  -9   0    0.62    1.01
  -2  -9   0   -0.42    1.94
  -2  -9   0   -0.38    2.66
  -2   9   0   -0.91    1.35
   2  -9   0    1.20    1.38
   2  -9   0    0.25    2.74
   2   9   0    0.05    1.18
  -2  -9  -1    1.61    2.02
  -2  -9  -1    0.39    2.73
  -2   9  -1    1.03    1.52
   2  -9   1   -1.12    1.34
   2  -9   1    1.44    2.76
   2   9   1   -1.10    1.04
  -2  -9  -2   18.72    3.82
  -2  -9  -2   27.91    4.47
  -2   9  -2   25.75    3.03
   2  -9   2   26.62    2.91
   2  -9   2   22.33    4.37
  -2  -9  -3   12.11    2.65
  -2  -9  -3   17.99    3.71
  -2   9  -3   14.18    2.97
   2  -9   3    9.49    2.19
   2  -9   3   12.32    3.37
  -2  -9  -4    7.23    2.49
  -2  -9  -4    7.95    3.35
  -2   9  -4    6.10    2.15
   2  -9   4    8.79    2.25
   2  -9   4    4.37    2.86
  -2  -9  -5    2.83    3.09
  -2   9  -5    1.26    1.99
   2  -9   5    1.92    2.05
   2  -9   5    0.08    2.68
  -2  -9  -6    0.86    3.31
  -2   9  -6    1.06    2.13
   2  -9   6   -3.07    2.06
   2  -9   6    1.22    2.80
  -2  -9  -7    1.17    3.44
  -2  -9  -7    1.82    1.03
  -2   9  -7    2.98    2.31
   2  -9   7    4.14    2.58
  -2  -9  -8    5.29    3.74
  -2  -9  -8    0.57    1.13
  -2   9  -8    0.83    2.46
   2  -9   8    1.04    2.62
  -2  -9  -9    6.70    3.87
  -2  -9  -9    4.29    1.46
  -2   9  -9   -1.32    2.55
   2  -9   9    6.00    3.08
  -2 -10   8    0.50    2.53
   2 -10  -8    5.06    4.08
   2 -10  -8   -0.95    1.32
   2  10  -8   -0.60    2.55
  -2 -10   7    6.61    2.72
   2 -10  -7   10.13    4.40
   2 -10  -7    4.62    1.58
   2  10  -7    4.90    2.63
  -2 -10   6    0.83    2.20
   2 -10  -6    3.18    3.97
   2  10  -6    1.39    2.29
  -2 -10   5    0.57    2.02
  -2 -10   5    2.16    2.71
  -2  10   5    1.01    1.61
   2 -10  -5    2.69    3.71
   2  10  -5    0.57    2.03
  -2 -10   4    7.05    2.15
  -2 -10   4    1.40    2.77
  -2  10   4    3.84    1.50
   2 -10  -4    2.99    3.66
   2  10  -4    4.55    2.14
  -2 -10   3    2.49    1.71
  -2 -10   3    4.75    2.97
  -2  10   3    2.48    1.47
   2 -10  -3    3.22    3.47
   2  10  -3    2.62    1.93
  -2 -10   2    2.84    1.60
  -2 -10   2    4.01    2.97
  -2  10   2    3.27    1.54
   2 -10  -2    3.74    3.45
   2  10  -2    2.59    1.72
  -2 -10   1   12.83    2.26
  -2 -10   1   13.35    2.71
  -2 -10   1   14.20    3.62
  -2  10   1   15.55    2.59
   2 -10  -1   14.29    2.24
   2 -10  -1   18.01    3.98
   2  10  -1   16.98    2.70
  -2 -10   0   15.09    3.73
  -2 -10   0   10.41    3.50
  -2  10   0   14.03    2.68
   2 -10   0   12.63    2.42
   2 -10   0   14.41    3.87
   2  10   0   11.89    2.39
  -2 -10  -1   -1.19    2.12
  -2 -10  -1    2.00    3.18
  -2  10  -1   -0.25    1.63
   2 -10   1    0.80    1.51
   2 -10   1    3.29    3.24
   2  10   1   -0.31    1.24
  -2 -10  -2   12.54    2.72
  -2 -10  -2   11.31    3.76
  -2  10  -2   14.44    2.98
   2 -10   2   16.24    2.93
   2 -10   2   19.41    4.00
  -2 -10  -3   10.01    2.66
  -2 -10  -3   11.63    3.88
  -2  10  -3    7.73    2.25
   2 -10   3    7.12    2.19
   2 -10   3   11.99    3.64
  -2 -10  -4    8.74    3.83
  -2  10  -4    5.88    2.33
   2 -10   4    5.59    2.26
   2 -10   4    6.19    3.36
  -2 -10  -5    6.23    3.87
  -2  10  -5    7.33    2.45
   2 -10   5    8.95    2.66
   2 -10   5    5.92    3.32
  -2 -10  -6    0.38    3.69
  -2  10  -6   -1.28    2.14
   2 -10   6    2.16    2.40
  -2 -10  -7    2.33    4.12
  -2 -10  -7    3.43    1.17
  -2  10  -7    5.13    2.64
   2 -10   7    3.70    2.60
  -2 -10  -8   -1.97    4.03
  -2 -10  -8    0.45    1.15
  -2  10  -8   -0.18    2.47
   2 -10   8    1.77    2.75
  -2 -11   5   -1.29    1.97
  -2 -11   5    0.77    3.08
   2 -11  -5    4.81    4.37
   2  11  -5   -0.67    2.20
  -2 -11   4    0.33    1.92
  -2 -11   4    1.88    3.20
   2 -11  -4   -2.68    3.90
   2  11  -4    2.44    2.15
  -2 -11   3    2.65    1.91
  -2 -11   3    3.90    3.35
  -2  11   3    2.51    1.65
   2 -11  -3    4.46    4.25
   2  11  -3    3.80    2.16
  -2 -11   2    2.21    1.61
  -2 -11   2    1.16    3.22
  -2  11   2   -0.39    1.64
   2 -11  -2    7.33    4.08
   2  11  -2   -1.35    1.74
  -2 -11   1   10.81    3.97
  -2  11   1    6.36    1.93
   2 -11  -1   10.38    4.07
   2  11  -1    7.33    1.96
  -2 -11   0    4.55    3.71
  -2  11   0   -1.64    1.59
   2 -11   0    0.17    1.46
   2 -11   0    2.54    3.68
   2  11   0   -1.68    1.52
  -2 -11  -1   15.50    3.32
  -2 -11  -1   22.03    4.63
  -2  11  -1   13.11    3.11
   2 -11   1   16.69    2.87
   2 -11   1   21.71    4.52
   2  11   1   19.16    2.64
  -2 -11  -2   -1.08    2.31
  -2 -11  -2    2.36    3.68
  -2  11  -2    2.00    1.99
   2 -11   2    3.29    1.92
   2 -11   2    7.23    3.79
  -2 -11  -3   -3.30    2.07
  -2 -11  -3    1.44    3.88
  -2  11  -3    2.51    2.14
   2 -11   3    1.72    2.00
   2 -11   3    3.80    3.39
  -2 -11  -4   29.65    5.36
  -2  11  -4   16.90    3.78
   2 -11   4   17.64    3.66
   2 -11   4   26.68    4.69
  -2 -11  -5    3.02    4.36
  -2  11  -5    0.94    2.33
   2 -11   5   -1.31    2.17
   2 -11   5    6.37    3.51
  -3   0  15   -0.10    2.57
   3   0 -15   -2.24    3.08
  -3   0  14    2.35    2.53
   3   0 -14   -1.34    2.79
  -3   0  13    4.78    2.47
   3   0 -13    2.00    2.53
  -3   0  12   68.38    4.62
   3   0 -12   59.52    4.64
  -3   0  11   -0.14    1.91
   3   0 -11   -0.17    2.07
  -3   0  10    9.52    2.21
   3   0 -10    9.13    2.35
  -3   0   9    0.37    1.65
  -3   0   9    1.07    1.67
  -3   0   9    1.83    1.64
   3   0  -9   -1.01    1.67
  -3   0   8   18.01    2.80
  -3   0   8   19.66    2.63
   3   0  -8   16.54    2.77
   3   0  -8   18.29    2.44
   3   0  -8   11.46    2.80
  -3   0   7    0.71    1.45
  -3   0   7   -1.72    1.18
   3   0  -7   -0.75    1.43
   3   0  -7   -0.05    1.24
   3   0  -7   -0.31    0.90
   3   0  -7    0.30    1.09
  -3   0   6   84.24    3.30
  -3   0   6   92.06    3.22
   3   0  -6   89.94    3.52
   3   0  -6   92.19    3.10
  -3   0   5   -0.58    1.27
  -3   0   5    0.27    1.15
   3   0  -5    1.57    1.34
   3   0  -5    0.60    1.16
  -3   0   4  222.77    4.03
  -3   0   4  228.77    3.79
   3   0  -4  221.85    4.01
   3   0  -4  234.98    3.76
  -3   0   3   -0.06    1.02
   3   0  -3   -0.31    1.23
   3   0  -3    0.24    1.05
  -3   0   2  382.39    3.68
   3   0  -2  406.05    3.81
  -3   0   1   -0.52    0.70
   3   0  -1    0.36    0.76
  -3   0   0    9.42    1.05
   3   0   0    9.83    1.09
  -3   0  -1   -0.29    0.67
   3   0   1    0.00    0.67
  -3   0  -2   90.80    1.91
   3   0   2   91.93    2.05
  -3   0  -3    0.24    1.04
  -3   0  -3    0.25    0.93
  -3   0  -3   -1.47    1.30
   3   0   3   -0.45    0.95
  -3   0  -4  154.89    3.29
  -3   0  -4  167.91    2.96
  -3   0  -4  150.70    3.42
   3   0   4  169.46    3.20
  -3   0  -5    0.60    1.19
  -3   0  -5    0.21    0.98
  -3   0  -5    0.43    1.50
   3   0   5   -0.35    1.09
  -3   0  -6   21.35    2.21
  -3   0  -6   23.60    1.98
  -3   0  -6   20.66    2.57
   3   0   6   20.13    2.19
   3   0   6   22.63    2.27
  -3   0  -7   -0.24    1.36
  -3   0  -7    0.19    1.07
  -3   0  -7   -1.19    1.24
   3   0   7    0.68    1.38
   3   0   7   -0.40    1.21
  -3   0  -8    3.95    1.68
  -3   0  -8    3.57    1.61
   3   0   8    5.93    1.72
   3   0   8    5.60    1.66
  -3   0  -9    0.77    1.67
  -3   0  -9    1.11    1.66
   3   0   9    0.22    1.57
  -3   0 -10   12.25    2.87
  -3   0 -10   15.68    3.11
   3   0  10   16.44    3.06
  -3   0 -11    0.01    1.91
   3   0  11    1.24    2.05
  -3   0 -12    0.05    2.25
   3   0  12    0.21    2.07
  -3   0 -13    1.17    2.50
   3   0  13   -2.62    2.09
  -3   0 -14    0.27    2.75
   3   0  14    0.27    2.51
  -3  -1  14    2.06    2.61
  -3   1  14   -1.47    2.46
   3  -1 -14   -1.01    2.70
   3   1 -14    0.95    2.86
  -3  -1  13    3.09    2.45
  -3   1  13    3.26    2.52
   3  -1 -13    0.76    2.36
   3   1 -13   -0.62    2.51
  -3  -1  12    3.75    2.33
  -3   1  12    6.15    2.48
   3  -1 -12    3.13    2.36
   3   1 -12    3.72    2.52
  -3  -1  11    7.12    2.34
  -3   1  11    6.77    2.22
   3  -1 -11    4.95    2.22
   3   1 -11    4.03    2.50
  -3  -1  10    2.16    2.12
  -3  -1  10    0.50    1.79
  -3   1  10    2.57    1.86
   3  -1 -10    2.89    2.03
   3   1 -10    0.27    2.03
  -3  -1   9    0.82    1.80
  -3  -1   9    0.65    1.77
  -3  -1   9    0.29    1.56
  -3   1   9    0.34    1.58
   3  -1  -9    0.65    1.61
   3   1  -9    0.36    1.76
   3   1  -9    0.52    1.62
  -3  -1   8    5.92    1.86
  -3  -1   8    4.78    1.82
  -3  -1   8    3.43    1.62
  -3   1   8    5.14    1.66
  -3   1   8    3.66    1.49
   3  -1  -8    2.69    1.62
   3  -1  -8    2.12    1.36
   3  -1  -8    3.07    1.36
   3   1  -8    7.07    1.96
   3   1  -8    3.35    1.56
  -3  -1   7   16.08    2.51
  -3  -1   7   11.61    2.36
  -3  -1   7   12.28    2.19
  -3   1   7   12.15    2.25
  -3   1   7    9.12    2.09
   3  -1  -7   10.91    2.35
   3  -1  -7   10.74    1.90
   3  -1  -7   10.15    1.92
   3  -1  -7   16.17    2.19
   3   1  -7   12.55    2.50
   3   1  -7   10.85    2.30
  -3  -1   6  115.95    3.80
  -3  -1   6  119.64    3.55
  -3   1   6  116.73    3.56
  -3   1   6  119.75    3.38
   3  -1  -6  121.85    3.63
   3  -1  -6  128.43    3.16
   3  -1  -6  117.06    3.29
   3  -1  -6  122.83    3.50
   3   1  -6  115.63    3.85
   3   1  -6  125.80    3.59
  -3  -1   5   22.58    2.35
  -3  -1   5   28.58    2.29
  -3   1   5   25.04    2.05
   3  -1  -5   29.44    2.22
   3  -1  -5   26.63    1.98
   3  -1  -5   28.27    2.56
   3  -1  -5   26.52    2.29
   3   1  -5   24.28    2.39
   3   1  -5   26.70    2.36
  -3  -1   4    0.11    1.32
  -3  -1   4    2.86    1.25
  -3   1   4    1.34    1.05
   3  -1  -4   -0.09    1.15
   3  -1  -4    3.68    1.09
   3  -1  -4    1.65    1.01
   3   1  -4    1.90    1.37
   3   1  -4    2.05    1.25
  -3  -1   3   64.10    2.55
  -3  -1   3   63.51    2.23
  -3   1   3   65.58    2.13
   3  -1  -3   62.89    2.28
   3  -1  -3   66.38    2.11
   3   1  -3   64.93    2.58
   3   1  -3   64.63    2.46
  -3  -1   2   14.51    1.57
  -3   1   2   15.11    1.51
   3  -1  -2   15.37    1.55
   3  -1  -2   14.60    1.49
   3   1  -2   15.43    1.73
  -3  -1   1    8.66    1.16
  -3   1   1    8.91    1.39
   3  -1  -1    9.38    1.32
   3   1  -1    6.14    1.26
  -3  -1   0  185.59    2.68
  -3   1   0  182.45    2.46
   3  -1   0  191.76    2.45
   3   1   0  193.50    1.76
  -3  -1  -1  243.22    3.08
  -3   1  -1  230.77    2.87
   3  -1   1  238.76    2.89
   3   1   1  249.28    1.45
   3   1   1  240.16    1.41
  -3  -1  -2  399.83    4.21
  -3  -1  -2  402.68    4.46
  -3   1  -2  387.39    3.95
   3  -1   2  413.32    4.08
   3   1   2  414.45    2.52
  -3  -1  -3   -0.33    0.90
  -3  -1  -3    1.88    1.14
  -3   1  -3    0.79    1.20
  -3   1  -3   -0.03    1.08
   3  -1   3   -0.19    1.08
   3   1   3    0.63    0.75
  -3  -1  -4   30.91    1.97
  -3  -1  -4   26.46    2.32
  -3  -1  -4   28.50    1.67
  -3   1  -4   27.09    2.24
  -3   1  -4   26.01    2.08
   3  -1   4   29.70    2.30
   3  -1   4   30.95    2.12
   3   1   4   27.52    1.64
  -3  -1  -5   54.30    2.40
  -3  -1  -5   53.36    3.25
  -3  -1  -5   54.04    2.26
  -3   1  -5   54.83    2.80
  -3   1  -5   56.44    2.58
   3  -1   5   49.91    2.73
   3  -1   5   54.93    2.57
   3   1   5   55.95    2.21
  -3  -1  -6    2.44    1.22
  -3  -1  -6    3.05    1.64
  -3   1  -6    2.73    1.51
  -3   1  -6    0.99    1.28
  -3   1  -6    3.78    1.50
   3  -1   6    0.82    1.47
   3  -1   6    1.80    1.33
   3   1   6    1.68    1.13
  -3  -1  -7   21.16    2.18
  -3  -1  -7   18.87    2.59
  -3   1  -7   22.19    2.70
  -3   1  -7   21.43    2.27
  -3   1  -7   17.59    2.29
   3  -1   7   22.35    2.75
   3  -1   7   21.64    2.53
   3   1   7   21.71    2.21
  -3  -1  -8    5.77    1.65
  -3  -1  -8    8.24    1.94
  -3   1  -8    7.96    1.89
  -3   1  -8    8.06    1.69
  -3   1  -8    8.10    1.74
   3  -1   8    9.42    2.06
   3  -1   8   10.50    2.51
   3   1   8    8.67    2.13
  -3  -1  -9    9.46    2.01
  -3  -1  -9    8.58    2.13
  -3   1  -9    8.56    2.18
  -3   1  -9   14.00    2.95
   3  -1   9   12.54    2.82
   3  -1   9   13.61    2.84
   3   1   9   13.13    2.47
  -3  -1 -10   -0.08    1.72
  -3  -1 -10    0.67    1.94
  -3   1 -10   -0.72    1.89
  -3   1 -10   -1.32    1.71
   3  -1  10   -0.40    1.79
   3   1  10    1.51    1.72
  -3  -1 -11    2.79    2.13
  -3  -1 -11   -2.93    2.07
  -3   1 -11    2.01    2.16
   3  -1  11    1.77    2.07
   3   1  11    0.12    1.87
  -3  -1 -12   -3.16    1.86
  -3   1 -12    1.26    2.41
   3  -1  12    0.77    2.18
   3   1  12    4.16    2.19
  -3  -1 -13    0.65    2.30
  -3   1 -13    1.35    2.68
   3  -1  13    2.56    2.45
   3   1  13    0.97    2.25
  -3  -1 -14    0.57    2.61
  -3   1 -14    3.98    3.04
   3  -1  14   -0.03    2.53
   3   1  14   -0.51    2.44
  -3  -2  14   14.36    3.37
  -3   2  14    9.80    2.88
   3  -2 -14   14.33    3.36
   3   2 -14   11.94    3.49
  -3  -2  13    4.54    2.63
  -3   2  13    4.28    2.45
   3  -2 -13    3.94    2.59
   3   2 -13    4.22    2.87
  -3  -2  12    0.79    2.36
  -3   2  12   -1.67    1.92
   3  -2 -12    0.38    2.20
   3   2 -12    2.85    2.66
  -3  -2  11   -1.89    2.11
  -3  -2  11   -0.96    1.95
  -3   2  11    0.34    1.86
   3  -2 -11   -1.19    1.84
   3   2 -11   -1.20    2.20
  -3  -2  10    2.63    2.21
  -3  -2  10    0.27    1.89
  -3   2  10    3.48    1.83
   3  -2 -10    1.34    1.83
   3   2 -10    3.84    2.27
  -3  -2   9    2.06    2.02
  -3  -2   9    2.70    1.83
  -3   2   9    2.47    1.56
   3  -2  -9    1.03    1.70
   3  -2  -9    2.83    1.73
   3  -2  -9   -0.89    1.33
   3   2  -9    1.07    1.88
   3   2  -9   -0.06    1.68
  -3  -2   8    5.86    2.02
  -3  -2   8    6.01    2.00
  -3  -2   8    6.74    1.77
  -3   2   8    6.48    1.57
   3  -2  -8    5.86    1.66
   3  -2  -8    5.70    1.63
   3  -2  -8    6.51    1.57
   3   2  -8    9.21    2.19
   3   2  -8    5.57    1.82
  -3  -2   7   10.46    2.48
  -3  -2   7    7.26    1.83
  -3  -2   7   10.43    2.33
  -3   2   7    9.11    1.95
   3  -2  -7   10.22    2.19
   3  -2  -7    8.58    1.59
   3  -2  -7    5.64    1.52
   3  -2  -7    8.11    2.00
   3   2  -7    9.01    1.96
   3   2  -7    6.99    1.70
  -3  -2   6    2.86    1.52
  -3  -2   6    1.89    1.45
  -3  -2   6    2.29    1.31
  -3   2   6    2.47    1.21
   3  -2  -6    3.48    1.37
   3  -2  -6    1.78    1.15
   3  -2  -6    5.15    1.37
   3  -2  -6    3.58    1.19
   3   2  -6    0.17    1.47
   3   2  -6    3.92    1.48
  -3  -2   5   49.33    2.86
  -3  -2   5   50.45    2.83
  -3  -2   5   52.07    2.64
  -3   2   5   46.38    2.18
   3  -2  -5   45.36    2.43
   3  -2  -5   44.91    2.22
   3  -2  -5   47.68    2.90
   3  -2  -5   46.74    2.29
   3   2  -5   42.75    2.77
   3   2  -5   51.93    2.81
  -3  -2   4    2.21    1.31
  -3  -2   4    0.44    1.09
  -3   2   4   -0.11    0.91
   3  -2  -4   -0.25    1.04
   3  -2  -4    0.02    1.22
   3  -2  -4    0.49    0.88
   3   2  -4    0.06    1.31
   3   2  -4   -0.90    1.17
  -3  -2   3   32.53    2.18
  -3  -2   3   34.95    1.99
  -3   2   3   37.26    1.82
   3  -2  -3   35.31    1.96
   3  -2  -3   36.20    2.18
   3  -2  -3   35.14    1.87
   3   2  -3   34.32    2.15
  -3  -2   2   -0.04    1.08
  -3  -2   2    0.03    0.87
  -3   2   2   -0.02    0.86
   3  -2  -2   -0.30    0.94
   3  -2  -2    0.01    1.50
   3   2  -2   -1.09    0.98
  -3  -2   1   15.11    1.49
  -3   2   1   15.01    1.51
   3  -2  -1   14.72    1.55
   3   2  -1   13.27    1.37
  -3  -2   0  354.18    4.27
  -3  -2   0  340.03    4.14
  -3   2   0  346.86    3.50
   3  -2   0  333.60    3.75
   3  -2   0  371.29    3.40
  -3  -2  -1   71.30    2.52
  -3  -2  -1   69.39    2.64
  -3  -2  -1   70.00    2.86
  -3   2  -1   66.96    2.19
   3  -2   1   66.58    2.38
   3  -2   1   70.03    2.11
  -3  -2  -2 1013.78    7.42
  -3  -2  -2 1027.94    7.29
  -3  -2  -2 1056.01    7.59
  -3   2  -2 1022.50    6.86
   3  -2   2  986.71    7.24
   3  -2   2 1042.47    6.75
  -3  -2  -3  290.27    2.83
  -3  -2  -3  288.31    4.57
  -3  -2  -3  290.09    4.26
  -3  -2  -3  247.86    4.32
  -3  -2  -3  272.91    2.03
  -3   2  -3  282.77    4.51
  -3   2  -3  282.33    4.19
   3  -2   3  275.95    4.46
   3  -2   3  299.94    4.26
  -3  -2  -4   13.66    1.43
  -3  -2  -4   13.76    2.49
  -3  -2  -4   12.32    1.22
  -3   2  -4   11.85    2.18
  -3   2  -4   14.01    2.09
   3  -2   4   14.52    2.18
   3  -2   4   15.16    2.08
   3   2   4   14.80    1.14
   3   2   4   13.31    1.07
  -3  -2  -5   75.81    2.39
  -3  -2  -5   67.25    3.41
  -3  -2  -5   77.87    2.24
  -3   2  -5   74.98    3.22
  -3   2  -5   78.20    3.08
   3  -2   5   74.57    3.20
   3  -2   5   81.97    3.12
   3   2   5   76.94    2.10
  -3  -2  -6    4.62    1.20
  -3  -2  -6    2.38    1.51
  -3  -2  -6    2.99    1.03
  -3   2  -6    4.64    1.68
  -3   2  -6    4.41    1.47
   3  -2   6    5.11    1.62
   3  -2   6    3.78    1.45
   3   2   6    4.65    1.09
  -3  -2  -7   10.77    2.00
  -3  -2  -7   11.22    2.53
  -3  -2  -7    9.99    1.85
  -3   2  -7    7.62    1.77
  -3   2  -7    7.23    1.71
   3  -2   7    8.47    1.99
   3  -2   7    7.13    1.73
   3   2   7    9.80    1.79
  -3  -2  -8   20.39    2.37
  -3  -2  -8   24.19    3.22
  -3  -2  -8   21.24    2.34
  -3   2  -8   22.05    2.92
  -3   2  -8   21.59    2.72
  -3   2  -8   26.36    2.73
   3  -2   8   24.99    3.03
   3  -2   8   21.78    2.89
   3   2   8   24.31    2.36
  -3  -2  -9   15.19    2.52
  -3  -2  -9   19.79    3.49
  -3  -2  -9   17.54    2.53
  -3   2  -9   16.75    3.09
  -3   2  -9   15.05    2.72
   3  -2   9   19.63    3.41
   3  -2   9   19.65    3.14
   3   2   9   17.58    2.43
  -3  -2 -10    1.17    1.77
  -3  -2 -10    0.55    1.99
  -3   2 -10    3.68    2.24
   3  -2  10   -1.74    1.97
   3  -2  10    2.77    2.01
   3   2  10    0.75    1.65
  -3  -2 -11   -1.24    1.76
  -3  -2 -11    1.48    2.29
  -3   2 -11    2.04    2.33
   3  -2  11    1.25    2.22
   3   2  11   -0.58    1.69
  -3  -2 -12   -1.50    1.95
  -3  -2 -12    4.21    3.55
  -3   2 -12   -0.92    2.30
   3  -2  12   -1.06    2.19
   3   2  12    4.41    2.22
  -3  -2 -13   10.13    2.77
  -3   2 -13   10.54    3.25
   3  -2  13    8.37    2.94
   3   2  13   10.55    2.78
  -3  -2 -14   -0.70    2.43
  -3   2 -14    0.98    2.86
   3  -2  14    1.99    2.71
   3   2  14    1.45    2.55
  -3   3  14   19.90    4.33
   3  -3 -14   21.44    4.26
   3   3 -14   26.23    4.95
  -3   3  13    1.06    2.34
   3  -3 -13   -1.49    2.29
   3   3 -13    2.22    2.86
  -3  -3  12    8.86    3.11
  -3  -3  12    6.51    2.64
  -3   3  12    6.85    2.34
   3  -3 -12    6.66    2.54
   3   3 -12    5.51    2.92
  -3  -3  11    3.24    2.54
  -3  -3  11    0.06    2.03
  -3   3  11    2.40    1.85
   3  -3 -11    0.90    2.04
   3   3 -11    3.20    2.47
  -3  -3  10   17.95    3.55
  -3  -3  10   16.51    3.33
  -3   3  10   17.56    2.98
   3  -3 -10   15.66    2.95
   3  -3 -10   15.80    3.29
   3   3 -10   14.72    3.51
   3   3 -10   14.47    2.69
  -3  -3   9   -0.53    2.03
  -3  -3   9    1.72    1.72
  -3   3   9    0.39    1.46
   3  -3  -9    2.59    1.64
   3  -3  -9    3.80    1.96
   3  -3  -9    1.66    1.43
   3   3  -9    0.33    2.07
   3   3  -9    1.07    1.88
  -3  -3   8    6.13    2.06
  -3  -3   8    3.45    1.73
  -3   3   8    6.40    1.54
   3  -3  -8    6.16    1.69
   3  -3  -8    5.60    1.90
   3  -3  -8    4.69    1.42
   3   3  -8    5.31    2.04
   3   3  -8    7.65    2.06
  -3  -3   7   -0.47    1.59
  -3  -3   7   -0.16    1.33
  -3   3   7    0.68    1.15
   3  -3  -7   -0.69    1.21
   3  -3  -7   -0.03    1.31
   3  -3  -7   -1.01    1.50
   3  -3  -7   -0.40    1.05
   3   3  -7    2.45    1.73
   3   3  -7    0.15    1.56
  -3  -3   6   18.11    2.52
  -3  -3   6   18.84    2.33
  -3   3   6   23.10    1.97
   3  -3  -6   21.62    2.09
   3  -3  -6   22.26    2.19
   3  -3  -6   18.66    2.58
   3  -3  -6   21.37    1.96
   3   3  -6   20.36    2.64
   3   3  -6   21.74    2.65
  -3  -3   5    2.56    1.44
  -3  -3   5    1.04    1.39
  -3  -3   5    1.30    1.18
  -3   3   5    1.93    0.99
   3  -3  -5    0.60    1.10
   3  -3  -5   -0.34    1.34
   3  -3  -5    1.84    0.97
   3   3  -5    0.50    1.47
   3   3  -5    1.18    1.39
  -3  -3   4    5.32    1.45
  -3  -3   4    5.51    1.49
  -3  -3   4    5.84    1.28
  -3  -3   4    6.65    1.31
  -3   3   4    6.25    1.09
   3  -3  -4    5.40    1.17
   3  -3  -4    4.88    1.65
   3  -3  -4    8.94    1.68
   3   3  -4    7.63    1.61
   3   3  -4    5.42    1.44
  -3  -3   3  154.77    3.58
  -3  -3   3  151.21    3.54
  -3  -3   3  161.83    3.00
  -3  -3   3  148.87    3.04
  -3   3   3  160.31    2.71
   3  -3  -3  159.57    2.99
   3  -3  -3  162.55    3.72
   3   3  -3  163.33    3.39
  -3  -3   2  151.98    3.11
  -3  -3   2  152.72    3.12
  -3  -3   2  156.05    3.27
  -3   3   2  161.27    2.59
   3  -3  -2  155.44    2.91
   3  -3  -2  169.98    3.80
   3   3  -2  156.72    2.90
  -3  -3   1   20.11    1.58
  -3  -3   1   18.98    1.55
  -3  -3   1   18.44    2.08
  -3  -3   1   18.77    1.99
  -3  -3   1   22.11    1.94
  -3   3   1   19.67    1.54
   3  -3  -1   21.02    1.77
   3  -3  -1   22.91    2.46
   3   3  -1   21.32    1.39
  -3  -3   0   44.56    1.43
  -3  -3   0   44.19    1.43
  -3  -3   0   41.94    2.40
  -3  -3   0   42.21    2.39
  -3  -3   0   45.15    2.29
  -3   3   0   45.40    1.91
   3  -3   0   42.12    2.04
   3  -3   0   43.23    1.69
   3  -3   0   45.58    2.87
  -3  -3  -1   30.87    2.32
  -3  -3  -1   29.33    2.10
  -3  -3  -1   29.22    2.31
  -3   3  -1   30.82    1.92
   3  -3   1   28.87    2.06
   3  -3   1   33.47    1.78
   3  -3   1   29.41    1.36
   3  -3   1   30.23    2.68
  -3  -3  -2  101.93    3.20
  -3  -3  -2  101.97    3.17
  -3  -3  -2   97.67    3.24
  -3   3  -2  100.69    2.84
   3  -3   2   97.50    2.97
   3  -3   2  103.98    2.66
   3  -3   2   96.05    1.90
   3  -3   2  104.23    3.53
  -3  -3  -3   83.13    3.10
  -3  -3  -3   83.81    3.57
  -3   3  -3   75.57    2.96
  -3   3  -3   74.64    2.80
   3  -3   3   78.56    3.05
   3  -3   3   80.39    2.74
   3  -3   3   83.21    3.28
  -3  -3  -4   22.58    1.26
  -3  -3  -4   19.33    2.41
  -3  -3  -4   19.59    2.92
  -3  -3  -4   20.85    0.95
  -3   3  -4   20.54    2.53
  -3   3  -4   20.94    2.33
   3  -3   4   20.62    2.39
   3  -3   4   22.22    2.18
   3  -3   4   28.34    3.10
  -3  -3  -5  153.98    2.73
  -3  -3  -5  158.11    3.95
  -3  -3  -5  151.83    4.41
  -3  -3  -5  157.96    2.51
  -3   3  -5  149.12    4.30
  -3   3  -5  160.52    4.17
   3  -3   5  150.54    4.32
   3  -3   5  159.55    3.95
   3  -3   5  155.90    3.93
   3   3   5  163.46    2.27
   3   3   5  163.25    2.25
  -3  -3  -6    0.29    0.94
  -3  -3  -6    0.59    1.41
  -3  -3  -6   -0.45    1.47
  -3  -3  -6    0.44    0.81
  -3   3  -6    0.05    1.51
  -3   3  -6    1.57    1.43
   3  -3   6    0.03    1.43
   3  -3   6   -0.77    1.25
   3  -3   6   -1.78    1.65
   3   3   6    0.72    0.81
  -3  -3  -7   28.62    2.10
  -3  -3  -7   28.22    3.27
  -3  -3  -7   29.02    2.11
  -3   3  -7   26.87    3.02
  -3   3  -7   30.19    2.97
   3  -3   7   28.39    3.07
   3  -3   7   32.36    2.91
   3  -3   7   24.17    2.73
   3   3   7   29.08    2.00
  -3  -3  -8   27.54    2.36
  -3  -3  -8   28.93    3.65
  -3  -3  -8   28.72    2.38
  -3   3  -8   25.63    3.21
  -3   3  -8   33.47    3.25
   3  -3   8   30.39    3.37
   3  -3   8   33.06    3.19
   3   3   8   30.52    2.37
  -3  -3  -9   73.88    3.41
  -3  -3  -9   64.50    4.46
  -3  -3  -9   74.69    3.42
  -3   3  -9   74.47    4.44
  -3   3  -9   79.35    4.21
  -3   3  -9   58.23    5.28
   3  -3   9   70.20    4.38
   3  -3   9   80.13    4.31
   3   3   9   76.79    3.35
  -3  -3 -10    4.65    1.82
  -3  -3 -10    8.27    2.58
  -3  -3 -10    5.14    1.74
  -3   3 -10    6.92    2.55
   3  -3  10    6.85    2.51
   3  -3  10    8.85    2.45
   3   3  10    6.22    1.83
  -3  -3 -11    4.64    1.98
  -3  -3 -11    7.10    2.67
  -3  -3 -11    5.57    1.95
  -3   3 -11    8.56    2.73
   3  -3  11    5.92    2.74
   3  -3  11    3.63    2.31
   3   3  11    6.85    2.07
  -3  -3 -12    2.32    2.14
  -3  -3 -12    4.06    2.70
  -3   3 -12    5.29    2.80
   3  -3  12    5.57    2.59
   3   3  12    5.67    2.19
  -3  -3 -13    2.76    2.41
  -3   3 -13    3.01    2.98
   3  -3  13    1.79    2.58
   3   3  13   -0.38    2.15
  -3  -3 -14    3.80    2.59
  -3   3 -14    3.39    3.18
   3  -3  14    1.41    2.78
   3   3  14    0.70    2.53
  -3   4  14    1.31    2.58
   3  -4 -14   -0.22    2.48
   3   4 -14    2.49    3.18
  -3  -4  13   -0.91    2.74
  -3   4  13    0.06    2.19
   3  -4 -13    0.65    2.29
   3   4 -13    3.87    2.97
  -3  -4  12    9.37    3.17
  -3   4  12   12.72    2.59
   3  -4 -12   12.04    2.64
   3   4 -12   10.70    3.18
  -3  -4  11   -2.09    2.31
  -3   4  11    0.48    1.82
   3  -4 -11   -0.24    1.90
   3   4 -11   -0.52    2.45
   3   4 -11   -3.24    2.23
  -3  -4  10    1.96    2.30
  -3   4  10    0.16    1.60
   3  -4 -10    2.47    1.83
   3  -4 -10   -2.28    2.11
   3  -4 -10    0.04    1.53
   3   4 -10   -0.25    2.28
   3   4 -10   -0.65    2.11
  -3  -4   9    8.74    2.56
  -3   4   9    8.35    1.79
   3  -4  -9    8.13    1.86
   3  -4  -9   10.82    2.43
   3  -4  -9   11.11    2.53
   3   4  -9   12.74    2.82
   3   4  -9    6.83    2.29
  -3  -4   8    5.66    2.18
  -3  -4   8    2.87    1.74
  -3   4   8    5.00    1.51
   3  -4  -8    4.87    1.62
   3  -4  -8    4.00    1.74
   3  -4  -8    7.35    2.24
   3  -4  -8    3.21    1.39
   3   4  -8    3.98    2.07
   3   4  -8    4.38    2.03
  -3  -4   7    6.02    1.92
  -3  -4   7   10.05    2.34
  -3   4   7    7.33    1.44
   3  -4  -7    8.32    1.59
   3  -4  -7    8.57    1.97
   3  -4  -7    7.27    1.39
   3   4  -7    5.72    1.98
   3   4  -7    7.04    1.92
  -3  -4   6   21.86    2.70
  -3  -4   6   22.38    2.30
  -3  -4   6   21.44    1.84
  -3   4   6   23.93    1.96
   3  -4  -6   23.98    2.11
   3  -4  -6   21.92    2.65
   3  -4  -6   22.04    2.06
   3   4  -6   26.13    3.02
   3   4  -6   18.34    2.54
  -3  -4   5    2.85    1.55
  -3  -4   5    2.65    1.22
  -3  -4   5    3.46    1.25
  -3   4   5    3.13    1.03
   3  -4  -5    2.51    1.15
   3  -4  -5    3.09    1.60
   3  -4  -5    4.35    1.05
   3   4  -5    3.84    1.60
   3   4  -5    1.74    1.46
  -3  -4   4    2.76    1.37
  -3  -4   4    2.26    1.08
  -3  -4   4    1.77    1.29
  -3  -4   4    2.34    1.10
  -3   4   4    3.14    0.96
   3  -4  -4    1.83    0.99
   3  -4  -4    2.51    1.58
   3   4  -4    2.41    1.35
   3   4  -4    2.48    1.32
  -3  -4   3   45.02    2.48
  -3  -4   3   39.90    2.47
  -3   4   3   45.85    1.81
   3  -4  -3   44.95    1.96
   3  -4  -3   43.03    2.96
   3   4  -3   49.48    2.41
  -3  -4   2   -0.65    1.03
  -3  -4   2    0.72    1.25
  -3  -4   2   -0.93    1.42
  -3   4   2    0.36    0.79
   3  -4  -2   -0.22    0.91
   3  -4  -2   -0.72    1.78
   3   4  -2    0.57    1.00
  -3  -4   1  104.34    2.50
  -3  -4   1  109.31    3.47
  -3  -4   1   97.23    3.33
  -3   4   1  106.20    2.39
   3  -4  -1  101.63    2.64
   3  -4  -1  108.06    3.95
   3   4  -1  109.46    2.18
  -3  -4   0   94.64    1.92
  -3  -4   0   95.09    3.21
  -3  -4   0   88.32    3.35
  -3  -4   0  100.32    3.87
  -3   4   0   94.81    2.51
   3  -4   0   92.10    2.66
   3  -4   0   96.36    2.51
   3  -4   0   92.92    3.88
  -3  -4  -1   50.66    2.79
  -3  -4  -1   52.47    2.92
  -3  -4  -1   55.99    3.40
  -3   4  -1   53.82    2.34
   3  -4   1   55.14    2.46
   3  -4   1   56.15    1.95
   3  -4   1   62.02    3.45
  -3  -4  -2   10.26    2.31
  -3  -4  -2   12.75    2.38
  -3  -4  -2   12.47    2.83
  -3   4  -2    9.37    1.88
   3  -4   2   10.24    2.05
   3  -4   2   10.35    1.62
   3  -4   2   10.53    1.70
   3  -4   2   10.61    1.39
   3  -4   2   10.82    2.24
  -3  -4  -3    3.63    1.50
  -3  -4  -3    3.24    1.78
  -3  -4  -3    2.56    1.82
  -3   4  -3    4.61    1.50
  -3   4  -3    2.70    1.33
   3  -4   3    3.75    1.38
   3  -4   3    4.65    1.23
   3  -4   3    3.69    0.94
   3  -4   3    3.67    1.96
  -3  -4  -4   85.86    3.65
  -3  -4  -4   85.19    3.40
  -3  -4  -4   89.38    3.74
  -3   4  -4   84.33    3.52
  -3   4  -4   81.74    3.26
   3  -4   4   83.37    3.40
   3  -4   4   91.05    3.13
   3  -4   4   86.31    3.37
  -3  -4  -5    2.10    0.70
  -3  -4  -5    1.77    1.57
  -3  -4  -5   -0.04    1.52
  -3  -4  -5    1.52    0.57
  -3   4  -5    1.28    1.51
  -3   4  -5    0.67    1.37
   3  -4   5    0.95    1.46
   3  -4   5    1.58    1.30
   3  -4   5    1.23    1.63
  -3  -4  -6    1.86    0.89
  -3  -4  -6    3.15    1.76
  -3  -4  -6    4.06    1.97
  -3  -4  -6    2.02    0.80
  -3   4  -6    2.71    1.71
  -3   4  -6    2.26    1.65
   3  -4   6    2.70    1.68
   3  -4   6    2.69    1.47
   3  -4   6    2.40    1.67
   3   4   6    1.99    0.72
  -3  -4  -7   26.14    1.92
  -3  -4  -7   23.94    2.76
  -3  -4  -7   23.48    3.47
  -3  -4  -7   26.03    1.92
  -3   4  -7   19.68    3.05
  -3   4  -7   25.76    3.10
   3  -4   7   26.07    3.15
   3  -4   7   18.68    2.79
   3   4   7   23.49    1.76
  -3  -4  -8   -0.58    1.10
  -3  -4  -8   -0.22    2.09
  -3  -4  -8   -0.10    1.11
  -3   4  -8    1.85    2.11
  -3   4  -8    1.24    1.80
   3  -4   8   -0.90    1.92
   3  -4   8    0.62    1.73
   3   4   8   -0.83    1.08
  -3  -4  -9   11.52    2.25
  -3  -4  -9   12.22    2.69
  -3  -4  -9    9.65    2.27
  -3   4  -9   10.61    2.64
  -3   4  -9   10.45    2.49
   3  -4   9    9.95    2.57
   3  -4   9   17.60    3.35
   3   4   9   11.37    2.24
  -3  -4 -10   -0.77    1.48
  -3  -4 -10    1.36    2.39
  -3  -4 -10    0.05    1.41
  -3   4 -10   -0.28    2.25
  -3   4 -10   -0.44    2.05
   3  -4  10   -1.47    2.24
   3  -4  10    1.94    2.04
   3   4  10   -0.39    1.47
  -3  -4 -11   10.90    2.17
  -3  -4 -11    8.51    2.98
  -3  -4 -11    8.57    2.05
  -3   4 -11   10.35    3.09
   3  -4  11   11.80    3.04
   3  -4  11   13.05    2.87
   3   4  11   10.58    2.17
  -3  -4 -12    1.76    2.00
  -3  -4 -12   -2.10    2.57
  -3   4 -12    0.39    2.72
   3  -4  12    0.46    2.55
   3   4  12   -0.56    1.85
  -3  -4 -13    0.75    2.18
  -3  -4 -13   -0.38    3.05
  -3   4 -13    2.82    3.10
   3   4  13    3.17    2.21
  -3  -4 -14    1.35    2.39
  -3   4 -14   -2.80    3.09
   3   4  14   -0.09    2.30
  -3  -5  13   -1.41    2.82
  -3   5  13   -0.04    2.12
   3  -5 -13   -1.95    2.09
   3   5 -13    1.97    3.80
  -3  -5  12    8.52    3.21
  -3   5  12    1.72    2.11
   3  -5 -12    3.40    2.19
   3   5 -12    2.74    3.07
  -3  -5  11   14.75    3.24
  -3   5  11   17.25    3.23
   3  -5 -11   13.72    3.22
   3   5 -11   17.47    4.09
   3   5 -11   14.51    3.15
  -3  -5  10    1.00    2.44
  -3   5  10    2.80    1.75
   3  -5 -10    3.49    1.88
   3  -5 -10    4.09    1.67
   3   5 -10    2.20    2.52
   3   5 -10    4.18    2.47
  -3  -5   9  166.10    6.24
  -3   5   9  171.97    4.73
   3  -5  -9  167.45    4.76
   3  -5  -9  164.41    4.79
   3   5  -9  171.47    6.32
   3   5  -9  164.13    5.81
  -3  -5   8    0.47    1.98
  -3   5   8    1.63    1.36
   3  -5  -8    1.06    1.37
   3  -5  -8   -1.79    1.76
   3  -5  -8    0.10    1.23
   3   5  -8    1.52    2.00
   3   5  -8   -2.20    1.82
  -3  -5   7   15.39    2.95
  -3   5   7   22.73    2.21
   3  -5  -7   21.55    2.29
   3  -5  -7   19.14    2.93
   3  -5  -7   22.56    2.33
   3   5  -7   23.97    3.21
   3   5  -7   19.44    3.17
  -3  -5   6   25.05    3.06
  -3  -5   6   25.88    2.44
  -3   5   6   26.64    2.03
   3  -5  -6   26.50    2.18
   3  -5  -6   28.87    3.12
   3  -5  -6   28.53    2.20
   3   5  -6   24.19    2.86
   3   5  -6   28.75    3.01
  -3  -5   5   -0.51    1.44
  -3  -5   5    1.93    1.44
  -3   5   5   -0.28    0.90
   3  -5  -5    0.75    1.02
   3  -5  -5   -0.56    1.70
   3   5  -5   -0.74    1.57
   3   5  -5   -0.10    1.46
  -3  -5   4   10.85    2.05
  -3  -5   4   12.03    2.10
  -3   5   4    9.10    1.45
   3  -5  -4   10.47    1.55
   3  -5  -4   13.42    2.53
   3   5  -4   12.66    2.73
   3   5  -4   10.53    2.25
  -3  -5   3   21.72    2.17
  -3  -5   3   23.86    2.45
  -3  -5   3   25.55    2.45
  -3   5   3   27.14    1.66
   3  -5  -3   23.85    1.72
   3  -5  -3   30.23    2.81
   3   5  -3   24.48    2.19
  -3  -5   2   45.95    2.31
  -3  -5   2   48.96    2.84
  -3  -5   2   51.00    2.85
  -3   5   2   48.33    1.91
   3  -5  -2   48.37    2.06
   3  -5  -2   45.79    3.13
   3   5  -2   47.06    2.20
  -3  -5   1    0.40    0.91
  -3  -5   1   -0.68    1.22
  -3  -5   1   -0.27    1.52
  -3   5   1   -0.15    0.85
   3  -5  -1   -0.44    0.90
   3  -5  -1    0.15    1.09
   3  -5  -1   -0.73    1.78
   3   5  -1    0.42    0.81
  -3  -5   0    3.97    0.84
  -3  -5   0    3.53    1.46
  -3  -5   0    3.54    1.79
  -3  -5   0    2.66    1.47
  -3   5   0    2.84    1.07
   3  -5   0    2.54    1.10
   3  -5   0    3.83    1.12
   3  -5   0    3.65    1.99
   3   5   0    5.20    0.80
   3   5   0    4.15    0.84
  -3  -5  -1   17.72    2.40
  -3  -5  -1   17.32    2.53
  -3  -5  -1   17.00    2.55
  -3   5  -1   17.93    1.93
   3  -5   1   16.54    1.95
   3  -5   1   16.86    1.69
   3  -5   1   17.02    2.76
  -3  -5  -2   -0.19    1.36
  -3  -5  -2    1.07    1.65
  -3  -5  -2    0.03    1.51
  -3   5  -2    1.12    1.15
   3  -5   2   -0.39    1.11
   3  -5   2    0.45    0.88
   3  -5   2   -0.71    1.72
  -3  -5  -3   52.26    3.22
  -3  -5  -3   59.62    3.29
  -3  -5  -3   59.47    3.51
  -3   5  -3   56.14    3.07
  -3   5  -3   60.28    2.88
   3  -5   3   56.12    3.03
   3  -5   3   61.45    2.44
   3  -5   3   59.52    2.27
   3  -5   3   59.05    3.26
  -3  -5  -4   25.28    2.94
  -3  -5  -4   24.93    2.71
  -3  -5  -4   26.25    3.20
  -3   5  -4   20.82    2.58
  -3   5  -4   23.68    2.55
   3  -5   4   20.04    2.47
   3  -5   4   23.59    2.20
   3  -5   4   22.33    1.88
   3  -5   4   22.93    2.87
  -3  -5  -5   17.43    2.74
  -3  -5  -5   15.76    3.30
  -3   5  -5   17.64    2.71
  -3   5  -5   16.79    2.59
   3  -5   5   15.44    2.67
   3  -5   5   17.93    2.25
   3  -5   5   14.89    2.76
  -3  -5  -6    7.02    1.04
  -3  -5  -6    6.44    2.09
  -3  -5  -6    7.27    2.29
  -3  -5  -6    6.52    1.15
  -3   5  -6    9.60    2.15
  -3   5  -6    5.74    1.88
   3  -5   6    8.40    2.16
   3  -5   6    5.83    1.88
   3  -5   6   10.28    2.23
   3   5   6    6.87    0.92
  -3  -5  -7    0.45    0.88
  -3  -5  -7   -0.86    1.82
  -3  -5  -7    2.98    2.37
  -3  -5  -7    0.73    0.88
  -3   5  -7    1.11    1.97
  -3   5  -7    2.79    1.91
   3  -5   7   -0.42    1.85
   3   5   7    0.47    0.83
  -3  -5  -8   31.51    2.11
  -3  -5  -8   35.78    3.56
  -3  -5  -8   30.43    4.35
  -3  -5  -8   26.46    2.23
  -3   5  -8   28.93    3.74
  -3   5  -8   34.73    3.71
   3  -5   8   26.20    3.66
   3   5   8   32.21    2.15
  -3  -5  -9   10.98    2.11
  -3  -5  -9    9.98    2.87
  -3  -5  -9    7.59    1.60
  -3   5  -9    7.03    2.70
  -3   5  -9    8.77    2.49
   3  -5   9   11.12    2.84
   3   5   9   10.71    2.17
  -3  -5 -10   22.10    2.53
  -3  -5 -10   16.35    3.36
  -3  -5 -10   19.80    2.74
  -3   5 -10   21.06    4.40
  -3   5 -10   20.59    3.90
   3  -5  10   25.65    4.16
   3   5  10   24.58    2.70
  -3  -5 -11    6.74    1.87
  -3  -5 -11    8.18    3.13
  -3  -5 -11    9.69    2.03
  -3   5 -11   10.16    3.16
   3  -5  11    9.26    3.03
   3   5  11    5.27    1.87
  -3  -5 -12   -0.38    1.74
  -3  -5 -12    1.16    3.07
  -3  -5 -12   -0.80    1.72
  -3   5 -12   -2.36    2.72
   3  -5  12    2.60    2.90
   3   5  12   -0.07    1.75
  -3  -5 -13    1.30    2.05
  -3  -5 -13    1.77    3.31
  -3   5 -13    7.25    3.34
   3  -5  13    2.99    3.20
   3   5  13    3.23    2.13
  -3  -6  12    0.82    2.85
  -3   6  12    1.36    2.04
   3  -6 -12   -0.56    1.89
   3   6 -12    2.48    3.89
  -3  -6  11   -0.52    2.61
  -3   6  11   -0.32    1.73
   3  -6 -11    0.36    1.82
   3  -6 -11    1.26    1.73
   3   6 -11   -1.53    2.42
  -3  -6  10    5.95    2.70
  -3   6  10    3.00    1.74
   3  -6 -10    7.12    1.94
   3  -6 -10    6.18    1.80
   3   6 -10    4.40    2.55
  -3  -6   9   46.98    4.38
  -3   6   9   47.24    3.13
   3  -6  -9   48.09    3.10
   3  -6  -9   44.99    3.20
   3   6  -9   41.37    4.13
  -3  -6   8    5.37    2.32
  -3   6   8    4.43    1.50
   3  -6  -8    4.65    1.51
   3  -6  -8    3.62    2.24
   3  -6  -8    3.41    1.43
   3   6  -8    2.72    2.16
  -3  -6   7    7.26    2.13
  -3   6   7    8.17    2.01
   3  -6  -7   10.89    2.06
   3  -6  -7   10.02    2.55
   3  -6  -7    8.54    2.10
   3   6  -7    8.73    2.29
  -3  -6   6    4.80    1.86
  -3  -6   6    1.34    2.24
  -3   6   6    3.44    1.19
   3  -6  -6    2.98    1.25
   3  -6  -6    2.96    2.23
   3  -6  -6    2.08    1.19
   3   6  -6    1.42    1.76
  -3  -6   5    5.98    1.83
  -3  -6   5    6.43    1.88
  -3  -6   5    8.03    2.02
  -3   6   5    5.62    1.18
   3  -6  -5    5.92    1.22
   3  -6  -5   10.54    2.59
   3   6  -5    5.67    1.85
  -3  -6   4   39.25    2.88
  -3  -6   4   41.89    3.30
  -3  -6   4   42.45    3.05
  -3   6   4   41.03    2.00
   3  -6  -4   41.66    2.07
   3  -6  -4   42.34    3.50
   3   6  -4   43.68    2.88
  -3  -6   3   40.39    2.68
  -3  -6   3   36.79    2.90
  -3  -6   3   36.33    2.88
  -3   6   3   41.43    1.97
   3  -6  -3   39.00    2.02
   3  -6  -3   35.62    3.37
   3   6  -3   37.79    2.57
  -3  -6   2   51.73    2.50
  -3  -6   2   50.53    3.20
  -3  -6   2   50.02    3.23
  -3   6   2   52.37    2.14
   3  -6  -2   49.77    2.20
   3  -6  -2   54.55    3.70
   3   6  -2   52.65    2.44
  -3  -6   1    9.58    1.56
  -3  -6   1   10.85    2.49
  -3  -6   1   10.55    2.59
  -3   6   1    9.44    1.66
   3  -6  -1   10.66    1.68
   3  -6  -1    9.94    2.03
   3  -6  -1    9.10    2.32
   3   6  -1   11.29    1.57
  -3  -6   0    8.87    1.30
  -3  -6   0    9.71    2.35
  -3  -6   0    9.44    2.25
  -3   6   0    7.13    1.70
   3  -6   0    9.42    1.81
   3  -6   0   12.41    2.08
   3  -6   0    5.77    2.07
   3   6   0    9.74    1.14
  -3  -6  -1    2.11    0.57
  -3  -6  -1    1.04    1.47
  -3  -6  -1    0.78    1.89
  -3   6  -1    1.87    1.17
   3  -6   1    2.07    1.22
   3  -6   1    1.13    1.10
   3  -6   1    3.35    2.02
  -3  -6  -2   -0.72    1.46
  -3  -6  -2    1.99    1.98
  -3  -6  -2    0.69    1.78
  -3   6  -2    0.49    1.18
   3  -6   2    0.74    1.31
   3  -6   2    0.94    1.04
   3  -6   2    3.06    2.19
  -3  -6  -3    8.62    1.96
  -3  -6  -3   10.28    2.43
  -3  -6  -3    6.15    2.02
  -3   6  -3    5.40    1.55
   3  -6   3    5.47    1.63
   3  -6   3    8.46    1.70
   3  -6   3    8.79    2.39
  -3  -6  -4    0.60    1.71
  -3  -6  -4   -0.39    1.89
  -3  -6  -4    0.21    2.03
  -3   6  -4    0.14    1.42
   3  -6   4    1.57    1.58
   3  -6   4    0.38    1.83
   3  -6   4    0.29    2.09
  -3  -6  -5   -0.51    2.03
  -3  -6  -5    1.16    2.16
  -3   6  -5   -1.33    1.46
   3  -6   5    1.43    1.73
   3  -6   5    0.93    2.10
  -3  -6  -6   12.63    3.11
  -3  -6  -6   12.44    2.76
  -3  -6  -6    9.49    1.14
  -3   6  -6   12.58    2.29
   3  -6   6   16.75    3.05
   3  -6   6   23.07    3.41
  -3  -6  -7   13.24    2.79
  -3  -6  -7    5.76    2.49
  -3  -6  -7    9.61    1.49
  -3   6  -7    8.35    2.28
   3  -6   7    9.66    2.55
   3   6   7    9.83    1.35
  -3  -6  -8    2.38    2.39
  -3  -6  -8    3.05    2.73
  -3  -6  -8    1.59    1.08
  -3   6  -8    4.09    2.28
   3  -6   8    1.46    2.26
   3   6   8    1.70    1.04
  -3  -6  -9   -0.76    2.30
  -3  -6  -9    0.57    2.56
  -3  -6  -9    1.51    1.25
  -3   6  -9   -0.76    2.18
   3  -6   9   -0.56    2.36
   3   6   9   -0.57    1.24
  -3  -6 -10    0.62    2.79
  -3  -6 -10   -0.81    1.38
  -3   6 -10   -0.43    2.27
   3  -6  10    0.40    2.50
   3   6  10    0.25    1.39
  -3  -6 -11    5.97    3.27
  -3  -6 -11    3.42    1.77
   3  -6  11    3.09    2.94
   3   6  11    4.65    1.82
  -3  -6 -12   -1.11    3.18
  -3  -6 -12    4.22    2.04
   3  -6  12    7.35    3.32
   3   6  12    4.25    1.94
  -3  -7  12    1.04    2.98
  -3   7  12    0.74    2.00
   3  -7 -12   -1.34    1.79
   3   7 -12   -0.85    2.78
  -3  -7  11    0.82    2.59
  -3   7  11    2.09    1.84
   3  -7 -11    3.72    1.84
   3  -7 -11    3.29    1.81
   3   7 -11    0.47    2.63
  -3  -7  10   -1.67    2.59
  -3   7  10    1.67    1.59
   3  -7 -10    0.13    1.57
   3  -7 -10    0.40    1.51
   3   7 -10   -1.08    2.46
  -3  -7   9    1.18    2.52
  -3   7   9    3.88    1.62
   3  -7  -9    4.10    1.61
   3  -7  -9    1.50    1.50
   3   7  -9    5.46    2.61
  -3  -7   8   11.95    2.77
  -3   7   8   15.08    2.40
   3  -7  -8   13.69    2.19
   3  -7  -8   18.10    3.80
   3  -7  -8   13.95    2.50
   3   7  -8   11.74    2.67
  -3  -7   7    3.36    2.11
  -3   7   7    0.76    1.21
   3  -7  -7   -0.43    1.15
   3  -7  -7   -0.74    2.40
   3  -7  -7    1.54    1.27
   3   7  -7   -1.90    1.87
  -3  -7   6    5.50    2.12
  -3  -7   6    6.03    2.13
  -3   7   6    6.59    1.39
   3  -7  -6    5.17    1.32
   3  -7  -6    6.58    2.58
   3   7  -6    4.85    2.06
  -3  -7   5   44.82    3.47
  -3  -7   5   39.81    3.55
  -3  -7   5   38.24    3.35
  -3   7   5   45.79    2.33
   3  -7  -5   44.43    2.26
   3  -7  -5   47.43    4.40
   3   7  -5   36.62    3.23
  -3  -7   4   37.56    3.00
  -3  -7   4   47.52    3.50
  -3  -7   4   39.71    3.46
  -3   7   4   45.50    2.24
   3  -7  -4   42.67    2.17
   3  -7  -4   37.93    4.06
   3   7  -4   44.89    3.21
  -3  -7   3    5.48    1.57
  -3  -7   3    8.69    1.93
  -3  -7   3   10.02    2.40
  -3   7   3    7.76    1.68
   3  -7  -3    7.02    1.26
   3  -7  -3    9.86    2.79
   3   7  -3    6.49    1.64
  -3  -7   2   -0.99    1.14
  -3  -7   2   -0.36    1.50
  -3  -7   2   -0.99    1.95
  -3   7   2    0.95    1.05
   3  -7  -2    0.07    1.01
   3  -7  -2    0.74    2.27
   3   7  -2    0.43    1.23
  -3  -7   1   25.52    1.94
  -3  -7   1   28.08    3.12
  -3  -7   1   24.85    3.24
  -3   7   1   30.60    2.19
   3  -7  -1   26.18    2.14
   3  -7  -1   30.84    2.69
   3  -7  -1   29.44    3.58
   3   7  -1   27.90    2.05
  -3  -7   0    6.54    1.38
  -3  -7   0    7.48    1.89
  -3  -7   0    5.58    2.38
  -3   7   0    7.29    1.45
   3  -7   0    8.70    1.96
   3  -7   0    6.66    1.58
   3  -7   0    7.66    2.49
   3   7   0    7.27    1.41
  -3  -7  -1    3.58    0.89
  -3  -7  -1    2.97    1.79
  -3  -7  -1    1.24    2.16
  -3   7  -1    3.90    1.40
   3  -7   1    3.72    1.48
   3  -7   1    3.43    1.34
   3  -7   1    3.79    2.35
   3   7   1    3.97    0.91
  -3  -7  -2   11.72    2.91
  -3  -7  -2   12.77    2.73
  -3   7  -2   11.21    2.31
   3  -7   2   14.97    2.49
   3  -7   2   10.91    2.69
  -3  -7  -3    3.00    1.95
  -3  -7  -3    5.94    2.39
  -3  -7  -3    5.85    2.44
  -3   7  -3    4.45    1.63
   3  -7   3    4.96    1.79
   3  -7   3    2.69    2.37
  -3  -7  -4    8.32    2.28
  -3  -7  -4    7.92    2.66
  -3  -7  -4    5.24    2.47
  -3   7  -4    4.27    1.74
   3  -7   4    4.19    1.92
   3  -7   4    8.50    2.56
  -3  -7  -5    9.20    2.80
  -3  -7  -5    7.63    2.58
  -3   7  -5    9.59    2.20
   3  -7   5    7.80    2.23
   3  -7   5    9.93    2.64
  -3  -7  -6    5.54    2.65
  -3  -7  -6    2.09    2.32
  -3   7  -6    4.02    2.02
   3  -7   6    4.97    2.20
   3  -7   6    6.44    2.49
  -3  -7  -7   -1.88    2.41
  -3  -7  -7    0.34    2.42
  -3  -7  -7    1.02    0.83
  -3   7  -7    0.01    1.94
   3  -7   7    1.07    2.24
  -3  -7  -8   -1.42    2.58
  -3  -7  -8   -0.03    2.58
  -3  -7  -8    0.68    1.03
  -3   7  -8   -0.26    2.15
   3  -7   8    0.30    2.28
  -3  -7  -9    3.36    2.85
  -3  -7  -9    0.08    2.84
  -3  -7  -9    1.96    1.33
  -3   7  -9    3.68    2.51
   3  -7   9    1.96    2.53
   3   7   9    1.90    1.28
  -3  -7 -10    8.49    3.41
  -3  -7 -10    2.97    1.54
  -3   7 -10    3.51    2.65
   3  -7  10    5.42    2.84
   3   7  10    3.56    1.56
  -3  -7 -11    2.75    3.41
  -3  -7 -11   -1.65    1.58
  -3   7 -11   -0.10    2.65
   3  -7  11   -1.74    2.77
   3   7  11    0.08    1.56
  -3  -7 -12   -0.62    3.38
  -3  -7 -12    1.51    1.93
   3  -7  12    2.81    3.12
   3   7  12    1.32    1.76
  -3  -8  11    0.27    2.72
  -3   8  11    0.30    1.81
   3  -8 -11    0.87    1.73
   3   8 -11   -0.94    2.65
  -3  -8  10    7.18    3.15
  -3   8  10    6.98    2.02
   3  -8 -10    6.40    1.97
   3   8 -10    6.50    2.96
  -3  -8   9    4.16    2.59
  -3   8   9    3.38    1.74
   3  -8  -9    5.24    3.07
   3  -8  -9    1.15    1.60
   3   8  -9    4.94    2.73
  -3  -8   8    2.25    2.41
  -3   8   8    0.45    1.46
   3  -8  -8    1.57    2.82
   3  -8  -8   -1.35    1.28
   3   8  -8   -0.08    2.31
  -3  -8   7    5.72    2.48
  -3  -8   7    7.13    2.48
  -3   8   7    9.10    1.66
   3  -8  -7   10.59    3.14
   3  -8  -7    6.61    1.58
   3   8  -7    7.64    2.40
  -3  -8   6   -0.65    1.95
  -3  -8   6    0.84    1.93
  -3   8   6    1.53    1.29
   3  -8  -6    1.47    1.12
   3  -8  -6    1.78    2.63
   3   8  -6   -0.77    1.90
  -3  -8   5    3.02    1.90
  -3  -8   5    3.71    2.02
  -3  -8   5    2.05    2.20
  -3   8   5    2.51    1.25
   3  -8  -5    2.99    1.15
   3  -8  -5    3.91    2.81
   3   8  -5    2.57    1.93
  -3  -8   4    3.16    1.70
  -3  -8   4    4.16    2.03
  -3  -8   4    3.73    2.31
  -3   8   4    3.95    1.27
   3  -8  -4    5.28    1.24
   3  -8  -4    3.21    2.80
   3   8  -4    4.77    1.87
  -3  -8   3    8.64    1.81
  -3  -8   3    7.45    2.09
  -3  -8   3    5.60    2.49
  -3   8   3    7.17    1.43
   3  -8  -3    7.79    1.76
   3  -8  -3    5.22    2.83
   3   8  -3    7.09    1.83
  -3  -8   2    4.22    1.44
  -3  -8   2    3.58    1.90
  -3  -8   2   -0.29    2.19
  -3   8   2    3.26    1.28
   3  -8  -2    2.93    1.22
   3  -8  -2    3.17    2.60
   3   8  -2    2.51    1.47
  -3  -8   1   17.67    2.05
  -3  -8   1   19.60    3.34
  -3  -8   1   17.19    3.46
  -3   8   1   17.55    2.25
   3  -8  -1   18.75    2.19
   3  -8  -1   19.98    2.96
   3  -8  -1   19.88    3.93
   3   8  -1   21.47    2.23
  -3  -8   0   34.53    1.90
  -3  -8   0   33.29    3.67
  -3  -8   0   33.60    3.94
  -3   8   0   33.11    2.67
   3  -8   0   34.09    2.56
   3  -8   0   32.23    4.77
   3  -8   0   35.76    4.19
   3   8   0   35.02    2.10
  -3  -8  -1    1.21    1.87
  -3  -8  -1   -2.42    2.24
  -3   8  -1   -1.42    1.35
   3  -8   1    0.07    1.35
   3  -8   1    5.02    2.79
   3   8   1    0.93    0.86
  -3  -8  -2   15.18    3.27
  -3  -8  -2   14.37    3.08
  -3   8  -2   12.81    2.68
   3  -8   2   13.55    2.65
   3  -8   2   17.84    3.36
  -3  -8  -3   12.21    2.55
  -3  -8  -3    9.27    2.91
  -3   8  -3   11.06    2.74
   3  -8   3   10.23    2.17
   3  -8   3    9.65    2.96
  -3  -8  -4   37.28    3.96
  -3  -8  -4   39.76    4.46
  -3   8  -4   37.44    3.37
   3  -8   4   39.01    3.59
   3  -8   4   44.73    4.53
  -3  -8  -5   37.27    4.56
  -3  -8  -5   29.11    4.44
  -3   8  -5   20.97    3.28
   3  -8   5   25.70    3.58
   3  -8   5   28.61    4.29
  -3  -8  -6    0.01    2.79
  -3  -8  -6   -0.47    2.48
  -3   8  -6   -0.69    1.90
   3  -8   6   -0.72    2.11
   3  -8   6   -0.37    2.54
  -3  -8  -7    5.27    3.23
  -3  -8  -7    6.42    3.00
  -3  -8  -7    2.00    0.91
  -3   8  -7    1.88    2.27
   3  -8   7    5.17    2.58
  -3  -8  -8   13.02    3.64
  -3  -8  -8    8.62    3.39
  -3  -8  -8    8.16    1.81
  -3   8  -8    8.09    2.69
   3  -8   8    4.22    2.64
  -3  -8  -9    0.02    2.99
  -3  -8  -9    2.58    3.10
  -3  -8  -9   -0.27    1.15
  -3   8  -9   -1.04    2.35
   3  -8   9   -0.95    2.41
  -3  -8 -10    3.33    3.46
  -3  -8 -10    1.13    1.51
  -3   8 -10   -0.11    2.57
   3  -8  10    0.45    2.84
  -3  -9   9   -0.19    2.40
  -3   9   9    1.14    1.64
   3  -9  -9    3.20    3.45
   3  -9  -9   -0.48    1.59
   3   9  -9    0.18    2.51
  -3  -9   8   -1.04    2.35
  -3   9   8    1.05    1.50
   3  -9  -8    3.69    3.39
   3  -9  -8    1.20    1.50
   3   9  -8    4.50    2.60
  -3  -9   7    3.47    2.40
  -3   9   7    5.16    1.62
   3  -9  -7   10.88    3.83
   3  -9  -7    1.90    1.51
   3   9  -7    4.17    2.39
  -3  -9   6   -1.40    1.96
  -3   9   6    0.65    1.30
   3  -9  -6    1.27    3.20
   3   9  -6   -0.93    2.03
  -3  -9   5   -0.35    1.93
  -3  -9   5    2.22    2.21
  -3  -9   5    4.28    2.57
  -3   9   5    2.78    1.37
   3  -9  -5    4.28    3.31
   3   9  -5    4.29    2.12
  -3  -9   4    1.10    1.76
  -3  -9   4    2.81    2.06
  -3  -9   4    2.93    2.55
  -3   9   4    0.66    1.30
   3  -9  -4    0.13    2.93
   3   9  -4   -1.47    1.73
  -3  -9   3    2.27    1.60
  -3  -9   3    0.26    1.99
  -3  -9   3   -1.38    2.33
  -3   9   3    2.13    1.38
   3  -9  -3    1.64    1.19
   3  -9  -3    2.03    3.00
   3   9  -3    1.48    1.71
  -3  -9   2   -0.23    1.35
  -3  -9   2    0.02    1.97
  -3  -9   2    1.89    2.58
  -3   9   2    1.00    1.38
   3  -9  -2    0.84    1.24
   3  -9  -2    2.93    2.87
   3   9  -2    1.50    1.52
  -3  -9   1   16.19    2.10
  -3  -9   1   15.02    3.54
  -3  -9   1   17.29    3.94
  -3   9   1   15.89    2.46
   3  -9  -1   13.90    2.26
   3  -9  -1   13.89    3.55
   3   9  -1   11.51    2.33
  -3  -9   0   10.07    1.63
  -3  -9   0   11.77    2.50
  -3  -9   0   14.28    3.27
  -3   9   0   13.13    2.56
   3  -9   0   11.50    2.36
   3  -9   0   12.95    3.48
   3   9   0   11.10    2.05
  -3  -9  -1    3.82    2.30
  -3  -9  -1    0.63    2.76
  -3   9  -1    1.12    1.64
   3  -9   1    2.25    1.56
   3  -9   1    1.36    2.98
   3   9   1    3.90    1.18
  -3  -9  -2   28.00    3.86
  -3  -9  -2   33.10    4.64
  -3   9  -2   28.42    3.15
   3  -9   2   30.99    3.14
   3  -9   2   35.56    4.98
  -3  -9  -3    8.04    2.56
  -3  -9  -3    5.14    3.09
  -3   9  -3    6.36    2.04
   3  -9   3    7.14    2.20
   3  -9   3   12.06    3.38
  -3  -9  -4    7.74    2.67
  -3  -9  -4   14.10    3.67
  -3   9  -4    6.87    2.21
   3  -9   4    8.65    2.37
   3  -9   4   15.38    3.49
  -3  -9  -5   -1.97    2.86
  -3   9  -5    0.91    2.01
   3  -9   5    0.45    2.02
   3  -9   5    1.02    2.82
  -3  -9  -6   -3.11    3.05
  -3   9  -6    2.61    2.20
   3  -9   6   -0.93    2.28
   3  -9   6    2.26    2.90
  -3  -9  -7   -1.22    3.45
  -3  -9  -7    0.65    0.90
  -3   9  -7   -2.08    2.20
   3  -9   7   -0.71    2.33
  -3  -9  -8   -2.61    3.58
  -3  -9  -8    0.57    1.04
  -3   9  -8    0.88    2.44
   3  -9   8   -0.98    2.44
  -3  -9  -9   13.47    4.22
  -3  -9  -9    9.23    2.15
  -3   9  -9   14.28    3.28
   3  -9   9   11.66    3.36
  -3 -10   8    2.69    2.59
  -3  10   8   -0.33    1.56
   3 -10  -8    1.42    3.88
   3 -10  -8   -0.74    1.44
   3  10  -8   -3.61    2.30
  -3 -10   7    1.11    2.35
  -3  10   7    0.10    1.51
   3 -10  -7    2.37    3.74
   3 -10  -7    0.85    1.50
   3  10  -7    0.41    2.34
  -3 -10   6    2.12    2.28
  -3  10   6    0.48    1.43
   3 -10  -6    0.43    3.81
   3  10  -6    1.52    2.31
  -3 -10   5    3.94    2.21
  -3 -10   5    4.28    2.83
  -3  10   5    1.89    1.53
   3 -10  -5   10.34    4.14
   3  10  -5    5.73    2.32
  -3 -10   4    5.77    2.17
  -3 -10   4   10.10    3.16
  -3  10   4    5.86    1.69
   3 -10  -4    6.16    3.89
   3  10  -4    7.53    2.28
  -3 -10   3   -0.89    1.57
  -3 -10   3   -1.39    2.59
  -3  10   3   -1.67    1.39
   3 -10  -3    3.69    3.62
   3  10  -3    1.18    1.79
  -3 -10   2    1.82    1.55
  -3 -10   2    3.54    2.28
  -3 -10   2    4.34    3.00
  -3  10   2    2.58    1.57
   3 -10  -2    3.42    1.39
   3 -10  -2    1.18    3.41
   3  10  -2    3.38    1.76
  -3 -10   1   16.48    2.21
  -3 -10   1   20.60    3.82
  -3 -10   1   20.46    4.44
  -3  10   1   13.44    2.67
   3 -10  -1   14.50    2.39
   3 -10  -1   19.83    4.18
   3  10  -1   20.57    2.70
  -3 -10   0    5.09    2.41
  -3 -10   0    7.25    3.36
  -3  10   0    5.71    1.86
   3 -10   0    5.93    1.74
   3 -10   0    4.80    3.45
   3  10   0    7.02    1.64
  -3 -10  -1    0.48    2.05
  -3 -10  -1    3.44    3.14
  -3  10  -1   -0.44    1.67
   3 -10   1    0.30    1.57
   3 -10   1    1.97    3.22
   3  10   1    0.30    1.21
  -3 -10  -2   18.06    4.18
  -3 -10  -2   20.08    4.19
  -3  10  -2   20.86    3.32
   3 -10   2   20.38    3.12
   3 -10   2   25.86    4.92
  -3 -10  -3   -0.40    2.23
  -3 -10  -3    4.16    3.46
  -3  10  -3   -0.94    1.83
   3 -10   3    0.85    1.93
   3 -10   3   -1.50    2.83
  -3 -10  -4    3.10    2.40
  -3 -10  -4    6.23    3.74
  -3  10  -4    3.36    2.16
   3 -10   4    3.93    2.26
   3 -10   4    5.75    3.25
  -3 -10  -5   -0.07    3.51
  -3  10  -5    0.88    2.13
   3 -10   5   -1.96    2.13
   3 -10   5    2.41    3.01
  -3 -10  -6    3.78    3.91
  -3  10  -6    5.18    2.53
   3 -10   6    5.20    2.61
  -3 -10  -7    3.99    4.23
  -3 -10  -7    1.02    1.00
  -3  10  -7    1.56    2.44
   3 -10   7    4.96    2.77
  -3 -11   5    3.24    2.22
  -3  11   5    4.73    1.85
   3 -11  -5   10.02    4.73
   3  11  -5    5.99    2.50
  -3 -11   4    5.47    2.13
  -3 -11   4    7.14    3.36
  -3  11   4    4.79    1.77
   3 -11  -4   10.64    4.79
   3  11  -4    4.41    2.26
  -3 -11   3    4.28    1.95
  -3 -11   3    3.97    3.22
  -3  11   3    0.06    1.62
   3 -11  -3    8.25    4.33
   3  11  -3   -1.62    1.79
  -3 -11   2   -0.13    1.61
  -3 -11   2    3.42    3.44
  -3  11   2   -0.98    1.65
   3 -11  -2    1.75    3.88
   3  11  -2   -0.77    1.72
  -3 -11   1    7.40    3.66
  -3  11   1    8.48    2.08
   3 -11  -1   14.46    4.34
   3  11  -1    7.43    2.01
  -3 -11   0    3.28    2.57
  -3 -11   0    3.64    3.62
  -3  11   0    0.37    1.76
   3 -11   0    3.41    1.71
   3 -11   0    6.42    3.95
   3  11   0    4.99    1.72
  -3 -11  -1    0.38    2.43
  -3 -11  -1    6.30    3.76
  -3  11  -1    0.22    1.89
   3 -11   1    6.02    2.00
   3 -11   1    6.21    3.79
  -3 -11  -2    9.84    2.96
  -3 -11  -2    9.74    4.20
  -3  11  -2   11.12    2.53
   3 -11   2    7.48    2.23
   3 -11   2   17.00    4.34
  -3 -11  -3    1.07    2.47
  -3 -11  -3    2.45    3.79
  -3  11  -3    1.45    2.11
   3 -11   3    0.33    1.95
   3 -11   3    4.44    3.82
  -3 -11  -4    1.23    3.91
  -3  11  -4   -0.63    2.10
   3 -11   4   -0.35    2.14
   3 -11   4    1.23    3.38
  -3 -11  -5    5.10    4.54
  -3  11  -5    2.86    2.47
   3 -11   5    5.33    2.63
   3 -11   5   12.14    3.94
  -4   0  14    2.00    2.60
   4   0 -14    3.13    3.07
  -4   0  13    0.15    2.19
   4   0 -13    0.53    2.56
  -4   0  12   -0.77    2.02
   4   0 -12    1.34    2.44
  -4   0  11   -0.53    1.93
   4   0 -11    0.18    2.08
  -4   0  10    4.69    1.96
   4   0 -10    4.93    2.21
  -4   0   9    2.00    1.88
  -4   0   9   -0.03    1.56
   4   0  -9    0.71    1.74
  -4   0   8   -0.59    1.60
  -4   0   8    3.62    1.59
   4   0  -8    1.56    1.67
   4   0  -8    2.90    1.51
  -4   0   7   -0.88    1.42
  -4   0   7   -1.75    1.27
   4   0  -7   -1.17    1.35
   4   0  -7   -0.44    1.27
   4   0  -7   -0.55    0.85
   4   0  -7   -0.97    1.07
  -4   0   6    0.85    1.50
  -4   0   6    1.12    1.27
   4   0  -6    0.33    1.34
   4   0  -6   -0.27    1.22
  -4   0   5    1.25    1.40
  -4   0   5    0.39    1.18
   4   0  -5   -0.62    1.30
   4   0  -5   -0.40    1.16
  -4   0   4    5.93    1.41
  -4   0   4    7.30    1.75
   4   0  -4    8.66    2.03
   4   0  -4    9.50    1.94
  -4   0   3    0.34    1.20
  -4   0   3    1.19    1.07
   4   0  -3    0.06    1.24
   4   0  -3    0.00    1.12
   4   0  -2   64.22    2.15
  -4   0   1    1.32    0.92
   4   0  -1   -0.39    0.95
  -4   0   0 1497.71    6.17
   4   0   0 1498.14    6.46
  -4   0  -1    0.21    0.83
   4   0   1   -0.36    0.83
  -4   0  -2  854.92    5.85
  -4   0  -2  866.20    5.08
  -4   0  -2  836.97    5.02
   4   0   2  872.71    5.38
  -4   0  -3   -0.71    1.14
  -4   0  -3   -0.17    0.92
  -4   0  -3   -0.51    1.18
   4   0   3   -0.55    0.94
  -4   0  -4   76.17    2.62
  -4   0  -4   77.86    2.32
   4   0   4   80.32    2.53
  -4   0  -5    0.21    1.23
  -4   0  -5   -1.33    0.97
  -4   0  -5   -0.05    1.52
   4   0   5    0.75    1.10
  -4   0  -6   61.59    2.99
  -4   0  -6   69.74    2.51
  -4   0  -6   66.07    3.28
   4   0   6   61.42    2.84
   4   0   6   65.29    2.82
  -4   0  -7    0.44    1.34
  -4   0  -7    0.62    1.08
  -4   0  -7   -0.42    1.26
   4   0   7   -0.95    1.32
   4   0   7    1.57    1.33
  -4   0  -8    1.45    1.57
  -4   0  -8    1.08    1.59
   4   0   8    1.11    1.53
  -4   0  -9    0.33    1.65
  -4   0  -9    1.39    1.81
   4   0   9    0.46    1.58
  -4   0 -10    2.39    1.94
  -4   0 -10    0.87    1.92
   4   0  10    3.13    1.84
  -4   0 -11   -0.23    2.09
  -4   0 -11   -1.25    2.09
   4   0  11    0.48    1.95
  -4   0 -12   -1.60    2.03
   4   0  12    1.11    2.15
  -4   0 -13    2.71    2.68
   4   0  13    0.16    2.26
  -4   0 -14    0.17    2.68
   4   0  14    1.87    2.61
  -4  -1  14   -0.08    2.51
  -4   1  14    3.15    2.72
   4  -1 -14    1.76    2.94
   4   1 -14   -3.16    2.77
  -4  -1  13    0.70    2.31
  -4   1  13   -0.44    2.27
   4  -1 -13   -2.05    2.45
   4   1 -13   -2.65    2.41
  -4  -1  12   20.89    3.75
  -4   1  12   27.56    3.88
   4  -1 -12   21.75    3.95
   4   1 -12   24.67    4.14
  -4  -1  11    4.28    2.18
  -4   1  11    1.03    1.98
   4  -1 -11    0.73    2.07
   4   1 -11    1.89    2.30
  -4  -1  10   12.39    2.71
  -4  -1  10   13.05    2.66
  -4  -1  10   14.51    2.93
  -4   1  10   10.17    2.19
   4  -1 -10   13.79    3.21
   4   1 -10   10.92    2.57
  -4  -1   9    2.99    1.92
  -4  -1   9    2.25    1.94
  -4  -1   9    1.87    1.74
  -4   1   9    1.11    1.61
   4  -1  -9    1.16    1.71
   4   1  -9   -1.15    1.80
   4   1  -9    1.98    1.70
  -4  -1   8   11.71    2.69
  -4  -1   8   15.41    2.48
  -4   1   8   12.43    2.69
  -4   1   8   10.29    2.36
   4  -1  -8   10.39    2.42
   4  -1  -8   11.97    2.25
   4  -1  -8   10.91    2.52
   4   1  -8   11.28    2.18
   4   1  -8   14.72    2.56
  -4  -1   7   44.09    3.12
  -4  -1   7   43.79    2.90
  -4   1   7   43.25    3.06
  -4   1   7   47.43    2.81
   4  -1  -7   40.41    2.83
   4  -1  -7   46.69    2.51
   4  -1  -7   44.15    2.37
   4  -1  -7   47.11    2.76
   4   1  -7   44.06    3.12
   4   1  -7   44.83    2.93
  -4  -1   6    1.92    1.52
  -4  -1   6    2.11    1.31
  -4   1   6    3.52    1.51
  -4   1   6    1.60    1.24
   4  -1  -6    3.37    1.44
   4  -1  -6    3.21    1.25
   4  -1  -6    2.08    1.16
   4  -1  -6    2.42    1.23
   4   1  -6    3.54    1.60
   4   1  -6    1.95    1.39
  -4  -1   5    5.00    1.57
  -4  -1   5    4.53    1.36
  -4   1   5    5.60    1.37
  -4   1   5    5.92    1.34
   4  -1  -5    5.71    1.48
   4  -1  -5    5.42    1.23
   4  -1  -5    5.45    1.17
   4   1  -5    4.23    1.47
   4   1  -5    5.09    1.47
  -4  -1   4  132.18    3.53
  -4  -1   4  134.93    3.27
  -4   1   4  136.81    3.12
   4  -1  -4  132.91    3.31
   4  -1  -4  140.81    3.04
   4  -1  -4  124.79    3.00
   4   1  -4  127.23    3.33
   4   1  -4  141.74    3.41
  -4  -1   3    3.16    1.28
  -4  -1   3    4.59    1.20
  -4   1   3    3.55    1.11
   4  -1  -3    4.13    1.25
   4  -1  -3    4.93    1.13
   4   1  -3    2.98    1.37
   4   1  -3    5.02    1.26
  -4  -1   2   41.02    2.08
  -4  -1   2   44.18    1.91
  -4   1   2   45.11    1.98
   4  -1  -2   43.03    2.16
   4  -1  -2   45.46    1.96
   4   1  -2   48.27    2.14
  -4  -1   1   32.26    1.52
  -4   1   1   32.21    1.74
   4  -1  -1   31.72    1.79
   4   1  -1   32.60    1.71
  -4  -1   0  205.51    3.07
  -4   1   0  194.80    2.83
   4  -1   0  208.36    2.86
   4   1   0  208.40    2.29
   4   1   0  212.35    2.34
  -4  -1  -1   31.90    1.86
  -4   1  -1   31.01    1.88
   4  -1   1   30.53    1.88
   4   1   1   30.17    1.20
  -4  -1  -2   25.67    1.52
  -4  -1  -2   24.61    2.04
  -4  -1  -2   27.82    2.59
  -4   1  -2   27.39    2.10
  -4   1  -2   26.03    1.86
   4  -1   2   30.29    2.00
   4   1   2   27.20    1.30
  -4  -1  -3    9.50    1.61
  -4  -1  -3    9.25    1.83
  -4  -1  -3    8.82    2.03
  -4   1  -3    7.83    1.52
  -4   1  -3    6.38    1.30
   4  -1   3    9.76    1.87
   4  -1   3   10.09    1.83
   4   1   3    7.76    1.31
  -4  -1  -4   29.06    1.87
  -4  -1  -4   26.21    2.38
  -4   1  -4   25.84    2.21
  -4   1  -4   29.01    2.13
   4  -1   4   28.00    2.25
   4  -1   4   32.50    2.26
   4   1   4   29.51    1.73
  -4  -1  -5    0.18    1.08
  -4  -1  -5    2.38    1.58
  -4   1  -5   -0.29    1.32
  -4   1  -5    1.31    1.17
   4  -1   5   -0.26    1.32
   4  -1   5    0.45    1.21
   4   1   5    0.88    0.98
  -4  -1  -6    5.16    1.40
  -4  -1  -6    4.03    1.51
  -4   1  -6    3.92    1.57
  -4   1  -6    4.32    1.36
  -4   1  -6    3.87    1.42
   4  -1   6    3.17    1.53
   4  -1   6    6.11    1.51
   4   1   6    3.28    1.19
  -4  -1  -7   37.80    2.63
  -4  -1  -7   39.29    3.05
  -4   1  -7   36.95    2.90
  -4   1  -7   43.38    2.70
  -4   1  -7   36.51    2.76
   4  -1   7   40.51    2.95
   4  -1   7   37.01    2.85
   4   1   7   39.69    2.53
  -4  -1  -8    0.48    1.45
  -4  -1  -8    1.51    1.69
  -4   1  -8   -0.12    1.58
  -4   1  -8    1.98    1.58
   4  -1   8   -0.07    1.53
   4  -1   8   -0.42    1.48
   4   1   8    0.29    1.34
  -4  -1  -9    5.10    1.84
  -4  -1  -9    7.30    2.25
  -4   1  -9    4.83    1.97
  -4   1  -9    7.46    2.03
   4  -1   9    7.53    2.31
   4  -1   9    5.92    1.96
   4   1   9    5.06    1.74
  -4  -1 -10    2.65    1.96
  -4  -1 -10    0.74    1.97
  -4   1 -10    1.90    1.96
  -4   1 -10    2.17    1.84
   4  -1  10    4.62    2.10
   4   1  10    1.91    1.77
  -4  -1 -11    3.17    2.08
  -4  -1 -11    0.92    2.35
  -4   1 -11    1.48    2.33
   4  -1  11    2.91    2.17
   4   1  11    3.80    1.98
  -4  -1 -12    7.86    2.58
  -4   1 -12    9.50    2.78
   4  -1  12    4.65    2.40
   4   1  12   10.74    2.58
  -4  -1 -13    2.31    2.52
  -4   1 -13    1.42    2.76
   4  -1  13   -0.85    2.35
   4   1  13    0.18    2.31
  -4  -1 -14    1.04    2.69
  -4   1 -14    4.36    3.06
   4  -1  14   -2.21    2.53
   4   1  14   -3.55    2.36
  -4  -2  14   10.43    3.11
  -4   2  14    8.86    2.89
   4  -2 -14    9.90    3.20
   4   2 -14    6.21    3.20
  -4  -2  13   -0.60    2.40
  -4   2  13   -0.10    2.23
   4  -2 -13    1.05    2.44
   4   2 -13   -0.73    2.61
  -4  -2  12   24.86    4.03
  -4   2  12   26.54    3.85
   4  -2 -12   23.88    3.91
   4   2 -12   28.11    4.62
  -4  -2  11    1.03    2.37
  -4  -2  11    1.21    2.11
  -4   2  11    6.44    2.14
   4  -2 -11    0.17    2.10
   4   2 -11    1.95    2.38
  -4  -2  10    3.23    2.27
  -4  -2  10    2.69    1.93
  -4   2  10    2.85    1.80
   4  -2 -10    2.91    1.95
   4   2 -10    1.85    2.26
   4   2 -10    0.30    2.57
  -4  -2   9   28.03    3.50
  -4  -2   9   24.41    3.41
  -4  -2   9   26.07    2.99
  -4   2   9   28.55    2.98
   4  -2  -9   23.94    2.87
   4  -2  -9   25.30    3.06
   4   2  -9   28.56    3.52
   4   2  -9   28.86    3.29
  -4  -2   8    1.02    1.80
  -4  -2   8    1.87    1.79
  -4  -2   8   -0.39    1.41
  -4   2   8    0.32    1.37
   4  -2  -8    0.06    1.41
   4  -2  -8    0.06    1.44
   4  -2  -8    1.19    1.28
   4   2  -8   -0.70    1.71
   4   2  -8    2.36    1.70
  -4  -2   7   10.55    2.54
  -4  -2   7   11.33    2.12
  -4  -2   7   11.04    1.90
  -4   2   7   10.02    2.37
  -4   2   7   10.60    2.05
   4  -2  -7   10.00    2.29
   4  -2  -7   12.51    1.71
   4  -2  -7    9.38    2.30
   4  -2  -7   13.60    2.19
   4   2  -7   12.64    2.64
   4   2  -7   12.61    2.36
  -4  -2   6    5.22    1.61
  -4  -2   6    3.32    1.35
  -4   2   6    5.57    1.49
  -4   2   6    6.04    1.34
   4  -2  -6    3.56    1.40
   4  -2  -6    4.79    1.14
   4  -2  -6    3.73    1.21
   4  -2  -6    4.93    1.26
   4   2  -6    5.51    1.74
   4   2  -6    3.82    1.54
  -4  -2   5   44.59    2.79
  -4  -2   5   46.32    2.56
  -4   2   5   45.66    2.31
   4  -2  -5   48.56    2.46
   4  -2  -5   48.94    2.05
   4  -2  -5   45.65    2.26
   4  -2  -5   46.37    2.41
   4   2  -5   41.67    2.78
   4   2  -5   46.86    2.70
  -4  -2   4   29.15    2.37
  -4  -2   4   32.21    2.13
  -4   2   4   29.86    2.00
   4  -2  -4   33.19    2.22
   4  -2  -4   34.24    1.78
   4  -2  -4   30.92    2.33
   4  -2  -4   30.58    2.08
   4   2  -4   30.25    2.54
   4   2  -4   33.89    2.30
  -4  -2   3   36.74    2.36
  -4  -2   3   36.24    2.03
  -4   2   3   33.63    1.91
   4  -2  -3   31.00    1.99
   4  -2  -3   36.64    1.74
   4  -2  -3   40.58    2.58
   4  -2  -3   31.88    2.01
   4   2  -3   34.93    2.20
  -4  -2   2   29.90    1.92
  -4  -2   2   34.14    1.68
  -4   2   2   34.58    1.86
   4  -2  -2   35.54    1.95
   4  -2  -2   34.85    1.73
   4  -2  -2   41.11    2.84
   4   2  -2   37.37    1.94
  -4  -2   1    0.01    0.92
  -4  -2   1   -0.93    1.14
  -4  -2   1   -0.07    0.73
  -4   2   1   -0.75    0.93
   4  -2  -1   -0.23    1.07
   4  -2  -1    0.62    0.91
   4   2  -1   -0.36    0.85
  -4  -2   0    0.79    0.82
  -4  -2   0   -0.28    1.20
  -4  -2   0    1.16    1.35
  -4  -2   0    0.26    0.59
  -4   2   0    0.73    1.02
   4  -2   0    0.54    1.17
   4  -2   0    1.47    0.97
   4   2   0    0.99    0.57
   4   2   0    0.80    0.52
  -4  -2  -1    4.36    0.92
  -4  -2  -1    3.65    1.17
  -4  -2  -1    7.57    1.60
  -4  -2  -1    5.54    1.43
  -4   2  -1    4.82    1.14
   4  -2   1    6.70    1.35
   4  -2   1    5.39    1.17
  -4  -2  -2  128.70    1.86
  -4  -2  -2  130.63    3.24
  -4  -2  -2  125.97    3.26
  -4   2  -2  125.13    3.23
  -4   2  -2  127.89    2.96
   4  -2   2  131.02    3.23
   4  -2   2  133.68    3.00
  -4  -2  -3   29.58    1.47
  -4  -2  -3   30.92    2.58
  -4  -2  -3   29.48    1.10
  -4   2  -3   30.92    2.41
  -4   2  -3   29.84    2.27
   4  -2   3   30.86    2.13
   4   2   3   30.75    0.82
  -4  -2  -4   71.22    2.12
  -4  -2  -4   74.21    3.63
  -4  -2  -4   74.58    1.93
  -4   2  -4   71.56    3.07
  -4   2  -4   73.36    2.89
   4  -2   4   67.67    3.00
   4  -2   4   71.06    2.76
   4   2   4   77.04    1.73
   4   2   4   69.70    1.66
  -4  -2  -5   20.73    1.74
  -4  -2  -5   29.65    2.97
  -4  -2  -5   20.06    1.65
  -4   2  -5   18.43    2.46
  -4   2  -5   22.21    2.36
   4  -2   5   18.25    2.41
   4  -2   5   22.94    2.25
   4   2   5   21.52    1.56
  -4  -2  -6    0.28    1.07
  -4  -2  -6    0.20    1.43
  -4  -2  -6    0.62    0.93
  -4   2  -6    0.30    1.50
  -4   2  -6    1.91    1.36
   4  -2   6    1.99    1.53
   4  -2   6   -0.29    1.32
   4   2   6   -0.13    0.94
  -4  -2  -7    2.36    1.27
  -4  -2  -7    4.22    1.85
  -4  -2  -7    8.02    1.76
  -4   2  -7    3.52    1.78
  -4   2  -7    4.06    1.57
   4  -2   7    4.72    1.71
   4  -2   7    4.92    1.65
   4   2   7    4.25    1.24
  -4  -2  -8   70.98    3.28
  -4  -2  -8   66.14    3.86
  -4   2  -8   66.86    3.85
  -4   2  -8   74.40    3.60
  -4   2  -8   62.63    3.44
   4  -2   8   71.03    3.96
   4  -2   8   72.15    3.75
   4   2   8   70.54    3.06
  -4  -2  -9    1.97    1.56
  -4  -2  -9   -0.23    2.09
  -4   2  -9    1.80    1.91
  -4   2  -9    2.53    1.83
   4  -2   9    1.72    1.91
   4  -2   9   -0.40    1.70
   4   2   9   -0.72    1.37
  -4  -2 -10   -0.70    1.69
  -4  -2 -10   -0.48    2.18
  -4   2 -10   -2.12    1.97
  -4   2 -10   -1.93    2.25
   4  -2  10   -0.04    2.13
   4  -2  10    1.46    1.98
   4   2  10    0.10    1.58
  -4  -2 -11   -1.09    1.87
  -4  -2 -11    0.55    2.27
  -4   2 -11    4.26    2.50
   4  -2  11    1.58    2.13
   4   2  11   -1.75    1.76
  -4  -2 -12    0.75    2.18
  -4  -2 -12    1.63    2.57
  -4   2 -12    5.80    2.82
   4  -2  12    4.45    2.42
   4   2  12    2.77    2.15
  -4  -2 -13    6.40    2.64
  -4   2 -13    7.44    3.18
   4  -2  13    6.94    2.89
   4   2  13    7.54    2.61
  -4  -2 -14    7.10    2.86
  -4   2 -14    4.56    3.05
   4  -2  14    8.66    3.08
   4   2  14    8.00    2.74
  -4   3  14    5.58    2.78
   4  -3 -14    5.09    2.83
   4   3 -14    1.10    3.01
  -4   3  13    8.00    2.66
   4  -3 -13   11.44    3.00
   4   3 -13    5.08    3.22
  -4  -3  12   -0.83    2.52
  -4  -3  12    2.43    2.55
  -4   3  12    0.49    1.96
   4  -3 -12    1.93    2.20
   4   3 -12   -1.59    2.45
  -4  -3  11   11.51    3.02
  -4  -3  11   13.71    2.74
  -4   3  11   15.95    3.26
   4  -3 -11   14.60    3.32
   4   3 -11   12.37    2.95
  -4  -3  10   -0.77    2.18
  -4  -3  10    1.21    2.03
  -4   3  10   -0.59    1.64
   4  -3 -10    0.63    1.83
   4   3 -10    0.29    2.21
   4   3 -10   -0.36    1.98
  -4  -3   9   29.84    3.64
  -4  -3   9   30.46    3.34
  -4   3   9   27.96    2.90
   4  -3  -9   26.67    3.01
   4  -3  -9   27.45    2.92
   4   3  -9   29.17    3.65
   4   3  -9   27.76    3.29
  -4  -3   8   21.61    3.16
  -4  -3   8   20.45    2.83
  -4   3   8   24.44    2.58
   4  -3  -8   21.19    2.66
   4  -3  -8   21.87    2.53
   4   3  -8   22.57    3.19
   4   3  -8   22.62    3.13
  -4  -3   7   16.58    2.73
  -4  -3   7   13.75    2.67
  -4  -3   7   11.51    2.37
  -4   3   7   12.45    2.00
   4  -3  -7   16.24    2.30
   4  -3  -7   16.59    2.24
   4  -3  -7   13.20    2.14
   4   3  -7   11.27    2.18
   4   3  -7   15.14    2.57
  -4  -3   6   38.29    2.94
  -4  -3   6   38.76    2.92
  -4  -3   6   39.29    2.68
  -4   3   6   39.06    2.30
   4  -3  -6   38.24    2.50
   4  -3  -6   38.82    2.40
   4  -3  -6   37.12    2.32
   4   3  -6   38.69    2.98
   4   3  -6   39.32    2.82
  -4  -3   5    6.79    1.62
  -4  -3   5    6.87    1.64
  -4  -3   5    8.28    1.92
  -4  -3   5    7.95    1.41
  -4   3   5    8.14    1.68
   4  -3  -5    7.06    1.38
   4  -3  -5    9.05    1.98
   4  -3  -5    8.01    1.70
   4   3  -5    7.82    1.78
   4   3  -5    7.47    1.66
  -4  -3   4   22.95    2.28
  -4  -3   4   23.69    2.00
  -4  -3   4   22.66    1.80
  -4   3   4   26.64    1.87
   4  -3  -4   25.25    1.98
   4  -3  -4   19.50    2.48
   4  -3  -4   24.36    1.97
   4   3  -4   22.41    2.44
   4   3  -4   29.23    2.40
  -4  -3   3    3.26    1.28
  -4  -3   3    2.27    1.01
  -4  -3   3    3.36    1.42
  -4   3   3    4.12    1.06
   4  -3  -3    2.22    1.10
   4  -3  -3    4.24    1.95
   4   3  -3    2.75    1.23
  -4  -3   2   20.05    1.87
  -4  -3   2   18.84    2.06
  -4  -3   2   19.40    1.70
  -4   3   2   20.97    1.69
   4  -3  -2   21.24    1.82
   4  -3  -2   20.01    2.45
   4   3  -2   21.57    1.80
  -4  -3   1  216.33    3.16
  -4  -3   1  229.08    4.25
  -4  -3   1  217.71    4.03
  -4  -3   1  226.78    3.64
  -4   3   1  230.32    3.38
   4  -3  -1  221.48    3.64
   4  -3  -1  229.72    4.59
   4   3  -1  233.83    2.82
  -4  -3   0  191.76    2.47
  -4  -3   0  198.54    4.00
  -4  -3   0  196.78    3.97
  -4  -3   0  193.62    3.72
  -4   3   0  200.97    3.33
   4  -3   0  190.48    3.47
   4  -3   0  204.50    2.98
   4  -3   0  211.00    4.46
  -4  -3  -1    5.75    0.82
  -4  -3  -1    5.37    1.44
  -4  -3  -1    5.80    1.66
  -4  -3  -1    6.23    1.51
  -4   3  -1    5.49    1.23
   4  -3   1    7.61    1.39
   4  -3   1    7.11    1.21
   4  -3   1   14.16    3.05
  -4  -3  -2   23.36    2.28
  -4  -3  -2   24.00    2.35
  -4  -3  -2   24.55    2.41
  -4   3  -2   20.16    2.18
  -4   3  -2   21.46    1.98
   4  -3   2   22.19    2.28
   4  -3   2   24.07    2.02
  -4  -3  -3   27.95    1.01
  -4  -3  -3   28.39    2.57
  -4  -3  -3   25.93    2.49
  -4  -3  -3   24.62    3.19
  -4   3  -3   28.61    2.43
  -4   3  -3   25.70    2.21
   4  -3   3   21.86    2.33
   4  -3   3   28.45    2.17
  -4  -3  -4   51.05    1.57
  -4  -3  -4   57.16    3.13
  -4  -3  -4   51.10    2.87
  -4  -3  -4   56.67    3.35
  -4  -3  -4   50.68    1.21
  -4   3  -4   48.87    2.90
  -4   3  -4   51.68    2.84
   4  -3   4   47.67    2.61
  -4  -3  -5   85.32    2.18
  -4  -3  -5   78.30    3.57
  -4  -3  -5   82.02    1.97
  -4   3  -5   86.12    3.61
  -4   3  -5   82.77    3.38
   4  -3   5   79.13    3.31
   4  -3   5   90.76    3.34
   4   3   5   91.55    1.84
   4   3   5   91.38    1.81
  -4  -3  -6  134.14    2.99
  -4  -3  -6  129.02    4.42
  -4  -3  -6  127.34    2.81
  -4   3  -6  135.91    4.48
  -4   3  -6  136.32    4.12
   4  -3   6  133.04    4.46
   4  -3   6  145.39    4.24
   4   3   6  142.74    2.77
  -4  -3  -7    0.87    1.13
  -4  -3  -7    1.08    1.83
  -4  -3  -7    0.10    0.97
  -4   3  -7    1.53    1.77
  -4   3  -7    0.96    1.54
   4  -3   7    2.56    1.79
   4  -3   7    2.37    1.57
   4   3   7    1.32    1.01
  -4  -3  -8    1.34    1.27
  -4  -3  -8    3.94    2.10
  -4  -3  -8    1.41    1.20
  -4   3  -8    1.88    1.90
  -4   3  -8    2.54    1.84
   4  -3   8   -1.56    1.77
   4  -3   8    2.65    1.77
   4   3   8    2.30    1.29
  -4  -3  -9   28.85    2.71
  -4  -3  -9   29.42    4.01
  -4  -3  -9   26.17    2.60
  -4   3  -9   25.05    3.56
  -4   3  -9   24.07    3.30
  -4   3  -9   34.80    3.27
   4  -3   9   26.98    3.81
   4  -3   9   26.05    3.25
   4   3   9   26.26    2.58
  -4  -3 -10    2.38    1.70
  -4  -3 -10    3.39    2.46
  -4   3 -10    3.81    2.39
   4  -3  10    1.67    2.29
   4  -3  10    1.73    2.12
   4   3  10    1.21    1.61
  -4  -3 -11    4.77    2.02
  -4  -3 -11    1.27    2.50
  -4   3 -11    1.39    2.57
   4  -3  11    3.08    2.56
   4  -3  11    1.80    2.24
   4   3  11    2.75    1.88
  -4  -3 -12    3.49    2.20
  -4  -3 -12    1.20    2.62
  -4   3 -12    0.95    2.67
   4  -3  12    2.95    2.43
   4   3  12    3.65    2.17
  -4  -3 -13    2.35    2.34
  -4   3 -13    5.68    3.03
   4  -3  13    4.66    2.79
   4   3  13    5.12    2.52
  -4  -3 -14    0.14    2.41
  -4   3 -14    0.26    3.12
   4  -3  14    3.09    2.86
   4   3  14    2.25    2.53
  -4   4  14    8.70    2.96
   4  -4 -14    7.64    2.97
   4   4 -14   12.75    3.76
  -4  -4  13    2.07    2.97
  -4   4  13    4.56    2.45
   4  -4 -13    1.44    2.45
   4   4 -13    0.62    2.86
  -4  -4  12    0.05    2.70
  -4   4  12    1.89    2.08
   4  -4 -12    2.15    2.31
   4   4 -12    1.04    2.63
  -4  -4  11   -1.12    2.49
  -4   4  11   -1.43    1.75
   4  -4 -11   -0.36    1.91
   4   4 -11   -0.23    2.43
   4   4 -11   -0.60    2.34
  -4  -4  10    1.27    2.32
  -4   4  10   -1.68    1.58
   4  -4 -10    0.44    1.82
   4  -4 -10    0.40    2.09
   4   4 -10    0.07    2.31
   4   4 -10   -2.50    1.99
  -4  -4   9    1.40    2.19
  -4   4   9   -0.15    1.50
   4  -4  -9    1.29    1.64
   4  -4  -9    1.03    1.43
   4   4  -9   -0.29    2.08
   4   4  -9    0.36    2.03
  -4  -4   8    2.22    1.99
  -4  -4   8    2.74    2.99
  -4   4   8    2.66    1.43
   4  -4  -8    3.21    1.60
   4  -4  -8    2.33    2.93
   4  -4  -8    2.97    1.39
   4   4  -8    5.00    2.21
   4   4  -8    3.19    2.00
  -4  -4   7   39.38    3.36
  -4  -4   7   43.79    3.02
  -4   4   7   43.65    2.63
   4  -4  -7   45.23    2.73
   4  -4  -7   44.18    3.12
   4  -4  -7   41.07    2.61
   4   4  -7   39.48    3.40
   4   4  -7   42.04    3.36
  -4  -4   6   22.89    2.74
  -4  -4   6   26.72    2.46
  -4  -4   6   25.51    2.85
  -4   4   6   27.35    2.16
   4  -4  -6   30.67    2.37
   4  -4  -6   27.31    2.57
   4  -4  -6   28.33    2.28
   4   4  -6   25.85    2.89
   4   4  -6   30.58    2.79
  -4  -4   5    7.68    1.74
  -4  -4   5    6.08    1.34
  -4  -4   5    7.28    1.44
  -4   4   5    5.17    1.18
   4  -4  -5    7.25    1.79
   4  -4  -5    4.44    1.67
   4  -4  -5    5.25    1.20
   4   4  -5    5.75    1.64
   4   4  -5    5.62    1.60
  -4  -4   4    0.10    1.26
  -4  -4   4    0.48    0.98
  -4  -4   4   -0.55    1.17
  -4  -4   4   -0.40    0.92
  -4   4   4    0.18    0.95
   4  -4  -4    1.38    1.03
   4  -4  -4    0.19    1.65
   4   4  -4    1.35    1.33
   4   4  -4    0.20    1.25
  -4  -4   3    7.81    1.87
  -4  -4   3   10.96    1.94
  -4  -4   3    8.75    1.67
  -4  -4   3    8.84    1.87
  -4   4   3   12.55    1.57
   4  -4  -3    9.15    1.58
   4  -4  -3    7.24    2.12
   4   4  -3   10.71    1.96
  -4  -4   2   50.17    2.24
  -4  -4   2   48.19    2.23
  -4  -4   2   52.09    2.84
  -4  -4   2   48.05    2.68
  -4   4   2   51.27    2.06
   4  -4  -2   48.97    2.23
   4  -4  -2   49.75    3.39
   4   4  -2   50.32    2.16
  -4  -4   1   18.91    1.58
  -4  -4   1   22.26    2.42
  -4  -4   1   16.92    2.27
  -4  -4   1   19.57    2.49
  -4   4   1   18.88    1.73
   4  -4  -1   23.54    1.92
   4  -4  -1   19.25    2.89
   4   4  -1   21.90    1.48
  -4  -4   0   80.68    1.86
  -4  -4   0   83.61    3.20
  -4  -4   0   80.77    3.20
  -4  -4   0   85.73    3.41
  -4   4   0   84.19    2.58
   4  -4   0   79.99    2.72
   4  -4   0   80.32    2.23
   4  -4   0   85.48    3.80
  -4  -4  -1    3.62    1.49
  -4  -4  -1    2.61    1.72
  -4   4  -1    3.71    1.20
   4  -4   1    4.28    1.31
   4  -4   1    4.12    1.02
   4  -4   1    4.25    0.86
   4  -4   1    3.95    2.20
  -4  -4  -2    3.18    1.44
  -4  -4  -2    5.79    1.85
  -4  -4  -2    2.74    1.78
  -4   4  -2    3.59    1.37
  -4   4  -2    3.28    1.31
   4  -4   2    2.99    1.35
   4  -4   2    4.16    1.17
   4  -4   2    2.50    1.15
   4  -4   2    2.87    0.76
   4  -4   2    5.96    2.22
  -4  -4  -3   -0.66    1.34
  -4  -4  -3    0.32    1.63
  -4  -4  -3    1.49    1.86
  -4   4  -3    1.76    1.42
  -4   4  -3    1.55    1.32
   4  -4   3    1.55    1.40
   4  -4   3    0.61    1.13
   4  -4   3    0.40    0.74
   4  -4   3    1.36    2.02
  -4  -4  -4   23.84    2.72
  -4  -4  -4   22.03    2.66
  -4  -4  -4   21.39    2.78
  -4   4  -4   22.16    2.76
  -4   4  -4   21.02    2.46
   4  -4   4   23.12    2.46
   4  -4   4   22.90    2.24
   4  -4   4   26.60    2.87
  -4  -4  -5   18.13    1.17
  -4  -4  -5   14.87    2.36
  -4  -4  -5   15.64    2.80
  -4  -4  -5   16.91    1.03
  -4   4  -5   15.56    2.61
  -4   4  -5   18.20    2.42
   4  -4   5   14.96    2.50
   4  -4   5   18.06    2.35
   4  -4   5   18.49    2.71
  -4  -4  -6   -0.33    0.82
  -4  -4  -6   -2.39    1.58
  -4  -4  -6    1.16    1.99
  -4  -4  -6   -0.09    0.71
  -4   4  -6   -0.84    1.61
  -4   4  -6   -1.16    1.48
   4  -4   6    0.94    1.63
   4  -4   6    0.91    1.43
   4  -4   6   -0.91    1.85
   4   4   6   -0.16    0.68
  -4  -4  -7   16.92    1.75
  -4  -4  -7   18.66    3.38
  -4  -4  -7   19.01    1.83
  -4   4  -7   23.66    3.16
  -4   4  -7   19.07    2.99
   4  -4   7   16.92    3.08
   4  -4   7   18.63    2.81
   4  -4   7   21.29    2.96
   4   4   7   19.81    1.70
  -4  -4  -8   32.78    2.34
  -4  -4  -8   30.41    3.85
  -4  -4  -8   32.90    2.37
  -4   4  -8   29.00    3.55
  -4   4  -8   30.90    3.49
   4  -4   8   33.88    3.70
   4  -4   8   34.23    3.40
   4   4   8   34.12    2.27
  -4  -4  -9    1.86    1.38
  -4  -4  -9    3.05    2.36
  -4  -4  -9    0.83    1.26
  -4   4  -9    3.76    2.39
  -4   4  -9    2.02    1.99
   4  -4   9   -0.33    2.11
   4  -4   9    1.82    1.95
   4   4   9    1.30    1.38
  -4  -4 -10   -1.19    1.49
  -4  -4 -10    2.05    2.52
  -4  -4 -10   -0.15    1.43
  -4   4 -10    2.55    2.46
   4  -4  10    3.77    2.43
   4  -4  10    1.18    2.09
   4   4  10    0.30    1.49
  -4  -4 -11   39.44    3.39
  -4  -4 -11   41.54    4.95
  -4  -4 -11   36.96    3.46
  -4   4 -11   38.13    4.63
   4  -4  11   36.10    4.62
   4  -4  11   36.78    4.29
   4   4  11   35.86    3.32
  -4  -4 -12    1.19    2.04
  -4  -4 -12   -2.03    2.73
  -4   4 -12   -1.10    2.71
   4  -4  12   -1.79    2.62
   4   4  12    1.32    1.92
  -4  -4 -13   -1.29    2.06
  -4  -4 -13   -0.99    3.00
  -4   4 -13    3.95    3.13
   4   4  13   -0.15    2.12
  -4  -5  13    4.79    3.18
  -4   5  13    3.71    2.45
   4  -5 -13    5.42    2.61
  -4  -5  12    0.77    2.80
  -4   5  12    1.87    2.11
   4  -5 -12    3.59    2.27
  -4  -5  11    3.73    2.68
  -4   5  11    0.71    1.83
   4  -5 -11    1.30    1.99
   4   5 -11    3.90    2.60
  -4  -5  10   40.68    4.72
  -4   5  10   39.13    3.39
   4  -5 -10   41.72    3.48
   4  -5 -10   34.98    3.33
   4   5 -10   45.79    4.45
  -4  -5   9   32.03    4.03
  -4   5   9   34.86    3.01
   4  -5  -9   35.80    3.18
   4  -5  -9   34.08    3.09
   4   5  -9   37.71    4.08
  -4  -5   8    1.38    2.01
  -4   5   8    1.08    1.39
   4  -5  -8   -0.52    1.44
   4  -5  -8    0.39    1.88
   4  -5  -8    1.10    1.32
   4   5  -8    0.20    1.94
  -4  -5   7    4.65    2.08
  -4   5   7    6.26    1.46
   4  -5  -7    3.88    1.48
   4  -5  -7    4.59    2.09
   4  -5  -7    6.28    1.47
   4   5  -7    7.64    2.09
  -4  -5   6    4.86    1.88
  -4   5   6    4.93    1.28
   4  -5  -6    3.19    1.32
   4  -5  -6    6.23    2.05
   4  -5  -6    3.81    1.25
   4   5  -6    4.22    1.81
  -4  -5   5    4.13    1.57
  -4  -5   5    6.54    1.65
  -4   5   5    5.80    1.23
   4  -5  -5    4.89    1.29
   4  -5  -5    4.78    2.03
   4   5  -5    2.96    1.56
  -4  -5   4    0.42    1.27
  -4  -5   4    0.46    1.40
  -4  -5   4   -0.81    1.05
  -4   5   4    1.52    0.97
   4  -5  -4    0.72    1.01
   4  -5  -4    4.12    1.89
   4   5  -4    2.58    1.38
  -4  -5   3  174.23    4.08
  -4  -5   3  181.33    4.68
  -4  -5   3  170.65    4.29
  -4   5   3  195.50    3.46
   4  -5  -3  179.28    3.60
   4  -5  -3  180.42    4.88
   4   5  -3  177.10    3.90
  -4  -5   2   73.26    2.68
  -4  -5   2   73.82    3.42
  -4  -5   2   73.80    3.29
  -4   5   2   75.25    2.42
   4  -5  -2   72.92    2.58
   4  -5  -2   75.66    3.66
   4   5  -2   77.74    2.56
  -4  -5   1  141.01    2.92
  -4  -5   1  139.25    4.11
  -4  -5   1  142.44    4.16
  -4   5   1  149.82    3.20
   4  -5  -1  146.72    3.38
   4  -5  -1  148.79    4.50
   4   5  -1  153.94    2.71
  -4  -5   0    0.28    0.71
  -4  -5   0   -0.35    1.27
  -4  -5   0    1.01    1.55
  -4  -5   0   -0.23    1.42
  -4   5   0    0.33    1.03
   4  -5   0    0.31    1.09
   4  -5   0    1.37    0.97
   4  -5   0   -1.95    1.70
   4   5   0    0.00    0.48
   4   5   0    0.60    0.51
  -4  -5  -1   -0.22    1.32
  -4  -5  -1    3.33    1.84
  -4  -5  -1   -0.06    1.40
  -4   5  -1    1.58    1.18
   4  -5   1    2.97    1.22
   4  -5   1    2.07    0.93
   4  -5   1    1.80    1.96
  -4  -5  -2   -0.01    1.43
  -4  -5  -2    0.73    1.64
  -4  -5  -2   -0.21    1.46
  -4   5  -2    0.18    1.33
  -4   5  -2    0.18    1.17
   4  -5   2   -1.63    1.12
   4  -5   2   -0.83    0.90
   4  -5   2    0.78    0.84
   4  -5   2    1.03    1.92
  -4  -5  -3   26.19    2.88
  -4  -5  -3   29.55    2.84
  -4  -5  -3   25.18    2.99
  -4   5  -3   21.16    2.45
  -4   5  -3   22.68    2.41
   4  -5   3   24.43    2.45
   4  -5   3   27.99    2.09
   4  -5   3   25.55    1.66
   4  -5   3   24.38    2.82
  -4  -5  -4    3.20    1.71
  -4  -5  -4    2.35    1.88
  -4  -5  -4    2.64    1.91
  -4   5  -4    4.47    1.73
  -4   5  -4    4.09    1.58
   4  -5   4    3.63    1.66
   4  -5   4    4.30    1.39
   4  -5   4    3.95    1.05
   4  -5   4    5.43    2.09
  -4  -5  -5    2.02    1.76
  -4  -5  -5    3.56    1.96
  -4  -5  -5    1.52    2.05
  -4   5  -5    2.75    1.82
  -4   5  -5    1.54    1.60
   4  -5   5    3.25    1.69
   4  -5   5    1.15    1.38
   4  -5   5    6.12    2.14
  -4  -5  -6    2.41    1.97
  -4  -5  -6    2.79    2.06
  -4  -5  -6    2.71    0.72
  -4   5  -6    1.68    1.85
  -4   5  -6    4.06    1.80
   4  -5   6    3.89    1.92
   4  -5   6    3.04    1.62
   4  -5   6    0.47    1.91
  -4  -5  -7   15.36    1.46
  -4  -5  -7   14.73    3.13
  -4  -5  -7   16.90    3.73
  -4  -5  -7   14.38    1.63
  -4   5  -7   15.39    3.17
  -4   5  -7   13.51    3.14
   4  -5   7   17.73    3.53
   4  -5   7   14.43    3.40
   4   5   7   16.20    1.49
  -4  -5  -8   24.35    1.94
  -4  -5  -8   23.80    4.25
  -4  -5  -8   24.85    2.16
  -4   5  -8   24.10    3.63
  -4   5  -8   24.60    3.58
   4  -5   8   25.68    3.74
   4   5   8   25.51    2.05
  -4  -5  -9   29.70    2.30
  -4  -5  -9   31.00    4.76
  -4  -5  -9   27.98    2.55
  -4   5  -9   32.28    4.10
  -4   5  -9   30.51    3.85
   4  -5   9   25.23    3.98
   4   5   9   32.87    2.51
  -4  -5 -10    1.37    1.44
  -4  -5 -10   -0.97    2.59
  -4  -5 -10    0.49    1.44
  -4   5 -10    3.00    2.70
  -4   5 -10    1.33    2.32
   4  -5  10    2.33    2.53
   4   5  10    1.83    1.54
  -4  -5 -11    0.36    1.52
  -4  -5 -11    3.59    2.90
  -4  -5 -11    1.68    1.67
  -4   5 -11   -0.30    2.69
   4  -5  11    4.72    2.81
   4   5  11    0.40    1.63
  -4  -5 -12    8.16    2.08
  -4  -5 -12    5.79    3.34
  -4  -5 -12    8.91    2.27
  -4   5 -12    6.90    3.26
   4  -5  12    7.65    3.25
   4   5  12    7.58    2.20
  -4  -5 -13   -1.10    1.87
  -4  -5 -13   -0.18    3.15
  -4   5 -13   -3.19    2.86
   4  -5  13   -1.25    3.30
   4   5  13   -1.40    1.99
  -4  -6  12    0.51    2.85
  -4   6  12    0.02    2.02
   4  -6 -12    1.60    2.11
   4   6 -12   -0.67    2.68
  -4  -6  11    4.69    2.91
  -4   6  11    3.59    2.00
   4  -6 -11    1.72    1.98
   4   6 -11    3.11    2.72
  -4  -6  10   10.25    3.01
  -4   6  10    7.23    2.00
   4  -6 -10    8.92    2.03
   4  -6 -10    9.22    1.98
   4   6 -10    9.63    2.78
  -4  -6   9   -0.39    2.15
  -4   6   9    1.19    1.55
   4  -6  -9   -0.45    1.52
   4  -6  -9    0.12    1.45
   4   6  -9    0.68    2.19
  -4  -6   8   29.04    3.67
  -4   6   8   33.45    2.77
   4  -6  -8   36.16    2.85
   4  -6  -8   33.06    3.67
   4  -6  -8   32.88    2.90
   4   6  -8   34.37    3.91
  -4  -6   7   -0.41    1.78
  -4   6   7    0.37    1.28
   4  -6  -7   -0.11    1.29
   4  -6  -7    0.49    2.09
   4  -6  -7    0.40    1.23
   4   6  -7   -0.97    1.85
  -4  -6   6    2.44    1.82
  -4   6   6    3.15    1.26
   4  -6  -6    2.10    1.31
   4  -6  -6    1.98    2.31
   4  -6  -6    1.92    1.27
   4   6  -6    5.15    1.97
  -4  -6   5    0.85    1.59
  -4  -6   5    2.21    1.77
  -4  -6   5    1.19    1.61
  -4   6   5    2.15    1.14
   4  -6  -5    0.97    1.12
   4  -6  -5    1.60    2.18
   4   6  -5    1.83    1.63
  -4  -6   4   23.41    2.58
  -4  -6   4   25.03    3.10
  -4  -6   4   26.54    2.82
  -4   6   4   25.61    1.97
   4  -6  -4   25.37    2.02
   4  -6  -4   24.46    3.25
   4   6  -4   25.07    2.68
  -4  -6   3   29.72    2.48
  -4  -6   3   29.19    3.05
  -4  -6   3   32.54    2.82
  -4   6   3   34.50    2.08
   4  -6  -3   33.98    2.14
   4  -6  -3   30.05    3.27
   4   6  -3   29.39    2.39
  -4  -6   2    0.63    1.09
  -4  -6   2   -1.31    1.35
  -4  -6   2   -0.10    1.75
  -4   6   2   -0.10    0.98
   4  -6  -2    0.05    1.02
   4  -6  -2    0.68    1.97
   4   6  -2    0.73    1.05
  -4  -6   1    2.92    1.04
  -4  -6   1    4.41    1.58
  -4  -6   1    4.52    1.99
  -4   6   1    3.12    1.14
   4  -6  -1    4.15    1.23
   4  -6  -1    5.43    2.39
   4   6  -1    3.59    1.00
  -4  -6   0    2.20    0.81
  -4  -6   0    3.26    1.57
  -4  -6   0    3.88    1.96
  -4   6   0    3.34    1.21
   4  -6   0    4.51    1.33
   4  -6   0    1.74    1.10
   4  -6   0    1.17    2.23
   4   6   0    2.98    0.73
  -4  -6  -1   13.82    2.76
  -4  -6  -1   17.66    2.81
  -4  -6  -1   15.01    2.98
  -4   6  -1   16.53    2.16
   4  -6   1   15.98    2.18
   4  -6   1   16.24    1.91
   4  -6   1   12.95    2.68
  -4  -6  -2    4.45    1.80
  -4  -6  -2    1.47    1.94
  -4  -6  -2    2.69    1.89
  -4   6  -2    2.39    1.34
   4  -6   2    2.17    1.43
   4  -6   2    3.25    1.04
   4  -6   2    2.77    2.11
  -4  -6  -3    4.85    1.84
  -4  -6  -3    5.94    2.25
  -4  -6  -3    8.84    2.14
  -4   6  -3    5.27    1.65
   4  -6   3    8.42    1.85
   4  -6   3    6.09    2.35
  -4  -6  -4    6.42    1.94
  -4  -6  -4   10.36    2.47
  -4  -6  -4    7.52    2.21
  -4   6  -4    8.21    1.85
   4  -6   4    9.54    2.04
   4  -6   4    2.72    2.36
  -4  -6  -5    3.08    1.95
  -4  -6  -5    0.93    2.12
  -4  -6  -5    2.64    2.25
  -4   6  -5    0.90    1.72
   4  -6   5    0.85    1.73
   4  -6   5    2.07    2.28
  -4  -6  -6    9.00    2.62
  -4  -6  -6    8.96    2.67
  -4  -6  -6    8.94    1.02
  -4   6  -6    7.23    2.09
   4  -6   6    8.32    2.36
   4  -6   6   13.64    2.73
  -4  -6  -7    3.27    2.39
  -4  -6  -7    1.73    2.48
  -4  -6  -7    2.59    0.88
  -4   6  -7    1.47    1.99
   4  -6   7    0.17    2.09
   4   6   7    3.49    0.98
  -4  -6  -8   13.10    2.92
  -4  -6  -8    8.37    2.94
  -4  -6  -8   13.32    1.92
  -4   6  -8   19.25    3.47
   4  -6   8   16.96    3.71
   4   6   8   10.00    1.69
  -4  -6  -9    1.29    2.68
  -4  -6  -9    1.20    1.27
  -4   6  -9    0.24    2.27
   4  -6   9    0.96    2.32
   4   6   9    0.57    1.20
  -4  -6 -10   17.68    3.60
  -4  -6 -10   26.93    2.92
  -4   6 -10   20.33    4.21
   4  -6  10   25.50    4.63
   4   6  10   24.91    2.64
  -4  -6 -11    0.41    3.10
  -4  -6 -11    0.57    1.62
   4  -6  11   -1.12    2.73
   4   6  11    3.08    1.75
  -4  -6 -12    1.91    3.33
  -4  -6 -12   -0.43    1.79
   4  -6  12   -4.01    2.78
   4   6  12    0.83    1.81
  -4  -7  12    1.53    3.12
  -4   7  12    1.21    2.04
   4  -7 -12    3.01    2.10
   4   7 -12   -0.19    2.82
  -4  -7  11    1.43    2.86
  -4   7  11    1.50    1.90
   4  -7 -11    4.50    1.97
   4  -7 -11    1.84    1.81
   4   7 -11    2.59    2.75
  -4  -7  10    7.09    2.94
  -4   7  10    7.13    2.05
   4  -7 -10    9.13    2.00
   4  -7 -10    6.33    1.95
   4   7 -10    5.09    2.81
  -4  -7   9    7.99    2.71
  -4   7   9    7.13    1.86
   4  -7  -9    7.25    1.79
   4  -7  -9    5.79    1.78
   4   7  -9    7.40    2.56
  -4  -7   8   29.04    3.75
  -4   7   8   32.04    2.83
   4  -7  -8   32.39    2.69
   4  -7  -8   33.69    3.93
   4  -7  -8   33.02    2.92
   4   7  -8   32.87    4.06
  -4  -7   7    5.94    2.18
  -4   7   7    7.38    1.63
   4  -7  -7    7.75    1.62
   4  -7  -7   10.29    2.98
   4  -7  -7    8.78    1.66
   4   7  -7    7.44    2.33
  -4  -7   6   34.08    3.34
  -4  -7   6   30.18    3.80
  -4   7   6   35.32    2.50
   4  -7  -6   35.69    2.48
   4  -7  -6   36.66    4.26
   4   7  -6   34.76    3.50
  -4  -7   5    5.42    1.94
  -4  -7   5    8.14    2.18
  -4  -7   5    7.69    2.24
  -4   7   5    7.82    1.91
   4  -7  -5   10.46    1.93
   4  -7  -5   10.54    2.97
   4   7  -5    9.33    2.10
  -4  -7   4    3.23    1.65
  -4  -7   4    3.10    1.85
  -4  -7   4    0.42    1.85
  -4   7   4    2.96    1.23
   4  -7  -4    2.93    1.22
   4  -7  -4    1.55    2.33
   4   7  -4    3.56    1.69
  -4  -7   3    1.95    1.39
  -4  -7   3    0.41    1.64
  -4  -7   3    2.00    2.04
  -4   7   3   -0.19    1.10
   4  -7  -3    0.84    1.10
   4  -7  -3   -0.10    2.34
   4   7  -3   -0.65    1.34
  -4  -7   2   -0.06    1.15
  -4  -7   2    0.89    1.63
  -4  -7   2    1.88    2.04
  -4   7   2    0.10    1.13
   4  -7  -2   -0.68    1.09
   4  -7  -2   -2.83    2.25
   4   7  -2    0.31    1.16
  -4  -7   1   18.13    1.84
  -4  -7   1   15.57    3.04
  -4  -7   1   17.17    3.07
  -4   7   1   16.99    2.12
   4  -7  -1   17.96    2.16
   4  -7  -1   18.46    3.54
   4   7  -1   15.55    1.86
  -4  -7   0   65.26    2.05
  -4  -7   0   66.97    3.98
  -4  -7   0   69.22    4.17
  -4   7   0   70.76    3.06
   4  -7   0   66.60    3.04
   4  -7   0   65.89    3.03
   4  -7   0   69.82    4.47
   4   7   0   71.75    2.12
  -4  -7  -1    8.93    2.12
  -4  -7  -1    9.88    2.62
  -4   7  -1    7.62    1.62
   4  -7   1    6.45    1.60
   4  -7   1    7.26    2.67
  -4  -7  -2   13.90    3.05
  -4  -7  -2   14.16    3.22
  -4  -7  -2   12.00    2.56
  -4   7  -2   16.94    2.59
   4  -7   2   15.70    2.52
   4  -7   2   17.53    3.17
  -4  -7  -3    5.67    2.05
  -4  -7  -3    7.10    2.57
  -4  -7  -3    5.08    2.30
  -4   7  -3    5.14    1.77
   4  -7   3    6.63    1.87
   4  -7   3    8.79    2.79
  -4  -7  -4    1.13    2.00
  -4  -7  -4    3.27    2.30
  -4  -7  -4    0.24    2.05
  -4   7  -4    0.99    1.69
   4  -7   4    1.07    1.66
   4  -7   4    0.69    2.41
  -4  -7  -5   -0.29    1.89
  -4  -7  -5   -0.31    2.29
  -4  -7  -5    0.76    2.26
  -4   7  -5   -0.20    1.81
   4  -7   5    4.88    2.11
   4  -7   5    2.75    2.57
  -4  -7  -6    3.59    2.67
  -4  -7  -6    1.79    2.48
  -4   7  -6    1.56    1.97
   4  -7   6    2.06    2.07
   4  -7   6    3.76    2.52
  -4  -7  -7   26.11    4.33
  -4  -7  -7   21.02    4.34
  -4  -7  -7   25.27    1.61
  -4   7  -7   28.34    3.88
   4  -7   7   24.10    3.75
  -4  -7  -8    3.00    2.94
  -4  -7  -8    4.26    2.86
  -4  -7  -8    4.61    1.12
  -4   7  -8    4.76    2.48
   4  -7   8    6.18    2.67
  -4  -7  -9   -2.54    2.54
  -4  -7  -9    1.29    2.79
  -4  -7  -9    0.58    1.26
  -4   7  -9   -0.73    2.33
   4  -7   9    1.85    2.59
  -4  -7 -10    0.59    3.07
  -4  -7 -10   -0.45    1.44
  -4   7 -10    0.12    2.49
   4  -7  10    1.32    2.77
   4   7  10    1.37    1.41
  -4  -7 -11    2.47    3.52
  -4  -7 -11    5.28    1.89
  -4   7 -11    1.88    3.02
   4  -7  11    8.08    3.32
   4   7  11    5.00    1.82
  -4  -8  11    1.87    2.97
  -4   8  11    4.19    2.06
   4  -8 -11    1.54    1.87
   4   8 -11    1.70    2.85
  -4  -8  10    7.11    3.15
  -4   8  10   10.55    2.25
   4  -8 -10    8.68    2.12
   4   8 -10   13.68    3.39
  -4  -8   9    3.68    2.58
  -4   8   9    1.42    1.67
   4  -8  -9    0.67    3.24
   4  -8  -9   -0.55    1.53
   4   8  -9    3.23    2.51
  -4  -8   8    1.74    2.37
  -4  -8   8    0.79    2.24
  -4   8   8    1.10    1.55
   4  -8  -8    1.33    1.41
   4  -8  -8    0.04    2.86
   4  -8  -8    2.50    1.63
   4   8  -8    1.30    2.26
  -4  -8   7    4.50    2.35
  -4  -8   7    9.46    2.59
  -4   8   7   10.05    2.36
   4  -8  -7   10.08    2.05
   4  -8  -7   13.41    3.29
   4  -8  -7    7.73    1.72
   4   8  -7    9.88    2.55
  -4  -8   6    4.39    2.18
  -4  -8   6    9.62    2.40
  -4   8   6    4.94    1.50
   4  -8  -6    4.44    1.39
   4  -8  -6    5.62    2.89
   4   8  -6    2.72    2.13
  -4  -8   5    0.52    1.71
  -4  -8   5    1.39    2.01
  -4  -8   5   -0.47    2.07
  -4   8   5   -0.25    1.22
   4  -8  -5   -0.56    1.14
   4  -8  -5    2.45    2.77
   4   8  -5    1.58    1.87
  -4  -8   4   -0.01    1.58
  -4  -8   4    0.04    1.91
  -4  -8   4   -0.29    2.13
  -4   8   4   -0.67    1.16
   4  -8  -4    0.16    1.12
   4  -8  -4    0.69    2.70
   4   8  -4   -0.76    1.63
  -4  -8   3    0.20    1.41
  -4  -8   3   -0.42    1.71
  -4  -8   3   -1.04    2.17
  -4   8   3    0.59    1.23
   4  -8  -3    0.04    1.16
   4  -8  -3   -1.44    2.52
   4   8  -3    1.17    1.58
  -4  -8   2  101.73    3.51
  -4  -8   2  107.04    4.72
  -4  -8   2   98.84    5.07
  -4   8   2   95.94    3.40
   4  -8  -2   96.60    3.31
   4  -8  -2  107.92    5.54
   4   8  -2   96.88    3.53
  -4  -8   1   64.20    2.64
  -4  -8   1   63.59    4.31
  -4  -8   1   58.55    4.34
  -4   8   1   62.91    3.09
   4  -8  -1   63.85    3.01
   4  -8  -1   69.90    5.13
   4   8  -1   66.45    2.82
  -4  -8   0    4.36    1.03
  -4  -8   0    3.59    1.97
  -4  -8   0    5.44    2.57
  -4   8   0    3.88    1.51
   4  -8   0    3.88    1.51
   4  -8   0    3.31    2.66
   4   8   0    4.44    1.17
  -4  -8  -1   15.05    3.23
  -4  -8  -1   15.29    3.82
  -4   8  -1    9.44    1.90
   4  -8   1   15.72    2.59
   4  -8   1   13.21    3.02
   4   8   1   14.60    1.45
  -4  -8  -2   26.20    3.62
  -4  -8  -2   25.30    3.98
  -4   8  -2   25.66    2.86
   4  -8   2   25.71    3.05
   4  -8   2   31.17    4.10
  -4  -8  -3   13.74    2.70
  -4  -8  -3   18.29    3.82
  -4   8  -3   16.91    3.02
   4  -8   3   12.62    3.00
   4  -8   3   17.57    4.24
  -4  -8  -4   28.40    3.88
  -4  -8  -4   28.64    4.25
  -4  -8  -4   28.65    4.37
  -4   8  -4   25.52    3.37
   4  -8   4   31.49    3.55
   4  -8   4   30.81    4.19
  -4  -8  -5    5.10    2.45
  -4  -8  -5   10.87    3.24
  -4  -8  -5    4.93    2.61
  -4   8  -5    3.14    1.99
   4  -8   5    3.62    2.17
   4  -8   5    9.83    2.98
  -4  -8  -6    2.84    2.95
  -4  -8  -6    1.62    2.59
  -4   8  -6    0.48    2.01
   4  -8   6    0.06    2.00
   4  -8   6    3.68    2.67
  -4  -8  -7   -0.06    2.98
  -4  -8  -7    0.74    2.66
  -4  -8  -7   -0.78    0.74
  -4   8  -7   -1.23    2.11
   4  -8   7    1.44    2.44
  -4  -8  -8   15.82    3.91
  -4  -8  -8   13.33    3.58
  -4  -8  -8   11.01    1.79
  -4   8  -8   17.09    4.00
   4  -8   8   11.88    3.12
  -4  -8  -9    3.28    3.27
  -4  -8  -9   -0.64    3.01
  -4  -8  -9    0.16    1.20
  -4   8  -9   -0.03    2.45
   4  -8   9   -0.94    2.70
  -4  -8 -10   -0.37    3.23
  -4  -8 -10    2.10    1.54
  -4   8 -10   -1.23    2.50
   4  -8  10    3.35    3.03
  -4  -9   9   36.05    4.45
  -4   9   9   43.16    3.43
   4  -9  -9   45.66    5.49
   4  -9  -9   37.35    3.59
   4   9  -9   44.42    4.93
  -4  -9   8   30.25    4.36
  -4   9   8   40.55    3.26
   4  -9  -8   41.78    5.78
   4  -9  -8   35.72    3.27
   4   9  -8   39.12    4.77
  -4  -9   7    0.47    2.30
  -4   9   7    4.33    1.59
   4  -9  -7    7.33    3.66
   4  -9  -7    0.58    1.49
   4   9  -7    0.68    2.15
  -4  -9   6    0.65    2.04
  -4  -9   6    0.16    2.09
  -4   9   6    1.50    1.46
   4  -9  -6    0.41    3.07
   4   9  -6    1.12    2.16
  -4  -9   5   15.42    3.11
  -4  -9   5   13.25    2.75
  -4  -9   5   16.03    3.72
  -4   9   5   16.79    2.53
   4  -9  -5   21.38    4.89
   4   9  -5   14.95    3.43
  -4  -9   4    6.86    2.04
  -4  -9   4    6.59    2.44
  -4  -9   4    9.27    2.84
  -4   9   4    6.07    1.63
   4  -9  -4    6.64    1.47
   4  -9  -4    7.13    3.34
   4   9  -4   10.08    2.26
  -4  -9   3    1.74    1.59
  -4  -9   3    5.34    2.24
  -4  -9   3    2.37    2.62
  -4   9   3    3.10    1.53
   4  -9  -3    3.55    1.39
   4  -9  -3    2.81    2.94
   4   9  -3    4.41    1.81
  -4  -9   2    0.05    1.31
  -4  -9   2   -1.13    1.87
  -4  -9   2   -2.09    2.36
  -4   9   2    0.46    1.41
   4  -9  -2    1.04    1.28
   4  -9  -2   -2.40    2.70
   4   9  -2   -1.44    1.40
  -4  -9   1   16.99    2.08
  -4  -9   1   15.90    3.75
  -4  -9   1   18.48    4.24
  -4   9   1   15.23    2.67
   4  -9  -1   15.33    2.46
   4  -9  -1   17.42    3.72
   4   9  -1   15.65    2.35
  -4  -9   0   26.29    3.65
  -4  -9   0   27.46    4.49
  -4   9   0   22.40    2.76
   4  -9   0   21.13    2.65
   4  -9   0   27.81    4.65
   4   9   0   20.68    2.17
  -4  -9  -1    1.75    2.05
  -4  -9  -1    4.75    3.05
  -4   9  -1    3.28    1.75
   4  -9   1    2.78    1.69
   4  -9   1    0.05    3.03
   4   9   1    2.15    1.09
  -4  -9  -2   18.47    4.02
  -4  -9  -2   18.65    3.73
  -4   9  -2   12.45    2.98
   4  -9   2   11.75    2.89
   4  -9   2   18.73    4.41
  -4  -9  -3    0.56    2.12
  -4  -9  -3    0.29    2.88
  -4   9  -3    0.96    1.92
   4  -9   3    1.85    1.88
   4  -9   3    2.89    3.13
  -4  -9  -4    7.88    2.60
  -4  -9  -4    9.49    3.45
  -4   9  -4    7.62    2.25
   4  -9   4    7.68    2.40
   4  -9   4   12.45    3.53
  -4  -9  -5   19.75    4.17
  -4   9  -5   16.64    3.42
   4  -9   5   19.82    3.67
   4  -9   5   16.78    3.57
  -4  -9  -6    2.40    3.42
  -4   9  -6    2.25    2.22
   4  -9   6   -0.61    2.27
   4  -9   6    6.12    3.16
  -4  -9  -7    0.17    3.56
  -4  -9  -7    4.03    3.19
  -4  -9  -7    0.92    0.83
  -4   9  -7    1.95    2.48
   4  -9   7    1.76    2.33
  -4  -9  -8   11.91    4.34
  -4  -9  -8    3.50    3.30
  -4  -9  -8    6.24    1.21
  -4   9  -8    2.43    2.70
   4  -9   8    3.49    2.87
  -4  -9  -9    8.41    3.98
  -4  -9  -9    9.35    3.68
  -4  -9  -9    7.70    1.52
  -4   9  -9    7.69    3.12
   4  -9   9    8.17    3.25
  -4 -10   7    1.55    2.44
  -4  10   7   -0.18    1.56
   4 -10  -7    6.24    4.15
   4 -10  -7   -1.63    1.45
   4  10  -7    0.49    2.51
  -4 -10   6    3.23    2.26
  -4  10   6   -0.38    1.52
   4 -10  -6    0.88    3.85
   4  10  -6    1.28    2.28
  -4 -10   5    4.34    2.22
  -4 -10   5    7.69    3.05
  -4  10   5    5.81    1.78
   4 -10  -5    6.25    4.09
   4  10  -5    4.31    2.32
  -4 -10   4    0.67    1.84
  -4 -10   4    0.44    2.83
  -4 -10   4    2.57    2.76
  -4  10   4   -2.37    1.46
   4 -10  -4    3.98    3.79
   4  10  -4   -0.77    1.84
  -4 -10   3    3.90    1.75
  -4 -10   3    3.65    2.45
  -4 -10   3    6.69    3.08
  -4  10   3    2.41    1.68
   4 -10  -3    5.45    3.69
   4  10  -3    5.11    1.98
  -4 -10   2    9.96    2.37
  -4 -10   2    8.39    2.67
  -4 -10   2   13.92    3.45
  -4  10   2   12.25    2.67
   4 -10  -2    7.43    1.69
   4 -10  -2    8.70    3.66
   4  10  -2   10.34    2.09
  -4 -10   1    2.94    2.23
  -4 -10   1    2.07    3.11
  -4  10   1    0.81    1.68
   4 -10  -1    1.61    1.48
   4 -10  -1    5.43    3.29
   4  10  -1    1.66    1.57
  -4 -10   0   11.07    2.75
  -4 -10   0   11.32    3.51
  -4  10   0    7.29    1.98
   4 -10   0   11.00    2.69
   4 -10   0   15.00    3.86
   4  10   0    8.45    1.70
  -4 -10  -1   12.69    2.85
  -4 -10  -1   12.56    3.91
  -4  10  -1   11.47    2.33
   4 -10   1   10.86    2.15
   4 -10   1   11.28    3.71
  -4 -10  -2   50.88    4.70
  -4 -10  -2   50.91    5.64
  -4  10  -2   45.87    3.81
   4 -10   2   42.78    3.68
   4 -10   2   55.38    5.72
  -4 -10  -3    0.93    2.33
  -4 -10  -3    0.96    3.19
  -4  10  -3    0.28    1.98
   4 -10   3    1.70    1.98
   4 -10   3    3.57    3.29
  -4 -10  -4    1.44    2.44
  -4 -10  -4    5.66    3.81
  -4  10  -4    0.84    2.09
   4 -10   4    4.95    2.33
   4 -10   4    4.93    3.43
  -4 -10  -5    8.23    4.04
  -4  10  -5    1.66    2.31
   4 -10   5    3.88    2.39
   4 -10   5    8.00    3.50
  -4 -10  -6    7.30    4.17
  -4  10  -6   -1.34    2.18
   4 -10   6    1.36    2.40
   4 -10   6    3.13    3.52
  -4 -10  -7    4.55    4.16
  -4 -10  -7    1.74    0.92
  -4  10  -7    2.62    2.60
   4 -10   7    2.59    2.69
  -4 -11   5    7.97    2.53
  -4  11   5    6.66    2.00
   4 -11  -5   16.03    5.08
   4  11  -5    6.51    2.53
  -4 -11   4    4.17    2.10
  -4 -11   4    0.06    2.98
  -4  11   4    0.97    1.69
   4 -11  -4    6.08    4.51
   4  11  -4    1.27    2.07
  -4 -11   3    1.23    1.73
  -4 -11   3    2.97    3.21
  -4  11   3    2.04    1.72
   4 -11  -3    4.77    4.20
   4  11  -3   -1.03    1.85
  -4 -11   2   18.42    4.08
  -4  11   2   19.97    3.14
   4 -11  -2   23.40    5.02
   4  11  -2   22.24    3.26
  -4 -11   1    3.61    2.57
  -4 -11   1    0.67    3.38
  -4  11   1    3.24    1.98
   4 -11  -1    1.92    1.56
   4 -11  -1    6.00    3.96
   4  11  -1    0.60    1.65
  -4 -11   0    2.43    2.52
  -4 -11   0    4.18    3.68
  -4  11   0   -0.17    1.82
   4 -11   0    1.57    1.71
   4 -11   0    1.76    3.70
   4  11   0   -0.39    1.52
  -4 -11  -1   -1.90    2.39
  -4 -11  -1    0.42    3.52
  -4  11  -1   -0.34    1.86
   4 -11   1    1.88    1.87
   4 -11   1    5.67    3.85
  -4 -11  -2   -0.62    2.42
  -4 -11  -2   -0.18    3.70
  -4  11  -2   -0.39    1.93
   4 -11   2   -0.71    1.87
   4 -11   2   -0.29    3.51
  -4 -11  -3    1.95    2.52
  -4 -11  -3    0.01    3.92
  -4  11  -3   -1.28    1.93
   4 -11   3   -0.86    2.10
   4 -11   3    1.85    3.43
  -4 -11  -4    0.67    2.41
  -4 -11  -4    3.65    4.19
  -4  11  -4    1.61    2.29
   4 -11   4   -0.23    2.21
   4 -11   4    2.20    3.42
  -4 -11  -5    3.69    4.42
  -4  11  -5   -1.10    2.25
   4 -11   5   -0.91    2.39
   4 -11   5    0.78    3.29
  -5   0  14    0.92    2.59
   5   0 -14    1.04    2.93
  -5   0  13    0.96    2.33
   5   0 -13   -0.51    2.45
  -5   0  12   15.47    3.70
   5   0 -12   13.97    3.00
  -5   0  11   -0.66    1.99
   5   0 -11   -0.70    2.14
  -5   0  10    0.59    1.79
   5   0 -10    1.00    1.99
  -5   0   9   -1.59    1.76
  -5   0   9    0.03    1.56
   5   0  -9   -2.58    1.61
  -5   0   8    5.15    1.86
  -5   0   8    8.41    1.88
   5   0  -8    6.71    1.92
   5   0  -8    7.15    1.73
  -5   0   7    1.05    1.57
  -5   0   7   -0.38    1.27
   5   0  -7    0.06    1.41
   5   0  -7   -0.52    1.25
  -5   0   6   14.32    2.35
  -5   0   6   10.08    2.15
   5   0  -6   16.34    2.40
   5   0  -6   14.08    2.20
  -5   0   5   -0.03    1.35
  -5   0   5    1.46    1.23
   5   0  -5   -0.38    1.35
   5   0  -5   -0.10    1.22
  -5   0   4  111.49    3.34
  -5   0   4  120.40    3.18
   5   0  -4  119.55    3.42
   5   0  -4  129.78    3.26
  -5   0   3   -1.21    1.10
  -5   0   3    0.65    1.09
   5   0  -3    0.23    1.21
   5   0  -3    0.54    1.13
  -5   0   2   20.46    2.03
  -5   0   2   21.05    1.87
   5   0  -2   18.52    1.96
   5   0  -2   20.20    1.85
  -5   0   1    1.10    1.39
  -5   0   1   -0.19    0.95
   5   0  -1   -0.65    1.01
  -5   0   0   75.52    3.30
  -5   0   0   73.44    2.09
   5   0   0   74.56    2.18
  -5   0  -1    0.50    1.04
  -5   0  -1    1.07    0.94
  -5   0  -1    0.65    0.86
   5   0   1    0.13    0.95
  -5   0  -2   12.35    1.75
  -5   0  -2   14.20    1.58
  -5   0  -2   16.06    1.59
   5   0   2   14.60    1.68
  -5   0  -3    0.26    1.20
  -5   0  -3    1.06    0.95
  -5   0  -3    0.75    1.17
   5   0   3    0.15    1.03
  -5   0  -4   18.24    2.11
  -5   0  -4   15.53    1.65
  -5   0  -4   13.32    2.24
   5   0   4   15.50    1.85
  -5   0  -5   -0.32    1.20
  -5   0  -5    0.05    1.00
  -5   0  -5   -1.81    1.52
   5   0   5    0.80    1.47
   5   0   5    0.54    1.13
  -5   0  -6   -0.22    1.22
  -5   0  -6   -0.47    1.03
  -5   0  -6    0.54    1.37
   5   0   6    1.28    1.37
   5   0   6    0.87    1.19
  -5   0  -7   -0.11    1.42
  -5   0  -7   -0.89    1.46
   5   0   7    0.93    1.43
   5   0   7   -0.80    1.28
  -5   0  -8   10.73    2.67
  -5   0  -8   11.98    2.84
   5   0   8   13.99    2.52
  -5   0  -9   -1.12    1.72
  -5   0  -9   -1.16    1.80
   5   0   9   -0.08    1.57
  -5   0 -10    4.07    2.14
  -5   0 -10    4.32    2.13
   5   0  10    6.61    2.16
  -5   0 -11    0.88    2.17
  -5   0 -11    1.07    2.21
   5   0  11   -0.85    1.94
  -5   0 -12    3.10    2.46
   5   0  12    3.94    2.38
  -5   0 -13   -1.82    2.52
   5   0  13    1.86    2.43
  -5   0 -14    0.81    2.80
   5   0  14    1.11    2.59
  -5  -1  14    7.24    2.90
  -5   1  14    7.84    2.98
   5  -1 -14    5.95    3.25
   5   1 -14    6.68    3.30
  -5  -1  13    4.92    2.63
  -5   1  13    5.89    2.68
   5  -1 -13    0.35    2.58
   5   1 -13    6.11    2.88
  -5  -1  12    9.57    2.73
  -5   1  12   13.06    2.77
   5  -1 -12   11.84    2.97
   5   1 -12   11.96    2.93
  -5  -1  11    6.37    2.33
  -5   1  11    5.65    2.20
   5  -1 -11    8.28    2.52
   5   1 -11    6.35    2.55
  -5  -1  10   -1.41    1.97
  -5  -1  10    0.00    2.03
  -5  -1  10   -0.09    1.76
  -5   1  10    0.53    1.75
   5  -1 -10   -2.44    1.70
   5   1 -10    1.91    2.15
  -5  -1   9   28.04    3.42
  -5  -1   9   30.41    3.22
  -5   1   9   29.57    3.04
   5  -1  -9   26.40    3.27
   5   1  -9   30.34    3.39
   5   1  -9   29.91    3.17
  -5  -1   8   15.55    2.82
  -5  -1   8   12.25    2.04
  -5   1   8   13.47    2.83
  -5   1   8   15.07    2.50
   5  -1  -8   15.28    2.64
   5   1  -8   14.49    2.83
   5   1  -8   15.51    2.66
  -5  -1   7    1.73    1.62
  -5  -1   7    2.07    1.42
  -5   1   7    2.15    1.59
  -5   1   7    1.51    1.35
   5  -1  -7    3.34    1.54
   5  -1  -7    0.75    1.23
   5  -1  -7    1.96    1.31
   5   1  -7    1.17    1.64
   5   1  -7    2.11    1.46
  -5  -1   6    0.00    1.48
  -5  -1   6   -0.94    1.19
  -5   1   6   -0.17    1.36
  -5   1   6   -0.64    1.20
   5  -1  -6    0.17    1.36
   5  -1  -6    0.39    1.15
   5  -1  -6    0.85    1.13
   5   1  -6   -0.73    1.39
   5   1  -6   -0.45    1.31
  -5  -1   5    1.47    1.46
  -5  -1   5    2.84    1.34
  -5   1   5    0.89    1.32
  -5   1   5    2.34    1.24
   5  -1  -5    2.56    1.39
   5  -1  -5    0.96    1.17
   5  -1  -5    1.14    1.22
   5   1  -5    1.55    1.31
   5   1  -5    1.40    1.38
  -5  -1   4  149.46    3.78
  -5  -1   4  151.73    3.48
  -5   1   4  148.73    3.67
  -5   1   4  150.33    3.34
   5  -1  -4  142.82    3.56
   5  -1  -4  159.48    3.34
   5  -1  -4  142.37    3.48
   5   1  -4  150.73    3.80
   5   1  -4  159.17    3.64
  -5  -1   3   92.11    2.67
  -5   1   3   95.55    2.72
   5  -1  -3   95.45    2.88
   5  -1  -3   95.71    2.66
   5   1  -3   90.14    2.79
   5   1  -3   98.81    2.82
  -5  -1   2    2.70    1.21
  -5  -1   2    2.28    1.05
  -5   1   2    2.81    1.12
   5  -1  -2    3.17    1.28
   5  -1  -2    2.62    1.13
   5   1  -2    3.80    1.19
  -5  -1   1   45.05    2.01
  -5  -1   1   46.91    1.77
  -5   1   1   48.76    2.16
   5  -1  -1   48.19    2.25
   5  -1  -1   50.84    2.12
   5   1  -1   50.24    2.02
  -5  -1   0  268.01    3.34
  -5  -1   0  291.88    3.79
  -5   1   0  272.67    3.56
   5  -1   0  280.43    3.62
   5   1   0  287.22    3.07
  -5  -1  -1  565.18    4.45
  -5  -1  -1  575.64    5.06
  -5  -1  -1  605.06    5.60
  -5  -1  -1  557.01    4.95
  -5   1  -1  552.32    5.33
  -5   1  -1  581.64    5.04
   5  -1   1  603.23    5.15
   5   1   1  606.32    3.98
  -5  -1  -2  191.86    2.97
  -5  -1  -2  187.37    3.35
  -5  -1  -2  195.15    3.73
  -5   1  -2  187.17    3.62
  -5   1  -2  195.29    3.35
   5  -1   2  197.08    4.37
   5  -1   2  199.76    3.44
   5   1   2  202.05    2.59
  -5  -1  -3   12.31    1.62
  -5  -1  -3   12.89    1.89
  -5  -1  -3   11.97    2.23
  -5   1  -3   11.47    2.02
  -5   1  -3   13.76    1.92
   5  -1   3   11.03    2.04
   5  -1   3   15.92    1.98
   5   1   3   11.44    1.43
  -5  -1  -4    0.13    1.09
  -5  -1  -4   -0.58    1.46
  -5   1  -4   -0.13    1.33
  -5   1  -4    0.26    1.16
   5  -1   4    0.60    1.26
   5  -1   4    0.45    1.19
   5   1   4   -0.16    0.90
  -5  -1  -5    6.15    1.38
  -5  -1  -5    7.36    1.78
  -5   1  -5    7.70    1.64
  -5   1  -5    7.94    1.89
   5  -1   5    7.29    1.61
   5  -1   5    8.43    1.53
   5   1   5    7.06    1.24
  -5  -1  -6    1.15    1.24
  -5  -1  -6    2.03    1.47
  -5   1  -6    2.18    1.52
  -5   1  -6    1.82    1.23
  -5   1  -6    1.66    1.38
   5  -1   6   -0.50    1.38
   5  -1   6    0.53    1.29
   5   1   6    1.27    1.13
  -5  -1  -7   26.87    2.51
  -5  -1  -7   22.86    2.83
  -5   1  -7   27.02    2.72
  -5   1  -7   28.72    2.44
  -5   1  -7   26.88    2.84
   5  -1   7   30.48    2.78
   5  -1   7   32.63    2.81
   5   1   7   27.31    2.30
  -5  -1  -8    5.09    1.69
  -5  -1  -8    5.51    1.94
  -5   1  -8    6.06    1.90
  -5   1  -8    3.15    1.78
   5  -1   8    4.03    1.81
   5  -1   8    2.22    1.63
   5   1   8    5.08    1.58
  -5  -1  -9    2.06    1.68
  -5  -1  -9    2.60    2.07
  -5   1  -9    1.88    1.95
  -5   1  -9    2.95    1.98
   5  -1   9    1.52    1.77
   5   1   9    0.76    1.59
  -5  -1 -10    5.40    2.05
  -5  -1 -10    4.01    2.23
  -5   1 -10    3.50    2.22
  -5   1 -10    5.40    2.14
   5  -1  10    4.90    2.09
   5   1  10    5.55    1.93
  -5  -1 -11   -4.37    1.81
  -5  -1 -11    1.58    2.35
  -5   1 -11   -0.22    2.07
  -5   1 -11   -1.15    2.26
   5  -1  11   -0.09    2.05
   5   1  11   -1.49    1.80
  -5  -1 -12    3.24    2.44
  -5  -1 -12    4.07    2.68
  -5   1 -12   10.06    2.96
   5  -1  12    6.37    2.54
   5   1  12    7.64    2.41
  -5  -1 -13    2.25    2.50
  -5   1 -13    0.41    2.65
   5  -1  13    1.26    2.41
   5   1  13    1.50    2.33
  -5  -1 -14    1.33    2.73
  -5   1 -14   -1.77    2.70
   5  -1  14    0.94    2.70
   5   1  14    1.44    2.52
  -5  -2  14    0.79    2.69
  -5   2  14   -0.78    2.47
   5  -2 -14    0.38    2.80
   5   2 -14    1.93    3.18
  -5  -2  13   11.92    3.07
  -5   2  13   11.24    2.93
   5  -2 -13   11.97    3.12
   5   2 -13   13.73    3.40
  -5  -2  12    2.93    3.16
  -5  -2  12    2.44    2.36
  -5   2  12    1.05    2.15
   5  -2 -12    1.06    2.29
   5   2 -12    3.65    2.68
  -5  -2  11    1.69    2.43
  -5  -2  11    0.42    1.97
  -5   2  11   -0.51    1.86
   5  -2 -11    0.69    2.08
   5   2 -11    0.45    2.28
  -5  -2  10    6.69    2.51
  -5  -2  10    6.84    2.56
  -5  -2  10    5.88    2.10
  -5   2  10    5.46    2.02
   5  -2 -10    3.46    2.09
   5   2 -10    7.96    2.49
   5   2 -10    7.61    2.36
  -5  -2   9   10.87    2.52
  -5  -2   9   14.13    3.20
  -5  -2   9   12.33    2.90
  -5   2   9   14.78    2.71
   5  -2  -9   11.33    2.69
   5   2  -9   15.81    3.23
   5   2  -9   14.10    3.08
  -5  -2   8    6.86    2.06
  -5  -2   8    9.64    2.13
  -5  -2   8   11.01    2.52
  -5   2   8    8.52    1.77
   5  -2  -8   10.02    2.00
   5  -2  -8    8.15    1.71
   5   2  -8    7.21    2.13
   5   2  -8   10.02    2.08
  -5  -2   7   30.46    3.03
  -5  -2   7   31.98    2.73
  -5   2   7   30.83    2.61
  -5   2   7   32.22    2.54
   5  -2  -7   32.75    2.66
   5  -2  -7   32.23    1.95
   5  -2  -7   32.83    2.63
   5   2  -7   33.01    3.06
   5   2  -7   33.93    2.97
  -5  -2   6   10.26    2.36
  -5  -2   6   13.04    2.23
  -5   2   6   10.10    2.05
  -5   2   6   10.53    2.08
   5  -2  -6   11.72    2.09
   5  -2  -6   14.09    1.80
   5  -2  -6   13.50    1.80
   5  -2  -6   10.34    1.93
   5   2  -6   10.70    2.45
   5   2  -6   11.07    2.25
  -5  -2   5   20.89    2.43
  -5  -2   5   22.95    2.25
  -5   2   5   20.23    2.09
  -5   2   5   21.84    2.04
   5  -2  -5   21.21    2.14
   5  -2  -5   24.55    1.92
   5  -2  -5   21.43    2.22
   5  -2  -5   22.48    2.26
   5   2  -5   21.24    2.46
   5   2  -5   25.05    2.54
  -5  -2   4  187.44    4.19
  -5  -2   4  211.29    3.94
  -5   2   4  209.34    3.81
   5  -2  -4  197.43    3.97
   5  -2  -4  214.96    3.50
   5  -2  -4  212.78    4.18
   5  -2  -4  201.41    3.87
   5   2  -4  198.62    4.28
   5   2  -4  213.04    4.22
  -5  -2   3   26.05    2.15
  -5  -2   3   30.81    2.01
  -5   2   3   28.10    1.98
   5  -2  -3   26.82    1.99
   5  -2  -3   29.06    1.85
   5  -2  -3   34.34    2.71
   5  -2  -3   26.71    2.05
   5   2  -3   28.72    2.74
   5   2  -3   29.32    2.16
  -5  -2   2   -1.45    1.04
  -5  -2   2   -0.49    0.85
  -5   2   2    1.79    1.08
   5  -2  -2    0.56    1.12
   5  -2  -2    1.04    0.99
   5   2  -2    0.18    1.01
  -5  -2   1    3.42    1.07
  -5  -2   1    3.15    0.84
  -5   2   1    2.76    1.12
   5  -2  -1    3.66    1.24
   5  -2  -1    3.89    1.10
   5   2  -1    3.58    0.99
  -5  -2   0   42.83    1.77
  -5  -2   0   41.09    2.42
  -5  -2   0   39.79    2.18
  -5  -2   0   42.22    1.45
  -5   2   0   37.78    2.11
   5  -2   0   39.60    2.25
   5  -2   0   39.65    1.99
   5   2   0   42.40    1.44
   5   2   0   44.45    1.47
  -5  -2  -1   15.95    1.38
  -5  -2  -1   19.22    2.08
  -5  -2  -1   14.81    2.16
  -5  -2  -1   18.13    1.02
  -5   2  -1   15.73    1.98
  -5   2  -1   18.13    2.02
   5  -2   1   17.04    2.00
   5  -2   1   20.58    1.92
   5  -2   1   21.12    1.96
   5   2   1   19.21    0.87
   5   2   1   17.50    0.82
  -5  -2  -2  214.98    2.63
  -5  -2  -2  210.77    3.96
  -5  -2  -2  216.61    4.15
  -5  -2  -2  212.07    2.10
  -5   2  -2  204.67    3.99
  -5   2  -2  209.48    3.72
   5  -2   2  210.12    4.03
   5  -2   2  217.47    3.72
   5   2   2  217.18    1.55
  -5  -2  -3    7.03    1.34
  -5  -2  -3    5.17    1.38
  -5  -2  -3    6.96    1.57
  -5   2  -3    5.90    1.58
  -5   2  -3    6.53    1.38
   5  -2   3    5.72    1.57
   5  -2   3    5.21    1.35
   5   2   3    5.57    0.90
   5   2   3    5.95    0.87
  -5  -2  -4   11.99    1.55
  -5  -2  -4    9.50    2.18
  -5  -2  -4   12.22    2.71
  -5   2  -4    9.83    2.26
  -5   2  -4   12.16    2.13
   5  -2   4    8.99    2.11
   5  -2   4   12.26    2.12
   5   2   4   10.79    1.22
  -5  -2  -5   13.29    1.77
  -5  -2  -5   14.78    2.92
  -5   2  -5   13.09    2.36
  -5   2  -5   16.21    2.30
   5  -2   5   14.44    2.34
   5  -2   5   16.63    2.28
   5   2   5   13.90    1.51
  -5  -2  -6   12.45    1.82
  -5  -2  -6   15.64    2.64
  -5   2  -6   12.31    2.46
  -5   2  -6   13.98    2.30
   5  -2   6   13.98    2.45
   5  -2   6   17.06    2.44
   5   2   6   15.76    1.75
  -5  -2  -7    6.52    1.46
  -5  -2  -7   12.25    2.91
  -5   2  -7   11.99    2.76
  -5   2  -7    6.05    1.67
   5  -2   7    5.89    1.90
   5  -2   7    8.30    1.84
   5   2   7    7.71    1.82
  -5  -2  -8    5.45    1.59
  -5  -2  -8    3.77    2.02
  -5   2  -8    3.31    1.98
  -5   2  -8    4.27    1.68
  -5   2  -8    5.76    1.88
   5  -2   8    3.94    1.93
   5  -2   8    4.01    1.81
   5   2   8    3.03    1.40
  -5  -2  -9    2.31    1.63
  -5  -2  -9   -0.78    2.10
  -5   2  -9   -0.90    1.98
  -5   2  -9   -0.15    1.82
   5  -2   9    1.18    1.91
   5  -2   9    0.88    1.80
   5   2   9    0.63    1.44
  -5  -2 -10    2.17    1.81
  -5  -2 -10    2.33    2.32
  -5   2 -10    2.40    2.23
  -5   2 -10    3.99    2.10
   5  -2  10    1.26    2.02
   5   2  10    2.48    1.77
  -5  -2 -11    0.64    1.99
  -5  -2 -11    2.63    2.56
  -5   2 -11    7.14    2.68
   5  -2  11    1.73    2.23
   5   2  11    1.95    1.91
  -5  -2 -12    0.03    2.17
  -5  -2 -12   -1.55    2.45
  -5   2 -12   -0.36    2.50
   5  -2  12    0.62    2.28
   5   2  12    1.35    2.03
  -5  -2 -13   -2.70    2.20
  -5   2 -13    2.39    2.99
   5  -2  13    3.17    2.63
   5   2  13    2.18    2.28
  -5  -2 -14   -1.72    2.47
  -5   2 -14   -2.73    2.93
   5  -2  14    3.04    2.79
   5   2  14    1.12    2.47
  -5   3  14   31.04    4.54
   5  -3 -14   34.96    4.80
   5   3 -14   21.63    4.92
  -5  -3  13    1.70    3.31
  -5   3  13    0.66    2.37
   5  -3 -13    3.46    2.61
   5   3 -13    1.45    2.89
  -5  -3  12    5.27    2.92
  -5   3  12    5.27    2.33
   5  -3 -12    5.77    2.59
   5   3 -12    3.06    2.72
  -5  -3  11   11.43    3.04
  -5  -3  11   16.09    3.59
  -5   3  11   16.77    3.22
   5  -3 -11   13.75    3.38
   5   3 -11   14.36    3.04
  -5  -3  10   36.11    4.15
  -5  -3  10   38.32    3.82
  -5   3  10   39.12    3.41
   5  -3 -10   35.58    3.35
   5   3 -10   33.84    3.99
   5   3 -10   39.52    4.00
  -5  -3   9   16.82    3.37
  -5  -3   9   15.62    3.36
  -5  -3   9   15.69    3.10
  -5   3   9   13.69    2.65
   5  -3  -9   15.52    2.92
   5   3  -9   16.11    3.40
   5   3  -9   16.23    3.36
  -5  -3   8   16.02    3.07
  -5  -3   8   18.38    3.09
  -5  -3   8   16.47    2.80
  -5   3   8   19.49    2.55
   5  -3  -8   17.98    2.73
   5  -3  -8   19.01    2.58
   5   3  -8   14.97    3.10
   5   3  -8   20.45    3.10
  -5  -3   7   10.62    2.63
  -5  -3   7   10.58    2.57
  -5  -3   7   14.47    2.48
  -5   3   7   14.96    2.20
   5  -3  -7   14.43    2.42
   5  -3  -7   14.45    2.05
   5  -3  -7    9.88    2.16
   5   3  -7   10.81    2.20
   5   3  -7   11.37    2.71
  -5  -3   6   36.26    2.93
  -5  -3   6   41.62    3.01
  -5  -3   6   42.20    2.76
  -5   3   6   44.58    2.53
   5  -3  -6   38.03    2.63
   5  -3  -6   42.79    2.58
   5  -3  -6   37.77    2.47
   5   3  -6   40.36    3.08
   5   3  -6   38.44    2.83
  -5  -3   5    6.17    1.65
  -5  -3   5    6.85    1.42
  -5   3   5    8.11    1.73
   5  -3  -5    7.88    1.90
   5  -3  -5    7.64    1.64
   5  -3  -5    5.30    1.26
   5   3  -5    6.57    1.74
   5   3  -5    5.19    1.58
  -5  -3   4   -0.21    1.30
  -5  -3   4    0.73    1.07
  -5   3   4    1.63    1.12
   5  -3  -4    2.07    1.22
   5  -3  -4    1.96    1.76
   5  -3  -4    0.90    1.13
   5   3  -4    1.97    1.42
   5   3  -4   -0.24    1.25
  -5  -3   3   22.96    2.22
  -5  -3   3   26.37    1.80
  -5  -3   3   24.00    1.94
  -5  -3   3   22.21    1.90
  -5   3   3   26.29    1.95
   5  -3  -3   20.66    1.85
   5  -3  -3   29.30    2.99
   5   3  -3   24.74    2.17
  -5  -3   2  347.86    4.61
  -5  -3   2  348.09    4.78
  -5  -3   2  356.85    4.35
  -5   3   2  370.03    4.51
   5  -3  -2  365.38    4.85
   5  -3  -2  369.72    4.94
   5  -3  -2  381.16    5.75
   5   3  -2  375.60    4.39
  -5  -3   1    0.98    0.95
  -5  -3   1    1.33    1.35
  -5  -3   1    2.37    1.44
  -5  -3   1    1.40    1.11
  -5  -3   1    1.18    0.76
  -5   3   1    0.95    1.07
   5  -3  -1    1.69    1.16
   5  -3  -1    1.26    0.90
   5  -3  -1    2.31    1.96
   5   3  -1    0.58    0.83
  -5  -3   0   88.48    2.00
  -5  -3   0   87.15    3.15
  -5  -3   0   88.14    3.05
  -5  -3   0   85.59    2.77
  -5  -3   0   89.37    1.68
  -5   3   0   91.32    2.69
   5  -3   0   91.31    2.92
   5  -3   0   94.80    2.47
   5   3   0   87.00    1.40
   5   3   0   94.64    1.51
  -5  -3  -1    0.97    0.67
  -5  -3  -1    1.90    1.29
  -5  -3  -1    0.86    1.55
  -5  -3  -1    2.00    1.33
  -5   3  -1   -0.52    1.25
  -5   3  -1    0.99    1.15
   5  -3   1    1.55    1.25
   5  -3   1    1.20    1.10
  -5  -3  -2   29.77    1.10
  -5  -3  -2   30.21    2.48
  -5  -3  -2   27.74    2.53
  -5  -3  -2   28.72    2.90
  -5   3  -2   31.12    2.41
  -5   3  -2   30.95    2.21
   5  -3   2   27.27    2.43
   5  -3   2   28.39    2.11
  -5  -3  -3   37.27    1.27
  -5  -3  -3   40.10    2.79
  -5  -3  -3   39.80    2.70
  -5  -3  -3   30.79    3.03
  -5   3  -3   36.89    2.62
  -5   3  -3   38.17    2.56
   5  -3   3   33.68    2.59
   5  -3   3   37.42    2.40
  -5  -3  -4  172.32    2.50
  -5  -3  -4  171.72    4.47
  -5  -3  -4  166.19    4.80
  -5  -3  -4  170.95    2.13
  -5   3  -4  168.46    4.42
  -5   3  -4  168.32    4.09
   5  -3   4  167.25    4.41
   5  -3   4  183.50    4.17
  -5  -3  -5    8.98    1.38
  -5  -3  -5   14.01    2.62
  -5  -3  -5   10.83    1.27
  -5   3  -5    8.98    1.91
  -5   3  -5    8.67    2.16
   5  -3   5    7.56    1.72
   5  -3   5    8.48    1.67
   5   3   5    9.92    1.13
   5   3   5    9.94    1.12
  -5  -3  -6    4.37    1.11
  -5  -3  -6    3.79    1.75
  -5  -3  -6    5.27    1.04
  -5   3  -6    6.13    1.90
  -5   3  -6    3.77    1.64
   5  -3   6    6.46    1.92
   5  -3   6    3.74    1.55
   5   3   6    5.92    1.37
  -5  -3  -7    2.09    1.17
  -5  -3  -7    5.37    2.07
  -5  -3  -7    2.68    1.06
  -5   3  -7    2.40    1.87
  -5   3  -7    2.24    1.70
   5  -3   7    3.07    1.74
   5  -3   7    3.07    1.67
   5   3   7    2.52    1.11
  -5  -3  -8   -0.91    1.23
  -5  -3  -8    2.15    2.19
  -5   3  -8    0.83    1.94
  -5   3  -8   -1.36    1.59
   5  -3   8    1.02    1.96
   5  -3   8   -0.34    1.68
   5   3   8    0.90    1.24
  -5  -3  -9    4.34    1.63
  -5  -3  -9    3.22    2.34
  -5   3  -9    3.76    2.22
  -5   3  -9    3.19    3.04
  -5   3  -9    4.36    1.95
   5  -3   9    2.59    2.24
   5  -3   9    5.15    2.17
   5   3   9    5.04    1.61
  -5  -3 -10   57.71    3.50
  -5  -3 -10   54.69    4.90
  -5   3 -10   56.66    4.59
   5  -3  10   52.10    4.45
   5  -3  10   61.36    4.42
   5   3  10   58.47    3.54
  -5  -3 -11    0.88    1.88
  -5  -3 -11    1.44    2.51
  -5   3 -11    2.16    2.48
   5  -3  11    2.95    2.35
   5   3  11   -0.96    1.66
  -5  -3 -12   -1.20    1.95
  -5  -3 -12    1.49    2.75
  -5   3 -12    5.33    2.82
   5  -3  12   -0.35    2.32
   5   3  12    1.13    2.05
  -5  -3 -13   -1.60    2.11
  -5  -3 -13   -2.61    2.72
  -5   3 -13    0.36    2.91
   5  -3  13    2.61    2.58
   5   3  13    1.09    2.31
  -5  -3 -14    5.95    2.60
  -5   3 -14    7.87    3.45
   5  -3  14    8.28    3.15
   5   3  14    8.07    2.87
  -5  -4  13    1.90    2.97
  -5   4  13    3.15    2.36
   5  -4 -13    4.02    2.60
   5   4 -13    2.81    2.95
  -5  -4  12    0.21    2.61
  -5   4  12    1.96    2.15
   5  -4 -12    1.41    2.18
   5   4 -12   -0.26    2.59
  -5  -4  11    6.60    2.95
  -5   4  11    7.71    2.26
   5  -4 -11    9.16    2.49
   5   4 -11    2.62    2.75
   5   4 -11    9.97    2.76
  -5  -4  10   15.60    3.77
  -5   4  10   20.82    3.17
   5  -4 -10   15.02    3.01
   5   4 -10   11.76    2.89
   5   4 -10   16.40    3.75
  -5  -4   9    7.63    2.41
  -5   4   9   11.33    2.10
   5  -4  -9   10.84    2.19
   5  -4  -9    9.11    1.86
   5   4  -9    8.79    2.60
   5   4  -9   10.35    2.48
  -5  -4   8   44.56    3.85
  -5   4   8   44.25    2.93
   5  -4  -8   40.98    3.03
   5  -4  -8   42.32    3.00
   5   4  -8   42.00    3.82
   5   4  -8   42.38    3.75
  -5  -4   7   20.64    2.92
  -5   4   7   19.40    2.31
   5  -4  -7   20.82    2.46
   5  -4  -7   20.23    2.62
   5  -4  -7   18.10    2.35
   5   4  -7   20.67    3.03
   5   4  -7   18.50    3.02
  -5  -4   6    7.20    1.87
  -5  -4   6    9.09    1.94
  -5  -4   6    8.38    2.03
  -5   4   6   10.11    1.92
   5  -4  -6    9.52    2.05
   5  -4  -6    9.69    2.01
   5  -4  -6   12.80    2.12
   5   4  -6    8.29    1.99
   5   4  -6    8.33    1.94
  -5  -4   5    1.85    1.51
  -5  -4   5    3.75    1.58
  -5  -4   5    3.64    1.24
  -5  -4   5    2.90    1.29
  -5   4   5    3.05    1.20
   5  -4  -5    2.98    1.25
   5  -4  -5    5.13    1.81
   5  -4  -5    4.17    1.21
   5   4  -5    4.02    1.64
   5   4  -5    4.15    1.54
  -5  -4   4    1.14    1.33
  -5  -4   4    0.56    1.29
  -5  -4   4    0.62    0.97
  -5  -4   4    1.88    1.36
  -5  -4   4    1.53    1.08
  -5   4   4    1.74    1.06
   5  -4  -4    1.83    1.14
   5  -4  -4    0.59    1.65
   5   4  -4    2.84    1.51
   5   4  -4    1.22    1.25
  -5  -4   3  154.62    3.78
  -5  -4   3  149.64    3.74
  -5  -4   3  157.18    3.79
  -5  -4   3  148.77    3.47
  -5   4   3  152.29    3.27
   5  -4  -3  158.65    3.56
   5  -4  -3  167.57    4.43
   5   4  -3  160.59    3.59
  -5  -4   2   40.59    2.26
  -5  -4   2   42.40    2.82
  -5  -4   2   44.34    2.77
  -5  -4   2   48.99    2.71
  -5  -4   2   41.09    2.05
  -5   4   2   44.08    2.18
   5  -4  -2   43.27    2.30
   5  -4  -2   43.42    3.23
   5   4  -2   42.84    2.15
  -5  -4   1    5.55    1.09
  -5  -4   1    5.04    1.51
  -5  -4   1    4.79    1.73
  -5  -4   1    2.84    1.44
  -5   4   1    5.80    1.21
   5  -4  -1    5.43    1.31
   5  -4  -1    6.30    2.32
   5   4  -1    7.05    1.35
  -5  -4   0   45.17    1.64
  -5  -4   0   48.50    2.88
  -5  -4   0   43.63    2.86
  -5  -4   0   41.47    3.01
  -5   4   0   43.24    2.33
   5  -4   0   41.41    2.40
   5  -4   0   49.88    1.92
   5  -4   0   39.61    3.69
   5   4   0   47.22    1.10
   5   4   0   48.09    1.15
  -5  -4  -1  100.50    1.54
  -5  -4  -1   99.01    1.54
  -5  -4  -1  101.42    3.59
  -5  -4  -1  100.02    3.63
  -5  -4  -1  107.04    3.72
  -5   4  -1   96.30    3.31
  -5   4  -1  106.52    3.17
   5  -4   1   97.23    3.24
   5  -4   1  108.26    2.74
   5  -4   1   92.12    1.89
   5  -4   1  115.36    4.47
  -5  -4  -2    0.20    1.42
  -5  -4  -2    0.99    1.73
  -5  -4  -2    2.93    1.92
  -5   4  -2    2.83    1.40
  -5   4  -2    1.80    1.26
   5  -4   2    0.89    1.29
   5  -4   2    2.08    1.13
   5  -4   2    1.23    1.11
   5  -4   2    1.88    0.74
   5  -4   2    3.41    2.36
  -5  -4  -3   25.75    2.75
  -5  -4  -3   23.30    2.61
  -5  -4  -3   21.95    2.75
  -5   4  -3   23.83    2.67
  -5   4  -3   26.38    2.48
   5  -4   3   23.17    2.44
   5  -4   3   26.97    2.22
   5  -4   3   22.75    1.29
   5  -4   3   29.48    3.28
  -5  -4  -4    1.76    1.52
  -5  -4  -4   -0.10    1.53
  -5  -4  -4   -0.54    1.52
  -5   4  -4   -0.73    1.46
  -5   4  -4    1.10    1.35
   5  -4   4   -0.58    1.47
   5  -4   4   -0.43    1.15
   5  -4   4    1.62    2.14
  -5  -4  -5   43.61    1.43
  -5  -4  -5   45.05    3.34
  -5  -4  -5   43.74    3.01
  -5  -4  -5   41.85    3.45
  -5  -4  -5   40.80    1.34
  -5   4  -5   41.50    3.20
  -5   4  -5   42.85    3.06
   5  -4   5   38.12    3.04
   5  -4   5   48.98    2.97
   5  -4   5   39.62    3.52
  -5  -4  -6    1.69    0.89
  -5  -4  -6    1.92    1.93
  -5  -4  -6    2.30    0.81
  -5   4  -6    0.86    1.81
  -5   4  -6    2.16    1.64
   5  -4   6    2.00    1.68
   5  -4   6    1.48    1.50
   5  -4   6    0.08    2.22
   5   4   6    1.88    0.76
  -5  -4  -7   15.13    1.72
  -5  -4  -7   14.12    3.50
  -5  -4  -7   13.73    1.79
  -5   4  -7   12.47    2.47
  -5   4  -7   14.03    2.93
   5  -4   7   14.92    3.10
   5  -4   7   12.46    2.15
   5  -4   7   12.99    2.66
   5   4   7   15.05    1.65
  -5  -4  -8   -0.07    1.15
  -5  -4  -8    0.34    2.18
  -5  -4  -8    0.38    1.11
  -5   4  -8   -1.73    1.95
  -5   4  -8    1.13    1.93
   5  -4   8    1.27    2.09
   5  -4   8    0.45    1.82
   5   4   8    1.46    1.16
  -5  -4  -9    0.61    1.37
  -5  -4  -9    0.73    2.32
  -5  -4  -9    0.14    1.25
  -5   4  -9    2.52    2.42
  -5   4  -9    1.59    2.05
   5  -4   9    1.09    2.27
   5  -4   9    0.90    1.99
   5   4   9    0.50    1.34
  -5  -4 -10   18.08    2.62
  -5  -4 -10   13.04    3.10
  -5   4 -10   17.30    3.31
   5  -4  10   21.14    4.00
   5  -4  10   20.13    3.70
   5   4  10   16.52    2.68
  -5  -4 -11    7.55    2.02
  -5  -4 -11    2.35    2.66
  -5   4 -11    1.89    2.80
   5  -4  11    2.02    2.72
   5  -4  11    6.07    2.55
   5   4  11    3.75    1.86
  -5  -4 -12    0.70    1.92
  -5  -4 -12    1.94    3.02
  -5   4 -12    2.66    2.82
   5  -4  12    2.49    2.96
   5   4  12    4.22    2.07
  -5  -4 -13    3.03    2.17
  -5  -4 -13    0.09    3.05
  -5   4 -13    4.65    3.15
   5   4  13    1.33    2.20
  -5  -5  13   19.51    3.97
  -5   5  13   22.05    3.94
   5  -5 -13   18.97    4.02
  -5  -5  12   -1.45    2.62
  -5   5  12   -1.28    2.06
   5  -5 -12   -0.07    2.10
  -5  -5  11   -0.22    2.52
  -5   5  11   -2.14    1.78
   5  -5 -11   -1.00    1.89
   5   5 -11    0.50    2.42
  -5  -5  10    4.07    2.58
  -5   5  10    3.89    1.94
   5  -5 -10    6.23    2.06
   5   5 -10    6.31    2.57
  -5  -5   9    7.98    2.64
  -5   5   9    5.49    1.81
   5  -5  -9    6.36    1.93
   5  -5  -9    4.99    1.76
   5   5  -9    7.22    2.42
  -5  -5   8    6.34    2.38
  -5   5   8    5.38    1.69
   5  -5  -8    9.83    1.95
   5  -5  -8    8.32    2.26
   5  -5  -8   10.15    2.37
   5   5  -8    6.34    2.25
  -5  -5   7    4.18    1.99
  -5   5   7    1.92    1.36
   5  -5  -7    3.51    1.55
   5  -5  -7    2.83    2.15
   5  -5  -7    1.82    1.35
   5   5  -7    2.65    1.99
  -5  -5   6   31.40    3.01
  -5   5   6   37.85    2.46
   5  -5  -6   30.63    2.51
   5  -5  -6   35.82    3.28
   5  -5  -6   34.01    2.55
   5   5  -6   36.28    3.23
  -5  -5   5    1.90    1.51
  -5  -5   5    1.27    1.48
  -5   5   5    1.50    1.13
   5  -5  -5    1.57    1.20
   5  -5  -5    0.29    1.84
   5   5  -5    1.98    1.56
  -5  -5   4   40.22    2.77
  -5  -5   4   42.07    2.84
  -5  -5   4   40.04    2.57
  -5   5   4   41.98    2.29
   5  -5  -4   44.36    2.42
   5  -5  -4   52.53    3.60
   5   5  -4   42.32    2.73
  -5  -5   3    0.77    1.20
  -5  -5   3    0.54    1.46
  -5  -5   3    0.28    1.49
  -5  -5   3    1.03    1.06
  -5   5   3    1.16    1.04
   5  -5  -3    2.01    1.11
   5  -5  -3    2.65    1.86
   5   5  -3    0.34    1.17
  -5  -5   2   32.85    2.15
  -5  -5   2   33.44    2.82
  -5  -5   2   32.06    2.74
  -5   5   2   35.59    2.09
   5  -5  -2   32.80    2.22
   5  -5  -2   34.40    3.12
   5   5  -2   33.21    2.07
  -5  -5   1   17.76    1.64
  -5  -5   1   16.58    2.49
  -5  -5   1   18.58    2.62
  -5  -5   1   16.71    2.40
  -5   5   1   19.34    1.95
   5  -5  -1   20.55    2.02
   5  -5  -1   16.63    2.85
   5   5  -1   19.46    1.56
  -5  -5   0   29.07    1.48
  -5  -5   0   29.59    2.71
  -5  -5   0   26.06    2.71
  -5  -5   0   26.71    2.70
  -5   5   0   26.75    2.21
   5  -5   0   29.22    2.31
   5  -5   0   31.56    3.15
   5   5   0   31.08    1.10
   5   5   0   31.09    1.16
  -5  -5  -1   48.18    3.10
  -5  -5  -1   51.33    3.20
  -5  -5  -1   51.86    3.27
  -5   5  -1   52.05    3.28
  -5   5  -1   48.32    2.62
   5  -5   1   51.46    2.75
   5  -5   1   51.47    2.20
   5  -5   1   49.15    1.90
   5  -5   1   54.83    3.58
  -5  -5  -2    5.76    1.71
  -5  -5  -2    3.88    1.87
  -5  -5  -2    7.80    1.82
  -5   5  -2    6.92    1.64
  -5   5  -2    5.49    1.46
   5  -5   2    4.34    1.49
   5  -5   2    5.96    1.24
   5  -5   2    4.69    0.88
   5  -5   2   11.16    2.39
  -5  -5  -3   10.71    2.65
  -5  -5  -3    8.80    2.23
  -5  -5  -3    7.90    1.90
  -5   5  -3   10.43    2.50
  -5   5  -3    8.13    1.69
   5  -5   3   10.17    2.39
   5  -5   3   10.06    1.90
   5  -5   3   10.37    1.96
   5  -5   3    9.26    2.36
  -5  -5  -4    6.87    1.96
  -5  -5  -4    8.67    2.19
  -5  -5  -4    6.00    2.07
  -5   5  -4    7.00    1.87
  -5   5  -4    9.89    2.46
   5  -5   4    7.69    1.93
   5  -5   4    6.70    1.55
   5  -5   4    4.98    2.22
  -5  -5  -5   53.48    3.72
  -5  -5  -5   52.60    3.52
  -5  -5  -5   56.57    3.99
  -5   5  -5   52.21    3.52
  -5   5  -5   51.03    3.41
   5  -5   5   48.84    3.45
   5  -5   5   57.80    3.12
   5  -5   5   55.07    3.71
  -5  -5  -6   -1.13    1.92
  -5  -5  -6    0.48    2.19
  -5  -5  -6    1.17    0.70
  -5   5  -6    0.80    1.92
  -5   5  -6    3.15    1.84
   5  -5   6    1.93    1.78
   5  -5   6    0.52    1.54
   5  -5   6    0.38    2.18
  -5  -5  -7    1.50    0.85
  -5  -5  -7    1.03    2.19
  -5  -5  -7    2.18    0.98
  -5   5  -7    1.55    2.11
  -5   5  -7    2.54    1.95
   5  -5   7    3.15    2.10
   5  -5   7    1.28    2.16
   5   5   7    1.70    0.89
  -5  -5  -8    3.03    1.10
  -5  -5  -8   -0.91    2.20
  -5  -5  -8    3.49    1.17
  -5   5  -8    0.79    2.18
  -5   5  -8    2.77    2.06
   5  -5   8    1.02    2.15
   5   5   8    3.91    1.18
  -5  -5  -9    2.16    1.30
  -5  -5  -9   -0.05    2.53
  -5  -5  -9    0.47    1.25
  -5   5  -9    4.49    2.51
  -5   5  -9    0.02    2.16
   5  -5   9   -1.22    2.17
   5   5   9    1.66    1.34
  -5  -5 -10    2.56    1.47
  -5  -5 -10   -1.36    2.72
  -5  -5 -10    1.45    1.49
  -5   5 -10    1.72    2.57
  -5   5 -10   -1.12    2.42
   5  -5  10    1.56    2.51
   5   5  10    0.15    1.38
  -5  -5 -11   -1.57    1.50
  -5  -5 -11    1.06    2.86
  -5   5 -11    0.09    2.57
   5  -5  11    3.59    2.86
   5   5  11    0.04    1.63
  -5  -5 -12    2.97    1.89
  -5  -5 -12    6.08    3.44
  -5   5 -12    2.67    3.02
   5  -5  12    5.82    3.14
   5   5  12    2.25    1.90
  -5  -5 -13    3.06    2.08
  -5  -5 -13    1.46    3.34
  -5   5 -13    2.95    3.27
   5   5  13    2.30    2.08
  -5  -6  12    2.04    2.85
  -5   6  12    0.93    2.19
   5  -6 -12    4.17    2.30
   5   6 -12    1.61    2.78
  -5  -6  11    0.75    2.71
  -5   6  11    2.28    2.00
   5  -6 -11    4.74    2.18
   5   6 -11    0.44    2.64
  -5  -6  10    2.84    2.62
  -5   6  10    0.52    1.71
   5  -6 -10   -0.53    1.74
   5  -6 -10    0.94    1.65
   5   6 -10    1.36    2.36
  -5  -6   9    3.45    2.48
  -5   6   9    4.11    1.72
   5  -6  -9    4.54    1.87
   5  -6  -9    3.62    1.67
   5   6  -9    4.65    2.47
  -5  -6   8    8.18    2.50
  -5   6   8    9.91    2.42
   5  -6  -8   14.80    2.58
   5  -6  -8   16.47    3.44
   5  -6  -8    9.55    1.85
   5   6  -8   12.08    2.68
  -5  -6   7  131.36    5.23
  -5   6   7  141.07    4.16
   5  -6  -7  141.37    4.14
   5  -6  -7  141.23    5.25
   5  -6  -7  134.10    4.19
   5   6  -7  130.61    5.20
  -5  -6   6   21.64    3.25
  -5   6   6   20.50    2.35
   5  -6  -6   17.81    2.25
   5  -6  -6   20.39    3.26
   5  -6  -6   18.39    2.44
   5   6  -6   22.50    3.17
  -5  -6   5   12.40    2.74
  -5  -6   5   11.28    2.26
  -5  -6   5   15.44    2.55
  -5   6   5   13.05    2.03
   5  -6  -5   12.74    2.02
   5  -6  -5   11.50    2.70
   5   6  -5   11.00    2.10
  -5  -6   4    4.65    1.63
  -5  -6   4    4.17    1.79
  -5  -6   4    2.98    1.85
  -5   6   4    2.74    1.20
   5  -6  -4    2.87    1.24
   5  -6  -4    4.36    2.29
   5   6  -4    1.69    1.50
  -5  -6   3    1.34    1.28
  -5  -6   3    0.19    1.49
  -5  -6   3   -0.38    1.66
  -5   6   3    0.39    1.09
   5  -6  -3    0.61    1.11
   5  -6  -3   -1.56    2.01
   5   6  -3    0.39    1.23
  -5  -6   2   25.26    2.15
  -5  -6   2   22.10    3.03
  -5  -6   2   23.88    2.78
  -5   6   2   26.91    2.15
   5  -6  -2   25.36    2.17
   5  -6  -2   19.40    3.15
   5   6  -2   26.99    2.16
  -5  -6   1   10.73    1.63
  -5  -6   1    9.47    1.91
  -5  -6   1   11.15    2.61
  -5   6   1   10.16    1.94
   5  -6  -1   11.08    2.01
   5  -6  -1   10.13    2.52
   5   6  -1   10.57    1.59
  -5  -6   0   56.23    1.84
  -5  -6   0   57.29    3.45
  -5  -6   0   58.19    3.60
  -5  -6   0   59.08    3.76
  -5   6   0   59.20    2.78
   5  -6   0   58.09    2.92
   5  -6   0   55.59    4.01
   5   6   0   61.49    1.68
  -5  -6  -1   20.65    2.86
  -5  -6  -1   23.77    3.08
  -5  -6  -1   19.47    3.32
  -5   6  -1   19.60    2.32
   5  -6   1   23.44    2.45
   5  -6   1   22.93    1.91
   5  -6   1   24.02    3.45
  -5  -6  -2    3.36    1.73
  -5  -6  -2    3.96    2.09
  -5  -6  -2    5.41    1.95
  -5   6  -2    2.64    1.46
   5  -6   2    4.15    1.56
   5  -6   2    3.88    2.37
  -5  -6  -3   -0.41    1.66
  -5  -6  -3    0.72    2.00
  -5  -6  -3    1.44    2.06
  -5   6  -3    0.58    1.44
   5  -6   3    2.39    1.63
   5  -6   3    0.55    2.17
  -5  -6  -4    6.36    2.10
  -5  -6  -4    5.49    2.32
  -5  -6  -4    8.75    2.46
  -5   6  -4   10.54    2.60
   5  -6   4    3.66    1.83
   5  -6   4   11.51    2.69
  -5  -6  -5   23.98    3.46
  -5  -6  -5   20.76    3.36
  -5  -6  -5   25.68    4.22
  -5   6  -5   24.73    3.15
   5  -6   5   26.02    3.19
   5  -6   5   28.82    3.77
  -5  -6  -6    1.64    2.28
  -5  -6  -6    0.05    2.27
  -5   6  -6   -2.66    1.72
   5  -6   6    2.43    2.02
   5  -6   6    0.34    2.27
  -5  -6  -7   22.77    3.79
  -5  -6  -7   19.35    4.05
  -5  -6  -7   18.77    1.59
  -5   6  -7   22.10    3.60
   5  -6   7   21.45    3.59
   5  -6   7   23.31    4.29
  -5  -6  -8   -0.52    2.56
  -5  -6  -8    0.61    1.03
  -5   6  -8    2.87    4.06
  -5   6  -8    1.63    2.15
   5  -6   8   -3.58    2.19
   5   6   8    1.77    1.04
  -5  -6  -9   -1.32    2.72
  -5  -6  -9    0.78    1.25
  -5   6  -9   -0.28    2.88
  -5   6  -9    1.86    2.30
   5  -6   9    0.67    2.37
   5   6   9   -1.26    1.17
  -5  -6 -10   10.33    3.35
  -5  -6 -10    7.71    1.80
  -5   6 -10    8.64    3.58
  -5   6 -10    5.99    2.74
   5  -6  10    2.92    2.77
   5   6  10    8.31    1.76
  -5  -6 -11    0.26    3.12
  -5  -6 -11    1.50    1.72
  -5   6 -11    2.57    3.73
   5  -6  11    3.75    2.95
   5   6  11    2.04    1.65
  -5  -6 -12   -1.74    3.08
  -5   6 -12   -1.04    3.63
   5  -6  12   -1.31    2.87
   5   6  12    0.57    1.77
  -5  -7  11    1.53    2.88
  -5   7  11    0.82    1.92
   5  -7 -11    2.16    1.96
   5   7 -11   -2.78    2.47
  -5  -7  10   -0.47    2.39
  -5   7  10   -0.44    1.65
   5  -7 -10    1.02    1.75
   5  -7 -10   -1.30    1.57
   5   7 -10    1.91    2.48
  -5  -7   9   -1.43    2.25
  -5   7   9   -1.03    1.52
   5  -7  -9    0.58    1.59
   5  -7  -9    0.20    1.51
   5   7  -9    2.88    2.43
  -5  -7   8    1.82    2.22
  -5   7   8    3.43    1.60
   5  -7  -8    4.74    1.64
   5  -7  -8    3.29    2.53
   5  -7  -8    2.18    1.53
   5   7  -8    2.07    2.24
  -5  -7   7    2.11    2.00
  -5   7   7    1.82    1.48
   5  -7  -7    4.62    1.59
   5  -7  -7    6.28    2.72
   5  -7  -7    0.99    1.43
   5   7  -7    1.75    2.11
  -5  -7   6    1.51    1.79
  -5  -7   6    0.25    2.06
  -5   7   6    0.93    1.34
   5  -7  -6    1.24    1.33
   5  -7  -6   -1.08    2.33
   5   7  -6   -0.51    1.85
  -5  -7   5   34.78    3.25
  -5  -7   5   37.74    4.05
  -5  -7   5   38.59    3.37
  -5   7   5   37.38    2.61
   5  -7  -5   34.80    2.51
   5  -7  -5   37.09    4.34
   5   7  -5   41.56    3.40
  -5  -7   4    1.59    1.60
  -5  -7   4    2.65    1.96
  -5  -7   4    3.16    2.11
  -5   7   4    6.10    1.40
   5  -7  -4    5.07    1.45
   5  -7  -4    3.97    2.50
   5   7  -4    4.09    1.73
  -5  -7   3    4.51    1.56
  -5  -7   3    5.31    1.96
  -5  -7   3    6.73    2.19
  -5   7   3    5.90    1.42
   5  -7  -3    7.07    1.47
   5  -7  -3    4.80    2.54
   5   7  -3    5.53    1.59
  -5  -7   2   13.80    2.06
  -5  -7   2   15.11    3.15
  -5  -7   2   16.79    3.29
  -5   7   2   12.66    2.14
   5  -7  -2   11.83    2.05
   5  -7  -2   11.14    2.99
   5   7  -2   12.05    2.15
  -5  -7   1   15.69    1.83
  -5  -7   1   23.84    3.15
  -5  -7   1   19.05    3.16
  -5   7   1   21.92    2.32
   5  -7  -1   20.31    2.31
   5  -7  -1   21.88    3.83
   5   7  -1   20.61    1.94
  -5  -7   0   62.77    1.99
  -5  -7   0   58.80    3.84
  -5  -7   0   56.34    3.95
  -5   7   0   61.58    3.11
   5  -7   0   64.86    3.14
   5  -7   0   64.85    4.42
   5   7   0   68.89    2.11
  -5  -7  -1    2.95    1.88
  -5  -7  -1    2.69    2.20
  -5  -7  -1    0.06    2.05
  -5   7  -1   -0.25    1.31
   5  -7   1    0.63    1.43
   5  -7   1    0.65    2.38
  -5  -7  -2    5.83    2.11
  -5  -7  -2    6.84    2.46
  -5  -7  -2    5.12    2.33
  -5   7  -2    6.78    1.77
   5  -7   2    4.78    1.73
   5  -7   2    4.32    2.66
  -5  -7  -3   -1.07    1.82
  -5  -7  -3   -0.22    2.20
  -5  -7  -3    0.25    2.08
  -5   7  -3   -1.66    1.47
   5  -7   3   -1.03    1.62
   5  -7   3    1.37    2.47
  -5  -7  -4   28.69    3.68
  -5  -7  -4   24.77    3.79
  -5  -7  -4   23.07    3.86
  -5   7  -4   26.84    3.21
   5  -7   4   19.42    3.00
   5  -7   4   22.30    4.00
  -5  -7  -5    4.27    2.26
  -5  -7  -5    1.46    2.60
  -5  -7  -5   -0.72    2.23
  -5   7  -5    5.41    2.14
   5  -7   5    2.45    2.02
   5  -7   5    5.75    2.67
  -5  -7  -6   54.81    4.87
  -5  -7  -6   43.61    4.94
  -5   7  -6   48.35    3.89
   5  -7   6   54.33    4.43
   5  -7   6   54.76    4.53
  -5  -7  -7    1.52    2.65
  -5  -7  -7    1.53    2.62
  -5  -7  -7    0.50    0.74
  -5   7  -7    1.92    2.19
   5  -7   7   -1.86    2.07
  -5  -7  -8    1.34    2.68
  -5  -7  -8    1.23    2.74
  -5  -7  -8    1.12    1.03
  -5   7  -8   -1.14    2.14
   5  -7   8    1.70    2.45
  -5  -7  -9    5.28    3.10
  -5  -7  -9    7.25    1.49
  -5   7  -9    7.91    2.72
   5  -7   9    7.22    2.97
  -5  -7 -10   -2.59    2.95
  -5  -7 -10   -0.79    1.41
  -5   7 -10   -1.65    2.38
   5  -7  10   -2.17    2.51
   5   7  10   -0.28    1.58
  -5  -7 -11    0.08    3.41
  -5  -7 -11    0.85    1.69
   5  -7  11    0.81    2.96
   5   7  11    2.17    1.67
  -5  -8  10    5.60    2.94
  -5   8  10    2.27    1.86
   5  -8 -10    0.65    1.72
   5  -8 -10    1.18    1.79
   5   8 -10    4.02    2.89
  -5  -8   9    3.41    2.64
  -5  -8   9    5.37    2.76
  -5   8   9    4.47    1.86
   5  -8  -9    4.82    1.75
   5  -8  -9    4.19    1.79
   5   8  -9    3.93    2.64
  -5  -8   8   -0.08    2.24
  -5  -8   8   -0.22    2.34
  -5   8   8   -1.42    1.51
   5  -8  -8    0.14    1.44
   5  -8  -8    2.97    2.94
   5  -8  -8    2.14    1.56
   5   8  -8   -1.61    2.28
  -5  -8   7    0.80    2.22
  -5  -8   7    1.70    2.28
  -5   8   7   -0.08    1.41
   5  -8  -7    0.90    1.39
   5  -8  -7    0.16    2.74
   5  -8  -7   -0.31    1.39
   5   8  -7   -1.05    2.04
  -5  -8   6   17.17    3.30
  -5  -8   6   16.11    2.84
  -5   8   6   17.80    2.50
   5  -8  -6   15.72    2.32
   5  -8  -6   21.26    4.67
   5   8  -6   15.27    3.33
  -5  -8   5    0.96    1.76
  -5  -8   5    1.65    2.11
  -5  -8   5    2.65    2.26
  -5   8   5    0.87    1.41
   5  -8  -5    0.12    1.26
   5  -8  -5    2.01    2.91
   5   8  -5   -1.94    1.75
  -5  -8   4    1.75    1.68
  -5  -8   4    2.39    2.01
  -5  -8   4    4.03    2.39
  -5   8   4    2.84    1.44
   5  -8  -4    1.99    1.37
   5  -8  -4    3.34    2.94
   5   8  -4    4.78    1.90
  -5  -8   3   29.10    2.79
  -5  -8   3   23.64    3.77
  -5  -8   3   24.36    3.51
  -5   8   3   28.73    2.59
   5  -8  -3   26.69    2.46
   5  -8  -3   27.75    4.30
   5   8  -3   27.77    2.89
  -5  -8   2    0.06    1.29
  -5  -8   2    5.11    2.13
  -5  -8   2    2.80    2.42
  -5   8   2    0.71    1.38
   5  -8  -2    0.90    1.32
   5  -8  -2    2.98    2.72
   5   8  -2    1.06    1.38
  -5  -8   1    3.72    1.23
  -5  -8   1    6.77    2.19
  -5  -8   1    7.71    2.61
  -5   8   1    4.25    1.63
   5  -8  -1    4.51    1.56
   5  -8  -1    6.02    2.98
   5   8  -1    5.32    1.37
  -5  -8   0    5.54    1.35
  -5  -8   0    3.76    2.09
  -5  -8   0    1.29    2.38
  -5   8   0    3.97    1.63
   5  -8   0    3.06    1.59
   5  -8   0    3.72    2.87
   5   8   0    3.63    1.14
  -5  -8  -1   14.29    3.34
  -5  -8  -1   14.81    3.19
  -5   8  -1   13.21    2.62
   5  -8   1   10.84    2.06
   5  -8   1   18.29    3.57
   5   8   1   14.63    1.39
  -5  -8  -2  114.04    5.30
  -5  -8  -2  108.77    5.46
  -5   8  -2  105.37    4.33
   5  -8   2  101.33    4.42
   5  -8   2  103.78    5.81
  -5  -8  -3   -0.47    2.00
  -5  -8  -3    3.37    2.69
  -5  -8  -3    0.10    2.31
  -5   8  -3    1.07    1.68
   5  -8   3    1.31    1.83
   5  -8   3    0.73    2.83
  -5  -8  -4   -0.82    2.12
  -5  -8  -4    1.61    2.69
  -5  -8  -4    1.13    2.51
  -5   8  -4   -0.59    1.79
   5  -8   4    0.81    1.95
   5  -8   4    0.29    2.87
  -5  -8  -5    7.12    2.50
  -5  -8  -5    8.83    3.17
  -5  -8  -5    3.88    2.65
  -5   8  -5    8.23    2.43
   5  -8   5    8.27    2.46
   5  -8   5    9.82    3.07
  -5  -8  -6   -0.88    2.85
  -5  -8  -6    0.95    2.55
  -5   8  -6   -0.40    2.13
   5  -8   6    1.55    2.11
   5  -8   6    3.00    2.83
  -5  -8  -7   44.42    5.53
  -5  -8  -7   43.62    5.07
  -5   8  -7   41.08    4.40
   5  -8   7   47.25    4.74
  -5  -8  -8   11.65    3.66
  -5  -8  -8    7.76    3.29
  -5  -8  -8   13.51    1.75
  -5   8  -8   10.66    3.01
   5  -8   8   12.64    3.26
  -5  -8  -9    8.42    3.58
  -5  -8  -9    6.92    1.48
  -5   8  -9    5.42    2.91
   5  -8   9    8.99    3.19
  -5  -8 -10    3.88    3.53
  -5  -8 -10    5.16    1.65
  -5   8 -10    6.74    3.03
   5  -8  10    5.46    3.26
  -5  -9   9   11.42    3.06
  -5   9   9    7.40    2.15
   5  -9  -9   13.67    4.37
   5  -9  -9    9.96    2.12
   5   9  -9   10.21    3.05
  -5  -9   8    3.52    2.63
  -5   9   8    3.14    1.77
   5  -9  -8    4.54    3.31
   5  -9  -8    2.94    1.74
   5   9  -8    1.85    2.52
  -5  -9   7   16.75    3.73
  -5  -9   7   13.34    3.05
  -5   9   7   15.12    2.78
   5  -9  -7   22.90    5.09
   5  -9  -7   15.40    2.91
   5   9  -7   17.05    4.05
  -5  -9   6    2.25    2.18
  -5  -9   6    1.56    2.28
  -5   9   6    3.95    1.66
   5  -9  -6    4.03    1.60
   5  -9  -6    5.96    3.58
   5   9  -6    3.19    2.27
  -5  -9   5    1.37    1.91
  -5  -9   5    1.55    2.18
  -5  -9   5    1.73    2.59
  -5   9   5    1.23    1.53
   5  -9  -5    1.90    1.38
   5  -9  -5    2.82    3.36
   5   9  -5    2.27    2.07
  -5  -9   4    1.09    1.68
  -5  -9   4    0.68    2.13
  -5  -9   4    1.64    2.55
  -5   9   4    0.44    1.48
   5  -9  -4    1.32    1.36
   5  -9  -4    4.43    3.25
   5   9  -4    1.08    1.83
  -5  -9   3   -0.54    1.44
  -5  -9   3    1.25    2.12
  -5  -9   3    0.26    2.52
  -5   9   3    1.06    1.53
   5  -9  -3    0.30    1.37
   5  -9  -3    0.15    2.88
   5   9  -3   -0.12    1.63
  -5  -9   2    2.06    1.35
  -5  -9   2    0.21    2.08
  -5  -9   2    1.08    2.50
  -5   9   2    0.79    1.52
   5  -9  -2    2.82    1.49
   5  -9  -2    3.30    2.97
   5   9  -2    2.30    1.59
  -5  -9   1    6.88    1.39
  -5  -9   1    7.90    2.45
  -5  -9   1    6.71    2.93
  -5   9   1    7.75    1.83
   5  -9  -1    7.70    1.84
   5  -9  -1    7.77    3.28
   5   9  -1    6.92    1.61
  -5  -9   0   24.17    3.76
  -5  -9   0   26.44    4.28
  -5   9   0   28.08    3.11
   5  -9   0   24.53    2.87
   5  -9   0   32.82    4.81
   5   9   0   26.52    2.26
  -5  -9  -1   10.43    2.65
  -5  -9  -1   16.28    3.56
  -5   9  -1   10.96    2.14
   5  -9   1    9.47    2.07
   5  -9   1    9.56    3.43
  -5  -9  -2    2.03    2.19
  -5  -9  -2    3.32    2.86
  -5   9  -2    1.92    1.78
   5  -9   2    0.86    1.78
   5  -9   2    3.63    2.91
  -5  -9  -3    9.46    2.68
  -5  -9  -3    9.96    3.33
  -5   9  -3    9.60    2.34
   5  -9   3   10.69    2.46
   5  -9   3   17.13    3.82
  -5  -9  -4    0.54    2.22
  -5  -9  -4    1.94    3.08
  -5   9  -4    1.02    1.96
   5  -9   4   -0.59    2.04
   5  -9   4    4.00    3.09
  -5  -9  -5    5.62    2.60
  -5  -9  -5    3.96    3.45
  -5  -9  -5    2.95    2.95
  -5   9  -5    0.70    2.08
   5  -9   5    5.00    2.49
   5  -9   5    4.16    3.05
  -5  -9  -6   24.44    5.71
  -5  -9  -6   22.08    4.90
  -5   9  -6   23.74    4.13
   5  -9   6   23.99    3.82
   5  -9   6   36.21    5.00
  -5  -9  -7   18.66    4.38
  -5  -9  -7    5.09    3.20
  -5   9  -7    9.84    2.96
   5  -9   7    8.63    2.96
  -5  -9  -8   16.08    4.49
  -5  -9  -8    9.22    3.49
  -5  -9  -8   12.92    1.71
  -5   9  -8   13.36    3.22
   5  -9   8   12.68    3.31
  -5  -9  -9   -0.04    3.72
  -5  -9  -9    6.41    3.66
  -5  -9  -9    2.68    1.31
  -5   9  -9    3.18    2.81
   5  -9   9    3.34    3.05
  -5 -10   7    1.35    2.41
  -5  10   7    2.24    1.78
   5 -10  -7    6.33    4.04
   5 -10  -7    2.98    1.75
   5  10  -7    4.09    2.54
  -5 -10   6   -0.02    2.08
  -5  10   6    0.36    1.55
   5 -10  -6    1.99    3.71
   5  10  -6   -0.51    2.17
  -5 -10   5    6.13    2.24
  -5 -10   5    4.19    2.73
  -5 -10   5    8.57    3.87
  -5  10   5    3.32    1.74
   5 -10  -5    3.67    4.03
   5  10  -5    2.56    2.25
  -5 -10   4    1.61    1.86
  -5 -10   4    1.12    2.39
  -5 -10   4    3.75    2.95
  -5  10   4    3.34    1.74
   5 -10  -4    2.04    3.86
   5  10  -4    3.13    2.07
  -5 -10   3    7.53    1.91
  -5 -10   3    6.60    2.72
  -5 -10   3   10.11    3.26
  -5  10   3    5.47    1.96
   5 -10  -3    7.52    1.78
   5 -10  -3   15.72    4.34
   5  10  -3    8.33    2.09
  -5 -10   2   25.13    2.66
  -5 -10   2   31.97    4.47
  -5 -10   2   23.77    4.79
  -5  10   2   28.51    3.12
   5 -10  -2   28.81    2.83
   5 -10  -2   35.78    5.52
   5  10  -2   21.92    2.96
  -5 -10   1    7.83    2.69
  -5 -10   1    6.22    3.22
  -5  10   1    9.20    2.09
   5 -10  -1    9.48    2.02
   5 -10  -1   14.93    4.07
   5  10  -1    9.84    1.90
  -5 -10   0   67.69    5.11
  -5 -10   0   69.36    5.94
  -5  10   0   75.62    4.17
   5 -10   0   74.03    3.93
   5 -10   0   78.63    6.29
   5  10   0   75.96    3.22
  -5 -10  -1   19.25    4.05
  -5 -10  -1   23.59    5.27
  -5  10  -1   21.98    3.32
   5 -10   1   22.17    3.14
   5 -10   1   25.69    5.65
  -5 -10  -2    2.03    2.53
  -5 -10  -2    8.04    3.52
  -5  10  -2    5.12    2.19
   5 -10   2    6.01    2.17
   5 -10   2    9.09    3.88
  -5 -10  -3    1.44    2.33
  -5 -10  -3    0.97    3.48
  -5  10  -3    1.25    2.06
   5 -10   3   -1.50    1.96
   5 -10   3    3.64    3.48
  -5 -10  -4   -1.06    2.33
  -5 -10  -4   -0.78    3.49
  -5  10  -4   -0.06    2.12
   5 -10   4    0.79    2.21
   5 -10   4   -0.90    3.27
  -5 -10  -5    8.19    4.05
  -5  10  -5    1.49    2.28
   5 -10   5    4.18    2.42
   5 -10   5    6.79    3.54
  -5 -10  -6    3.61    4.01
  -5  10  -6    0.32    2.28
   5 -10   6   -1.87    2.38
   5 -10   6    3.58    3.43
  -5 -10  -7   -4.41    3.80
  -5  10  -7   -0.52    2.43
   5 -10   7    3.93    2.71
  -5 -11   5    1.85    2.15
  -5  11   5    1.35    1.80
   5 -11  -5    1.76    4.35
   5  11  -5    0.38    2.23
  -5 -11   4    0.47    1.87
  -5 -11   4    2.30    3.13
  -5  11   4    2.51    1.85
   5 -11  -4    8.67    4.58
   5  11  -4    2.85    2.16
  -5 -11   3    4.89    1.90
  -5 -11   3   11.63    3.72
  -5  11   3    2.23    1.92
   5 -11  -3    4.59    4.43
   5  11  -3    2.50    2.10
  -5 -11   2    0.92    2.46
  -5 -11   2    2.19    3.35
  -5  11   2    1.49    1.88
   5 -11  -2    3.09    2.34
   5 -11  -2    3.92    4.10
   5  11  -2    1.27    1.85
  -5 -11   1    1.42    2.39
  -5 -11   1    0.33    3.37
  -5  11   1   -1.48    1.74
   5 -11  -1    1.29    1.67
   5 -11  -1    4.56    4.02
   5  11  -1   -0.34    1.63
  -5 -11   0    5.07    2.72
  -5 -11   0    5.50    3.60
  -5  11   0    4.80    2.16
   5 -11   0    6.10    2.07
   5 -11   0    8.66    4.10
   5  11   0    5.17    1.73
  -5 -11  -1    5.61    2.75
  -5 -11  -1    9.07    3.92
  -5  11  -1    7.06    2.36
   5 -11   1    8.57    2.29
   5 -11   1    6.51    4.07
  -5 -11  -2    3.22    2.68
  -5 -11  -2    1.40    3.70
  -5  11  -2    1.50    2.14
   5 -11   2   -0.86    1.97
   5 -11   2    2.40    3.52
  -5 -11  -3    1.17    2.46
  -5 -11  -3   -1.71    3.67
  -5  11  -3   -0.08    2.10
   5 -11   3    0.65    2.08
   5 -11   3    4.27    3.79
  -5 -11  -4   12.43    3.29
  -5 -11  -4   20.33    5.08
  -5  11  -4   16.37    3.93
   5 -11   4   18.73    3.78
   5 -11   4   21.02    4.46
  -6   0  14    1.91    2.59
   6   0 -14   -0.44    2.91
  -6   0  13    1.76    2.45
   6   0 -13    1.08    2.66
  -6   0  12    1.71    2.24
   6   0 -12    2.70    2.62
  -6   0  11   -0.89    1.90
   6   0 -11    2.55    2.34
  -6   0  10   20.87    3.33
   6   0 -10   20.10    3.40
  -6   0   9   -0.53    1.87
  -6   0   9    1.03    1.67
   6   0  -9    1.72    1.87
  -6   0   8    3.31    1.89
  -6   0   8    4.63    1.73
   6   0  -8    5.82    1.96
   6   0  -8    4.01    1.65
  -6   0   7   -0.47    1.51
  -6   0   7    0.04    1.35
   6   0  -7   -1.95    1.48
   6   0  -7   -0.56    1.32
  -6   0   6    1.30    1.48
  -6   0   6    1.94    1.32
   6   0  -6   -0.34    1.40
   6   0  -6    0.71    1.31
  -6   0   5   -1.55    1.25
  -6   0   5   -2.11    1.13
   6   0  -5    0.90    1.44
   6   0  -5   -0.42    1.23
  -6   0   4   10.98    2.12
  -6   0   4   15.11    2.07
   6   0  -4   13.50    2.18
   6   0  -4   13.25    2.11
  -6   0   3    0.14    1.29
  -6   0   3   -0.82    1.08
   6   0  -3   -0.15    1.22
   6   0  -3    0.58    1.15
  -6   0   2   49.58    2.46
  -6   0   2   54.31    2.29
   6   0  -2   53.41    2.48
  -6   0   1   -0.33    1.26
  -6   0   1    0.63    1.01
   6   0  -1    0.86    1.11
  -6   0   0  174.25    3.32
  -6   0   0  182.46    2.99
   6   0   0  193.15    3.21
  -6   0  -1    0.03    1.13
  -6   0  -1    0.54    1.00
  -6   0  -1   -0.25    0.86
   6   0   1    0.10    1.02
  -6   0  -2    3.84    1.24
  -6   0  -2    4.86    1.10
  -6   0  -2    4.79    1.00
   6   0   2    6.75    1.66
  -6   0  -3    0.77    1.21
  -6   0  -3   -0.17    0.95
  -6   0  -3   -0.40    0.94
   6   0   3   -0.38    1.00
  -6   0  -4   15.59    1.98
  -6   0  -4   15.15    1.69
  -6   0  -4   12.30    2.87
   6   0   4   17.20    2.01
  -6   0  -5    0.28    1.30
  -6   0  -5    0.20    0.99
  -6   0  -5    0.04    1.65
   6   0   5   -0.79    1.20
   6   0   5    0.16    1.15
  -6   0  -6    6.89    1.60
  -6   0  -6    5.79    1.22
  -6   0  -6    5.32    1.67
   6   0   6    5.34    1.49
   6   0   6    6.04    1.50
  -6   0  -7    1.01    1.46
  -6   0  -7   -0.62    1.55
   6   0   7    0.40    1.46
   6   0   7    0.84    1.35
  -6   0  -8    4.03    1.76
  -6   0  -8    4.36    1.93
   6   0   8    2.27    1.58
  -6   0  -9    0.27    1.75
  -6   0  -9   -0.68    1.84
   6   0   9    1.16    1.68
  -6   0 -10   32.89    3.64
  -6   0 -10   35.79    3.92
   6   0  10   36.28    3.54
  -6   0 -11   -0.71    2.10
  -6   0 -11   -0.49    2.25
   6   0  11   -0.85    1.97
  -6   0 -12    2.59    2.45
  -6   0 -12    6.47    3.29
   6   0  12    2.56    2.35
  -6   0 -13   -0.66    2.49
   6   0  13    4.41    2.55
  -6   0 -14   -1.52    2.76
   6   0  14    1.43    2.63
  -6  -1  14    3.06    2.75
  -6   1  14    4.23    2.74
   6  -1 -14    3.80    2.99
   6   1 -14    4.07    3.11
  -6  -1  13    1.76    2.45
  -6   1  13   -2.76    2.20
   6  -1 -13    0.05    2.54
   6   1 -13   -0.23    2.64
  -6  -1  12   -0.04    2.20
  -6   1  12    2.43    2.30
   6  -1 -12    1.82    2.36
   6   1 -12    3.05    2.73
  -6  -1  11   65.13    4.98
  -6  -1  11   64.12    4.98
  -6  -1  11   65.16    4.49
  -6   1  11   64.94    4.31
   6  -1 -11   60.38    4.43
   6   1 -11   55.18    4.58
  -6  -1  10    5.83    2.44
  -6  -1  10    7.35    2.49
  -6  -1  10    4.81    2.16
  -6   1  10    7.84    2.18
   6  -1 -10    3.97    2.13
   6   1 -10    7.42    2.53
  -6  -1   9   39.73    3.69
  -6  -1   9   41.13    3.50
  -6   1   9   38.37    3.31
   6  -1  -9   40.76    3.64
   6   1  -9   37.71    3.67
   6   1  -9   41.87    3.42
  -6  -1   8   17.99    2.93
  -6  -1   8   23.41    2.70
  -6   1   8   17.30    2.77
  -6   1   8   19.92    2.71
   6  -1  -8   22.49    3.05
   6   1  -8   23.02    3.05
   6   1  -8   20.39    2.83
  -6  -1   7    0.01    1.64
  -6  -1   7    0.74    1.32
  -6   1   7    0.46    1.47
  -6   1   7    1.62    1.39
   6  -1  -7   -0.86    1.43
   6  -1  -7   -0.53    1.22
   6  -1  -7   -0.07    1.26
   6   1  -7    0.57    1.57
   6   1  -7   -0.31    1.40
  -6  -1   6   19.52    2.57
  -6  -1   6   21.65    2.39
  -6   1   6   22.30    2.45
  -6   1   6   20.89    2.31
   6  -1  -6   21.43    2.50
   6  -1  -6   25.16    2.26
   6  -1  -6   24.43    1.71
   6  -1  -6   22.20    2.28
   6   1  -6   22.55    2.35
   6   1  -6   23.77    2.58
  -6  -1   5   10.27    2.25
  -6  -1   5    8.92    2.05
  -6   1   5   11.79    2.21
  -6   1   5    9.07    2.03
   6  -1  -5   13.21    2.18
   6  -1  -5   10.75    2.03
   6  -1  -5   11.42    2.06
   6  -1  -5    9.75    1.99
   6   1  -5   10.72    2.25
   6   1  -5   11.20    2.27
  -6  -1   4    2.22    1.35
  -6  -1   4    2.46    1.24
  -6   1   4   -0.48    1.26
  -6   1   4    1.71    1.16
   6  -1  -4    1.29    1.30
   6  -1  -4    2.43    1.26
   6   1  -4    0.80    1.43
   6   1  -4    1.23    1.33
  -6  -1   3   10.60    2.03
  -6  -1   3   11.84    1.83
  -6   1   3    9.98    2.02
  -6   1   3   13.59    1.95
   6  -1  -3    8.76    1.90
   6  -1  -3   11.59    1.88
   6   1  -3   10.23    2.02
   6   1  -3    9.58    2.00
  -6  -1   2    4.78    1.36
  -6  -1   2    4.66    1.13
  -6   1   2    6.37    1.54
  -6   1   2    5.35    1.29
   6  -1  -2    6.32    1.37
   6  -1  -2    7.02    1.69
   6   1  -2    7.03    1.32
  -6  -1   1  119.32    2.93
  -6  -1   1  120.44    2.48
  -6   1   1  117.74    2.95
  -6   1   1  125.12    2.95
   6  -1  -1  115.81    3.06
   6  -1  -1  125.53    2.91
   6   1  -1  126.39    2.74
  -6  -1   0    8.91    1.74
  -6  -1   0    7.57    1.33
  -6  -1   0    9.15    1.83
  -6  -1   0    7.72    1.87
  -6   1   0    9.73    1.96
  -6   1   0    7.36    1.33
   6  -1   0    8.74    1.93
   6  -1   0    7.28    1.73
   6   1   0    8.81    1.51
  -6  -1  -1  119.58    2.66
  -6  -1  -1  121.30    2.94
  -6  -1  -1  131.74    3.15
  -6   1  -1  115.90    3.08
  -6   1  -1  124.33    2.92
   6  -1   1  125.55    3.16
   6  -1   1  128.22    2.92
   6   1   1  130.45    2.42
  -6  -1  -2   52.12    2.10
  -6  -1  -2   51.04    2.32
  -6  -1  -2   46.29    2.60
  -6   1  -2   52.21    2.58
  -6   1  -2   56.63    2.39
   6  -1   2   53.39    2.51
   6  -1   2   53.82    2.33
   6   1   2   56.33    1.91
  -6  -1  -3    3.70    1.14
  -6  -1  -3    3.81    1.22
  -6  -1  -3    4.02    1.44
  -6   1  -3    4.52    1.38
  -6   1  -3    3.71    1.22
   6  -1   3    4.60    1.43
   6  -1   3    3.67    1.28
   6   1   3    3.94    1.00
  -6  -1  -4   32.20    2.09
  -6  -1  -4   32.52    3.05
  -6   1  -4   30.67    2.46
  -6   1  -4   31.63    2.23
   6  -1   4   29.27    2.46
   6  -1   4   32.69    2.36
   6   1   4   33.29    1.93
  -6  -1  -5   16.31    2.01
  -6  -1  -5   17.53    2.98
  -6   1  -5   13.72    2.28
  -6   1  -5   14.90    2.03
   6  -1   5   16.06    2.31
   6  -1   5   15.97    2.19
   6   1   5   15.52    1.86
  -6  -1  -6    0.63    1.25
  -6  -1  -6    1.28    1.51
  -6   1  -6    0.38    1.44
  -6   1  -6    0.67    1.19
  -6   1  -6    3.46    1.57
   6  -1   6   -0.46    1.38
   6  -1   6   -0.40    1.30
   6   1   6    1.27    1.11
  -6  -1  -7    1.77    1.38
  -6  -1  -7   -0.61    1.60
  -6   1  -7   -0.53    1.53
  -6   1  -7   -0.04    1.26
  -6   1  -7    0.46    1.59
   6  -1   7    1.77    1.62
   6  -1   7    0.25    1.45
   6   1   7   -0.01    1.21
  -6  -1  -8   21.66    2.67
  -6  -1  -8   17.50    3.11
  -6   1  -8   20.32    2.88
  -6   1  -8   15.98    3.09
   6  -1   8   22.98    3.10
   6  -1   8   21.89    2.92
   6   1   8   20.08    2.57
  -6  -1  -9    0.73    1.64
  -6  -1  -9    1.66    2.08
  -6   1  -9    0.34    1.80
  -6   1  -9    0.38    1.82
   6  -1   9    0.35    1.70
   6   1   9    0.56    1.47
  -6  -1 -10    2.23    1.94
  -6  -1 -10   -0.54    2.13
  -6   1 -10    0.48    2.11
  -6   1 -10   -0.29    2.00
   6  -1  10   -1.20    1.94
   6   1  10    1.02    1.73
  -6  -1 -11    3.91    2.21
  -6  -1 -11    4.25    2.57
  -6   1 -11    2.15    2.23
  -6   1 -11    0.01    2.27
   6  -1  11    0.34    2.13
   6   1  11    2.55    2.01
  -6  -1 -12    2.24    2.40
  -6  -1 -12    1.46    2.64
  -6   1 -12    3.73    2.62
   6  -1  12    1.96    2.38
   6   1  12    0.86    2.13
  -6  -1 -13   -0.74    2.40
  -6   1 -13    7.68    3.08
   6  -1  13    3.35    2.64
   6   1  13    8.64    2.74
  -6  -1 -14    2.24    2.77
  -6   1 -14    0.49    3.03
   6  -1  14    3.40    2.87
   6   1  14    1.97    2.63
  -6   2  14    1.90    2.57
   6  -2 -14    3.24    3.02
   6   2 -14    4.49    3.23
  -6  -2  13   11.61    3.05
  -6   2  13   11.01    2.98
   6  -2 -13   10.15    3.10
   6   2 -13    9.43    3.32
  -6  -2  12    3.70    2.80
  -6  -2  12    5.15    2.50
  -6   2  12    4.30    2.32
   6  -2 -12    3.73    2.55
   6   2 -12    6.10    2.85
  -6  -2  11   -2.02    2.20
  -6  -2  11    1.88    2.42
  -6  -2  11    1.98    2.14
  -6   2  11    0.85    1.97
   6  -2 -11   -0.82    1.97
   6   2 -11    2.05    2.47
  -6  -2  10   48.51    4.26
  -6  -2  10   55.97    4.43
  -6  -2  10   51.35    3.99
  -6   2  10   55.26    3.88
   6  -2 -10   50.44    3.96
   6   2 -10   58.42    4.42
   6   2 -10   58.19    4.14
  -6  -2   9    6.84    2.29
  -6  -2   9    8.25    2.29
  -6  -2   9    6.37    2.01
  -6   2   9    6.31    1.88
   6  -2  -9    6.84    2.14
   6   2  -9    3.28    2.21
   6   2  -9    1.12    1.91
  -6  -2   8  101.13    4.54
  -6  -2   8  101.32    4.15
  -6   2   8   99.21    3.91
   6  -2  -8   94.82    4.07
   6   2  -8  100.50    4.53
   6   2  -8  100.07    4.26
  -6  -2   7   10.96    2.62
  -6  -2   7    6.59    1.66
  -6   2   7    6.86    1.78
  -6   2   7    9.08    1.76
   6  -2  -7    7.62    1.81
   6  -2  -7    8.38    1.75
   6  -2  -7    6.75    1.53
   6   2  -7    9.41    2.15
   6   2  -7   10.97    2.62
  -6  -2   6    4.39    1.70
  -6  -2   6    5.41    1.53
  -6   2   6    4.90    1.53
  -6   2   6    4.95    1.40
   6  -2  -6    5.93    1.61
   6  -2  -6    8.10    1.75
   6  -2  -6    7.64    1.76
   6  -2  -6    4.64    1.33
   6   2  -6    4.77    1.76
   6   2  -6    6.99    1.65
  -6  -2   5   16.83    2.36
  -6  -2   5   16.37    2.11
  -6   2   5   16.55    2.22
  -6   2   5   17.86    2.12
   6  -2  -5   16.32    2.18
   6  -2  -5   16.29    1.90
   6  -2  -5   17.11    2.32
   6  -2  -5   17.93    2.05
   6   2  -5   14.85    2.36
   6   2  -5   19.39    2.42
  -6  -2   4    1.48    1.39
  -6  -2   4    4.43    1.25
  -6   2   4    4.04    1.38
  -6   2   4    2.32    1.20
   6  -2  -4    4.33    1.37
   6  -2  -4    4.37    1.21
   6  -2  -4    6.18    1.96
   6  -2  -4    4.07    1.29
   6   2  -4    2.92    1.50
   6   2  -4    2.46    1.39
  -6  -2   3    1.49    1.32
  -6  -2   3    1.91    1.08
  -6   2   3    2.78    1.59
  -6   2   3    3.18    1.18
   6  -2  -3    2.80    1.28
   6  -2  -3    2.71    1.13
   6  -2  -3    3.79    1.20
   6   2  -3    3.45    1.39
   6   2  -3    3.06    1.25
  -6  -2   2   67.99    2.61
  -6  -2   2   68.00    2.12
  -6   2   2   73.19    2.58
   6  -2  -2   62.61    2.57
   6  -2  -2   71.58    2.39
   6   2  -2   69.33    2.48
  -6  -2   1  303.37    4.03
  -6  -2   1  302.05    3.71
  -6   2   1  313.76    4.31
   6  -2  -1  301.24    4.53
   6  -2  -1  318.79    4.16
   6   2  -1  323.01    3.76
  -6  -2   0  152.89    2.82
  -6  -2   0  155.00    3.60
  -6  -2   0  157.17    3.29
  -6  -2   0  152.79    2.50
  -6   2   0  150.89    3.48
  -6   2   0  158.97    3.32
   6  -2   0  157.55    3.50
   6  -2   0  167.85    3.27
   6   2   0  165.16    2.50
  -6  -2  -1   78.56    2.08
  -6  -2  -1   76.81    2.85
  -6  -2  -1   87.33    2.94
  -6  -2  -1   75.45    1.78
  -6   2  -1   79.68    2.90
  -6   2  -1   80.04    2.73
   6  -2   1   77.60    2.84
   6  -2   1   80.64    2.59
   6  -2   1   82.59    2.64
   6   2   1   83.07    1.71
  -6  -2  -2   26.89    1.61
  -6  -2  -2   31.13    2.39
  -6  -2  -2   34.12    2.54
  -6  -2  -2   29.83    1.40
  -6   2  -2   25.63    2.34
  -6   2  -2   28.46    2.27
   6  -2   2   27.43    2.33
   6  -2   2   31.38    2.27
   6   2   2   28.33    1.23
   6   2   2   26.72    1.13
  -6  -2  -3  122.05    2.50
  -6  -2  -3  124.05    3.52
  -6  -2  -3  132.15    4.20
  -6   2  -3  116.53    3.43
  -6   2  -3  127.13    3.45
   6  -2   3  119.24    3.55
   6  -2   3  130.80    3.43
   6   2   3  129.99    2.12
   6   2   3  116.46    2.07
  -6  -2  -4   33.47    1.86
  -6  -2  -4   32.53    2.57
  -6  -2  -4   31.19    3.24
  -6   2  -4   32.09    2.68
  -6   2  -4   32.50    2.45
   6  -2   4   30.93    2.62
   6  -2   4   32.10    2.39
   6   2   4   33.95    1.61
  -6  -2  -5    1.25    1.08
  -6  -2  -5    0.65    1.49
  -6   2  -5    0.40    1.47
  -6   2  -5    1.08    1.29
   6  -2   5   -0.03    1.34
   6  -2   5    0.11    1.29
   6   2   5   -0.33    0.85
  -6  -2  -6   -0.37    1.08
  -6  -2  -6    0.05    1.59
  -6   2  -6   -1.95    1.45
  -6   2  -6    0.69    1.33
   6  -2   6   -0.73    1.46
   6  -2   6    0.40    1.40
   6   2   6   -0.10    0.98
  -6  -2  -7    5.57    1.44
  -6  -2  -7    3.19    2.00
  -6   2  -7    3.73    1.83
  -6   2  -7    3.58    1.53
   6  -2   7    5.54    1.88
   6  -2   7    4.06    1.69
   6   2   7    2.16    1.24
  -6  -2  -8    9.73    2.31
  -6  -2  -8   10.09    2.37
  -6   2  -8    7.67    2.14
  -6   2  -8    9.19    2.39
  -6   2  -8    7.80    2.13
   6  -2   8    8.03    2.19
   6  -2   8    8.41    2.07
   6   2   8    9.05    2.19
  -6  -2  -9   20.66    2.82
  -6  -2  -9   18.77    3.47
  -6   2  -9   19.73    3.35
  -6   2  -9   22.11    3.40
   6  -2   9   21.99    3.45
   6  -2   9   22.75    3.37
   6   2   9   23.42    2.80
  -6  -2 -10   25.95    3.07
  -6  -2 -10   22.44    4.17
  -6   2 -10   24.80    3.71
  -6   2 -10   24.19    3.58
   6  -2  10   33.24    3.77
   6   2  10   29.68    3.24
  -6  -2 -11    4.22    2.08
  -6  -2 -11    1.24    2.39
  -6   2 -11    2.00    2.39
   6  -2  11    6.49    2.49
   6   2  11    2.65    2.00
  -6  -2 -12    9.29    2.59
  -6  -2 -12    5.03    2.79
  -6   2 -12    9.27    2.99
   6  -2  12   11.63    2.92
   6   2  12    8.70    2.52
  -6  -2 -13    0.99    2.36
  -6  -2 -13    0.28    2.80
  -6   2 -13    0.80    2.80
   6  -2  13    1.69    2.57
   6   2  13    2.50    2.40
  -6  -2 -14    2.36    2.67
  -6   2 -14    1.44    3.14
   6  -2  14    1.87    2.78
   6   2  14   -1.08    2.34
  -6   3  14   12.09    3.19
   6  -3 -14   13.83    3.48
   6   3 -14   12.25    3.73
  -6  -3  13   -1.48    2.79
  -6   3  13   -1.69    2.26
   6  -3 -13    1.64    2.58
   6   3 -13    2.92    2.90
  -6  -3  12    9.85    3.15
  -6   3  12    8.14    2.53
   6  -3 -12    7.47    2.58
   6   3 -12    8.38    3.12
  -6  -3  11    2.47    2.64
  -6   3  11    0.23    1.90
   6  -3 -11    1.71    2.19
   6   3 -11   -0.19    2.41
  -6  -3  10    2.43    2.32
  -6  -3  10    0.05    2.29
  -6  -3  10   -0.78    1.90
  -6   3  10    0.19    1.76
   6  -3 -10    0.75    1.95
   6   3 -10   -0.31    2.25
   6   3 -10    2.00    2.15
  -6  -3   9  105.38    5.10
  -6  -3   9  106.49    5.13
  -6  -3   9  108.77    4.66
  -6   3   9  105.92    4.27
   6  -3  -9  112.24    4.66
   6   3  -9   97.09    4.99
   6   3  -9  107.38    4.88
  -6  -3   8    4.21    2.00
  -6  -3   8    4.42    1.99
  -6  -3   8    2.01    1.68
  -6   3   8    2.52    1.55
   6  -3  -8    3.90    1.79
   6  -3  -8    2.54    1.54
   6   3  -8    4.21    2.12
   6   3  -8    4.28    1.97
  -6  -3   7   11.79    2.71
  -6  -3   7   13.11    2.53
  -6   3   7   11.37    2.26
   6  -3  -7   14.00    2.55
   6  -3  -7   14.91    2.20
   6  -3  -7    9.93    2.22
   6   3  -7   13.57    3.00
   6   3  -7   12.68    2.77
  -6  -3   6   -0.54    1.47
  -6  -3   6    0.39    1.25
  -6   3   6    0.96    1.18
   6  -3  -6    0.99    1.38
   6  -3  -6   -1.19    1.46
   6  -3  -6   -0.58    1.15
   6   3  -6    0.05    1.58
   6   3  -6    0.17    1.43
  -6  -3   5   13.02    2.34
  -6  -3   5   12.85    1.97
  -6   3   5   13.31    2.00
   6  -3  -5   11.13    2.12
   6  -3  -5   12.92    2.20
   6  -3  -5   12.93    2.01
   6   3  -5   15.35    2.39
   6   3  -5   11.44    2.31
  -6  -3   4  356.60    5.84
  -6  -3   4  370.06    4.99
  -6   3   4  373.21    5.20
   6  -3  -4  357.19    5.45
   6  -3  -4  389.51    4.41
   6  -3  -4  380.68    5.78
   6  -3  -4  374.05    5.36
   6   3  -4  331.70    5.56
   6   3  -4  374.44    5.59
  -6  -3   3   79.72    2.90
  -6  -3   3   88.47    2.48
  -6  -3   3   81.87    2.78
  -6   3   3   88.25    2.82
   6  -3  -3   82.15    2.86
   6  -3  -3   90.93    2.46
   6  -3  -3   91.37    3.81
   6   3  -3   84.35    2.90
  -6  -3   2    8.49    1.75
  -6  -3   2    7.53    1.85
  -6  -3   2    9.65    1.67
  -6   3   2   10.36    1.89
   6  -3  -2   10.36    1.97
   6  -3  -2   11.46    1.59
   6   3  -2    7.51    1.27
  -6  -3   1    9.16    1.59
  -6  -3   1   10.96    2.25
  -6  -3   1    9.56    1.56
  -6  -3   1    7.51    1.45
  -6   3   1    8.61    1.87
   6  -3  -1    7.57    1.45
   6  -3  -1    6.95    1.22
   6   3  -1    9.34    1.47
  -6  -3   0  114.73    2.41
  -6  -3   0  126.09    3.66
  -6  -3   0  123.09    3.45
  -6  -3   0  117.62    2.13
  -6   3   0  116.95    3.30
  -6   3   0  118.57    3.13
   6  -3   0  114.84    3.27
   6  -3   0  123.34    2.90
   6   3   0  108.92    1.84
   6   3   0  123.10    2.02
  -6  -3  -1    4.56    0.86
  -6  -3  -1    6.69    1.57
  -6  -3  -1    6.63    1.83
  -6  -3  -1    4.79    0.96
  -6   3  -1    5.98    1.48
  -6   3  -1    6.03    1.41
   6  -3   1    4.21    1.37
   6  -3   1    4.51    1.25
  -6  -3  -2    3.15    0.77
  -6  -3  -2    1.35    1.40
  -6  -3  -2    2.36    1.67
  -6  -3  -2    3.62    0.76
  -6   3  -2    3.16    1.42
  -6   3  -2    3.64    1.31
   6  -3   2    1.46    1.33
   6  -3   2    2.08    1.22
  -6  -3  -3   39.68    1.49
  -6  -3  -3   41.19    2.85
  -6  -3  -3   37.64    3.10
  -6  -3  -3   38.17    1.21
  -6   3  -3   34.48    2.66
  -6   3  -3   38.67    2.49
   6  -3   3   42.33    2.74
   6  -3   3   42.96    2.57
  -6  -3  -4   36.47    1.62
  -6  -3  -4   36.95    2.86
  -6  -3  -4   36.70    3.01
  -6   3  -4   34.52    2.78
  -6   3  -4   36.07    2.69
   6  -3   4   32.81    2.78
   6  -3   4   37.68    2.61
   6   3   4   37.03    1.17
   6   3   4   37.72    1.15
  -6  -3  -5   42.86    1.92
  -6  -3  -5   41.61    3.07
  -6  -3  -5   43.64    3.23
  -6   3  -5   38.27    3.04
  -6   3  -5   43.26    2.92
   6  -3   5   38.12    3.01
   6  -3   5   47.30    2.90
   6   3   5   44.99    1.65
  -6  -3  -6   13.97    1.71
  -6  -3  -6   14.06    3.09
  -6   3  -6   14.61    2.75
  -6   3  -6   15.13    2.57
   6  -3   6   16.79    2.76
   6  -3   6   17.12    2.61
   6   3   6   15.17    1.59
  -6  -3  -7    0.27    1.12
  -6  -3  -7    2.01    1.99
  -6   3  -7   -1.66    1.67
  -6   3  -7   -0.77    1.50
   6  -3   7    2.32    1.85
   6  -3   7   -1.81    1.44
   6   3   7    0.40    1.05
  -6  -3  -8   64.92    3.06
  -6  -3  -8   60.68    4.44
  -6   3  -8   63.34    4.14
  -6   3  -8   67.26    3.88
   6  -3   8   60.06    4.07
   6  -3   8   63.53    3.91
   6   3   8   65.33    2.93
  -6  -3  -9    4.53    1.70
  -6  -3  -9    3.15    2.44
  -6   3  -9    7.64    2.61
   6  -3   9    1.15    2.08
   6  -3   9    4.34    2.12
   6   3   9    4.11    1.58
  -6  -3 -10    5.55    1.82
  -6  -3 -10    3.77    2.68
  -6   3 -10    3.35    2.42
  -6   3 -10    1.98    2.19
   6  -3  10    0.40    2.38
   6  -3  10    5.25    2.37
   6   3  10    6.58    1.88
  -6  -3 -11    0.68    1.89
  -6  -3 -11    0.64    2.66
  -6   3 -11    1.47    2.48
   6  -3  11   -1.56    2.17
   6   3  11   -0.30    1.73
  -6  -3 -12   -0.07    2.01
  -6  -3 -12    1.52    2.76
  -6   3 -12   -1.24    2.69
   6  -3  12    2.30    2.54
   6   3  12    0.62    2.03
  -6  -3 -13   -0.29    2.19
  -6  -3 -13   -0.02    2.99
  -6   3 -13   -0.51    2.75
   6  -3  13    2.89    2.65
   6   3  13   -1.41    2.12
  -6  -3 -14    7.18    2.80
  -6   3 -14    6.37    3.38
   6  -3  14    8.69    3.31
   6   3  14    5.89    2.69
  -6  -4  13   -0.77    2.78
  -6   4  13    1.49    2.38
   6  -4 -13   -0.06    2.46
   6   4 -13    0.32    2.85
  -6  -4  12   15.02    3.49
  -6   4  12   15.46    2.93
   6  -4 -12   13.49    2.94
   6   4 -12   15.50    3.49
  -6  -4  11    2.18    2.67
  -6   4  11    5.62    2.21
   6  -4 -11    0.37    2.18
   6   4 -11    3.62    2.79
   6   4 -11    2.73    2.44
  -6  -4  10   11.05    2.97
  -6   4  10   12.39    2.97
   6  -4 -10   16.57    3.38
   6   4 -10   15.81    3.11
   6   4 -10   12.38    2.85
  -6  -4   9   37.08    4.21
  -6   4   9   27.95    3.12
   6  -4  -9   27.79    3.20
   6   4  -9   23.15    3.68
   6   4  -9   32.94    3.91
  -6  -4   8   15.05    3.42
  -6  -4   8    8.87    2.39
  -6   4   8   10.08    2.48
   6  -4  -8    8.17    1.97
   6  -4  -8   11.33    2.55
   6   4  -8   10.33    2.51
   6   4  -8   11.01    2.42
  -6  -4   7  254.78    6.45
  -6  -4   7  248.75    6.40
  -6   4   7  270.41    5.43
   6  -4  -7  268.20    5.67
   6  -4  -7  269.22    5.53
   6  -4  -7  266.34    5.52
   6   4  -7  257.92    6.41
   6   4  -7  261.29    6.17
  -6  -4   6    0.91    1.62
  -6  -4   6    2.36    1.68
  -6   4   6    0.00    1.19
   6  -4  -6    1.91    1.41
   6  -4  -6    1.93    1.71
   6  -4  -6    1.29    1.23
   6   4  -6    2.89    1.82
   6   4  -6   -0.25    1.52
  -6  -4   5    4.29    1.64
  -6  -4   5    4.23    1.65
  -6   4   5    4.95    1.32
   6  -4  -5    4.54    1.41
   6  -4  -5    4.89    1.90
   6  -4  -5    6.38    1.41
   6   4  -5    4.39    1.75
   6   4  -5    4.48    1.60
  -6  -4   4    6.52    1.62
  -6  -4   4    8.10    1.66
  -6  -4   4    8.30    1.88
  -6  -4   4    5.32    1.14
  -6   4   4    7.30    1.72
   6  -4  -4    9.99    1.98
   6  -4  -4    8.69    1.96
   6   4  -4    8.59    1.71
   6   4  -4    7.07    1.57
  -6  -4   3   14.11    2.03
  -6  -4   3   15.78    2.02
  -6  -4   3   17.90    1.88
  -6   4   3   19.99    1.93
   6  -4  -3   19.40    2.07
   6  -4  -3   21.98    2.87
   6   4  -3   19.54    2.15
  -6  -4   2    9.03    1.80
  -6  -4   2    7.59    1.71
  -6  -4   2    8.53    1.81
  -6  -4   2    7.57    1.44
  -6  -4   2    7.07    1.60
  -6   4   2    7.76    1.81
   6  -4  -2    6.60    1.41
   6  -4  -2   11.76    2.62
   6   4  -2    6.44    1.22
  -6  -4   1    9.62    1.53
  -6  -4   1    9.44    1.76
  -6  -4   1    7.89    1.86
  -6  -4   1    7.17    1.71
  -6  -4   1    9.60    1.50
  -6   4   1   10.02    1.92
   6  -4  -1    9.25    1.82
   6  -4  -1    9.00    1.48
   6  -4  -1   14.37    3.48
   6   4  -1   10.48    1.48
  -6  -4   0  264.32    3.32
  -6  -4   0  271.67    5.33
  -6  -4   0  264.28    5.22
  -6  -4   0  263.49    5.04
  -6  -4   0  273.20    2.99
  -6   4   0  259.35    5.76
  -6   4   0  269.82    4.56
   6  -4   0  266.25    4.83
   6  -4   0  288.27    4.06
   6  -4   0  286.50    5.95
   6   4   0  279.46    2.63
   6   4   0  289.97    2.73
  -6  -4  -1    8.57    1.03
  -6  -4  -1   11.14    2.36
  -6  -4  -1   10.54    2.41
  -6  -4  -1    9.72    2.06
  -6   4  -1    7.43    1.58
  -6   4  -1   10.61    2.02
   6  -4   1    8.99    2.13
   6  -4   1    8.40    1.72
   6  -4   1   25.10    3.76
  -6  -4  -2  112.16    3.89
  -6  -4  -2  116.69    3.95
  -6  -4  -2  107.90    3.96
  -6   4  -2  114.21    3.70
  -6   4  -2  113.39    3.53
   6  -4   2  102.26    3.61
   6  -4   2  114.06    3.26
   6  -4   2  115.77    3.24
  -6  -4  -3    1.58    1.52
  -6  -4  -3    1.92    1.63
  -6  -4  -3    2.02    1.61
  -6   4  -3    2.89    1.54
  -6   4  -3    2.80    1.40
   6  -4   3    4.70    1.60
   6  -4   3    3.58    1.32
  -6  -4  -4    2.16    0.56
  -6  -4  -4    3.08    1.60
  -6  -4  -4    3.96    1.79
  -6   4  -4    2.23    1.61
  -6   4  -4    0.79    1.44
   6  -4   4    1.74    1.61
   6  -4   4    1.73    1.34
  -6  -4  -5   64.84    1.72
  -6  -4  -5   64.42    3.75
  -6  -4  -5   62.50    3.94
  -6  -4  -5   61.91    1.66
  -6   4  -5   61.51    3.61
  -6   4  -5   66.36    3.50
   6  -4   5   64.87    3.76
   6  -4   5   63.59    3.14
  -6  -4  -6   15.19    1.49
  -6  -4  -6   11.94    2.40
  -6  -4  -6   16.65    1.55
  -6   4  -6   18.43    3.00
  -6   4  -6   17.88    2.88
   6  -4   6   17.68    2.94
   6  -4   6   20.37    2.78
   6   4   6   17.11    1.37
  -6  -4  -7    1.29    1.06
  -6  -4  -7    2.20    2.26
  -6  -4  -7    0.68    1.00
  -6   4  -7    1.09    1.97
  -6   4  -7    1.84    1.78
   6  -4   7    1.12    1.90
   6  -4   7    1.80    1.75
   6   4   7    1.90    1.02
  -6  -4  -8    3.05    1.29
  -6  -4  -8    3.57    2.34
  -6   4  -8    2.83    2.23
  -6   4  -8    1.52    1.95
   6  -4   8    3.81    2.26
   6  -4   8    3.78    2.01
   6   4   8    2.47    1.22
  -6  -4  -9    1.56    1.40
  -6  -4  -9    0.69    2.37
  -6   4  -9    4.28    2.49
  -6   4  -9    2.74    2.12
   6  -4   9    6.23    2.48
   6  -4   9    2.17    2.09
   6   4   9    1.91    1.40
  -6  -4 -10    8.05    1.83
  -6  -4 -10    7.84    2.95
  -6   4 -10    5.86    2.69
   6  -4  10    6.29    2.72
   6  -4  10   10.16    2.55
   6   4  10    8.79    1.88
  -6  -4 -11    1.69    1.80
  -6  -4 -11    0.12    2.58
  -6   4 -11    2.29    2.72
   6  -4  11    3.66    2.72
   6  -4  11    0.63    2.33
   6   4  11    0.49    1.73
  -6  -4 -12    3.11    2.02
  -6  -4 -12   -1.43    2.90
  -6   4 -12    6.26    3.12
   6  -4  12    5.22    2.91
   6   4  12    2.98    2.07
  -6  -4 -13    7.92    2.45
  -6  -4 -13    6.80    3.41
  -6   4 -13    5.50    3.18
   6   4  13    5.15    2.44
  -6  -5  13   -2.70    2.79
  -6   5  13   -0.47    2.30
   6  -5 -13    0.61    2.44
  -6  -5  12    5.36    3.04
  -6   5  12    2.32    2.25
   6  -5 -12    0.98    2.29
  -6  -5  11    2.54    2.73
  -6   5  11    3.36    2.16
   6  -5 -11    3.59    2.23
   6   5 -11    2.12    2.55
  -6  -5  10    2.97    2.57
  -6   5  10    1.96    1.84
   6  -5 -10   -1.92    1.78
   6   5 -10    2.19    2.34
  -6  -5   9   20.04    3.67
  -6   5   9   18.39    2.93
   6  -5  -9   18.20    2.93
   6  -5  -9   21.08    2.95
   6   5  -9   14.81    2.93
  -6  -5   8   10.72    2.53
  -6   5   8   12.62    2.60
   6  -5  -8   15.01    2.62
   6  -5  -8   13.56    2.65
   6  -5  -8   14.86    2.58
   6   5  -8   11.34    2.50
  -6  -5   7    5.66    2.09
  -6   5   7    4.95    1.56
   6  -5  -7    5.04    1.64
   6  -5  -7    4.07    2.08
   6  -5  -7    2.66    1.42
   6   5  -7    5.74    2.11
  -6  -5   6   -0.32    1.62
  -6   5   6    1.59    1.34
   6  -5  -6    1.53    1.44
   6  -5  -6    2.88    2.04
   6  -5  -6    0.86    1.31
   6   5  -6    1.30    1.75
  -6  -5   5    1.35    1.48
  -6  -5   5    0.29    1.46
  -6  -5   5    2.20    1.54
  -6   5   5    2.44    1.25
   6  -5  -5    2.61    1.38
   6  -5  -5    1.77    1.96
   6  -5  -5    2.04    1.32
   6   5  -5    1.18    1.51
  -6  -5   4   16.72    2.33
  -6  -5   4   13.14    2.29
  -6  -5   4   13.44    2.35
  -6  -5   4   11.47    2.11
  -6   5   4   16.23    2.06
   6  -5  -4   15.95    2.04
   6  -5  -4   15.17    2.87
   6   5  -4   13.36    2.21
  -6  -5   3   24.91    2.23
  -6  -5   3   23.99    2.24
  -6  -5   3   23.39    2.98
  -6  -5   3   26.62    2.66
  -6  -5   3   24.35    2.18
  -6   5   3   28.02    2.18
   6  -5  -3   25.41    2.27
   6  -5  -3   25.14    3.06
   6   5  -3   25.42    2.29
  -6  -5   2   20.53    1.96
  -6  -5   2   21.36    1.97
  -6  -5   2   23.98    2.73
  -6  -5   2   22.15    2.53
  -6  -5   2   21.05    1.86
  -6   5   2   21.31    2.09
   6  -5  -2   20.65    2.20
   6  -5  -2   22.32    3.00
   6   5  -2   24.95    2.05
  -6  -5   1   41.89    2.00
  -6  -5   1   41.14    1.99
  -6  -5   1   40.57    3.14
  -6  -5   1   40.39    3.10
  -6  -5   1   42.56    2.75
  -6   5   1   43.48    2.45
   6  -5  -1   42.93    2.55
   6  -5  -1   48.17    3.56
   6   5  -1   44.80    1.92
  -6  -5   0   16.04    1.38
  -6  -5   0   16.51    2.58
  -6  -5   0   17.51    2.65
  -6  -5   0   15.95    2.54
  -6   5   0   15.65    2.03
   6  -5   0   13.86    2.14
   6  -5   0   14.66    3.01
   6   5   0   15.76    1.05
   6   5   0   17.66    1.16
  -6  -5  -1    9.62    0.93
  -6  -5  -1    8.43    1.78
  -6  -5  -1    8.52    2.05
  -6  -5  -1   11.07    2.60
  -6   5  -1    8.83    1.72
  -6   5  -1   14.11    2.20
   6  -5   1   12.11    2.06
   6  -5   1   13.13    2.21
   6  -5   1   11.84    2.43
  -6  -5  -2    5.02    1.73
  -6  -5  -2    5.34    1.99
  -6  -5  -2    4.54    1.76
  -6   5  -2    4.01    1.61
  -6   5  -2    4.54    1.50
   6  -5   2    2.98    1.47
   6  -5   2    4.71    1.29
   6  -5   2    5.86    2.31
  -6  -5  -3    6.67    1.93
  -6  -5  -3    7.23    2.08
  -6  -5  -3    6.64    1.93
  -6   5  -3    9.05    1.87
  -6   5  -3    6.34    1.64
   6  -5   3    4.09    1.66
   6  -5   3    8.13    1.97
   6  -5   3    9.95    1.98
   6  -5   3   14.55    3.23
  -6  -5  -4    1.74    1.58
  -6  -5  -4    1.11    1.89
  -6  -5  -4    1.52    2.01
  -6   5  -4   -0.21    1.60
  -6   5  -4   -0.71    1.44
   6  -5   4    1.18    1.60
   6  -5   4    0.62    1.26
   6  -5   4    1.48    2.25
  -6  -5  -5    4.71    2.03
  -6  -5  -5    4.37    2.16
  -6  -5  -5    6.74    2.30
  -6   5  -5    6.59    2.06
  -6   5  -5    5.78    1.85
   6  -5   5    5.59    2.06
   6  -5   5    5.79    1.66
   6  -5   5    5.83    2.45
  -6  -5  -6    1.36    2.14
  -6  -5  -6    0.14    0.71
  -6   5  -6    2.56    2.05
  -6   5  -6    1.41    1.75
   6  -5   6   -1.11    1.84
   6  -5   6    2.25    1.67
   6  -5   6    2.76    2.43
  -6  -5  -7   20.49    1.48
  -6  -5  -7   12.93    2.68
  -6  -5  -7   19.37    1.78
  -6   5  -7   24.63    3.57
  -6   5  -7   16.27    3.29
   6  -5   7   17.65    3.44
   6  -5   7   18.38    3.84
   6  -5   7   16.67    3.70
   6   5   7   19.06    1.63
  -6  -5  -8    6.95    1.65
  -6  -5  -8    6.68    2.68
  -6  -5  -8    6.60    1.35
  -6   5  -8   10.81    2.80
  -6   5  -8    9.56    2.51
   6  -5   8    7.95    2.53
   6   5   8    5.95    1.32
  -6  -5  -9   33.17    2.35
  -6  -5  -9   31.63    4.57
  -6  -5  -9   32.85    2.75
  -6   5  -9   42.82    4.51
  -6   5  -9   32.98    4.06
   6  -5   9   34.15    4.24
   6   5   9   36.10    2.58
  -6  -5 -10    4.59    1.57
  -6  -5 -10    6.78    3.02
  -6   5 -10    3.55    2.76
   6  -5  10    6.06    2.95
   6   5  10    7.31    1.76
  -6  -5 -11    5.93    1.76
  -6  -5 -11    5.71    3.23
  -6   5 -11    5.93    3.18
   6  -5  11    3.54    2.73
   6   5  11    5.31    1.85
  -6  -5 -12   -1.06    1.70
  -6  -5 -12   -1.54    3.28
  -6   5 -12   -1.86    2.71
   6  -5  12   -3.81    2.59
   6   5  12    0.22    1.73
  -6  -5 -13    6.00    2.18
  -6  -5 -13    7.22    3.68
  -6   5 -13    3.46    3.19
   6   5  13    6.54    2.41
  -6  -6  12    8.25    3.27
  -6   6  12    6.62    2.49
   6  -6 -12    5.48    2.49
   6   6 -12    8.63    3.22
  -6  -6  11    1.18    2.77
  -6   6  11    5.82    2.21
   6  -6 -11    5.51    2.28
   6   6 -11    5.67    2.71
  -6  -6  10    1.74    2.47
  -6   6  10    1.36    1.87
   6  -6 -10    5.01    2.03
   6   6 -10    3.24    2.59
  -6  -6   9   -1.86    2.14
  -6   6   9    2.62    1.73
   6  -6  -9   -0.03    1.72
   6  -6  -9    2.70    1.65
   6   6  -9    2.31    2.35
  -6  -6   8   12.65    2.75
  -6   6   8   10.64    1.98
   6  -6  -8   13.15    2.67
   6  -6  -8   14.19    3.43
   6  -6  -8   10.28    1.93
   6   6  -8   13.13    2.71
  -6  -6   7    0.59    1.92
  -6   6   7    4.33    1.59
   6  -6  -7    0.39    1.47
   6  -6  -7    1.56    2.30
   6  -6  -7    1.23    1.45
   6   6  -7    0.70    1.95
  -6  -6   6   -0.68    1.72
  -6   6   6    1.25    1.35
   6  -6  -6    1.21    1.45
   6  -6  -6   -1.82    2.18
   6  -6  -6    1.38    1.36
   6   6  -6   -0.04    1.79
  -6  -6   5   -0.26    1.61
  -6  -6   5    1.35    1.82
  -6  -6   5   -0.95    1.66
  -6   6   5    0.42    1.24
   6  -6  -5    0.01    1.25
   6  -6  -5    0.64    2.21
   6   6  -5   -0.32    1.56
  -6  -6   4   14.11    2.42
  -6  -6   4   15.95    3.09
  -6  -6   4   13.01    2.72
  -6   6   4   15.43    2.19
   6  -6  -4   17.52    2.23
   6  -6  -4   16.33    3.53
   6   6  -4   12.66    2.47
  -6  -6   3   30.70    2.52
  -6  -6   3   34.30    3.27
  -6  -6   3   27.47    2.86
  -6  -6   3   25.81    2.30
  -6   6   3   30.53    2.38
   6  -6  -3   29.75    2.41
   6  -6  -3   28.92    3.42
   6   6  -3   28.23    2.54
  -6  -6   2   48.03    2.47
  -6  -6   2   50.16    3.50
  -6  -6   2   46.40    3.30
  -6   6   2   48.79    2.65
   6  -6  -2   47.80    2.73
   6  -6  -2   50.50    3.80
   6   6  -2   47.59    2.48
  -6  -6   1    1.21    0.97
  -6  -6   1    0.34    1.53
  -6  -6   1    1.79    1.89
  -6  -6   1    0.01    1.60
  -6   6   1    0.12    1.18
   6  -6  -1   -0.40    1.23
   6  -6  -1    3.13    2.37
   6   6  -1    1.93    1.00
  -6  -6   0   77.18    2.11
  -6  -6   0   75.96    3.86
  -6  -6   0   83.49    4.24
  -6  -6   0   82.28    3.88
  -6   6   0   75.76    3.14
   6  -6   0   76.25    3.29
   6  -6   0   74.85    4.39
   6   6   0   81.50    1.93
  -6  -6  -1    0.78    1.58
  -6  -6  -1   -1.53    1.88
  -6  -6  -1    0.39    1.75
  -6   6  -1    0.35    1.25
   6  -6   1    2.18    1.42
   6  -6   1   -2.72    2.06
  -6  -6  -2    1.39    1.65
  -6  -6  -2    2.70    2.09
  -6  -6  -2    3.20    1.98
  -6   6  -2    4.51    1.53
   6  -6   2    1.35    1.51
   6  -6   2    2.69    2.36
  -6  -6  -3    2.37    1.87
  -6  -6  -3    6.93    2.33
  -6  -6  -3    3.39    2.12
  -6   6  -3    3.94    1.66
   6  -6   3    3.38    1.69
   6  -6   3    0.82    2.51
  -6  -6  -4    1.63    1.88
  -6  -6  -4    5.34    2.37
  -6  -6  -4    2.31    2.23
  -6   6  -4    2.70    1.73
   6  -6   4    5.25    1.94
   6  -6   4    1.34    2.38
  -6  -6  -5   11.05    2.53
  -6  -6  -5   14.07    2.88
  -6  -6  -5    8.07    2.49
  -6   6  -5    6.16    2.01
   6  -6   5   10.27    2.32
   6  -6   5   14.26    2.93
  -6  -6  -6   46.62    4.24
  -6  -6  -6   44.79    4.66
  -6  -6  -6   39.85    1.34
  -6   6  -6   47.50    3.90
   6  -6   6   44.70    3.95
   6  -6   6   44.20    4.17
  -6  -6  -7   10.18    2.92
  -6  -6  -7   10.06    1.49
  -6   6  -7   11.27    3.24
  -6   6  -7    8.07    2.36
   6  -6   7    9.71    2.73
   6  -6   7   11.94    2.87
  -6  -6  -8   19.39    4.37
  -6  -6  -8   17.91    1.99
  -6   6  -8   22.67    4.05
  -6   6  -8   19.62    3.82
   6  -6   8   18.93    3.86
   6   6   8   20.93    1.85
  -6  -6  -9   -1.48    2.76
  -6  -6  -9    0.78    1.28
  -6   6  -9   -1.37    2.42
  -6   6  -9    1.24    2.31
   6  -6   9    0.09    2.52
   6   6   9   -0.56    1.19
  -6  -6 -10    3.90    3.14
  -6  -6 -10    5.97    1.75
  -6   6 -10    0.61    2.85
  -6   6 -10    1.85    2.50
   6  -6  10    2.93    2.93
   6   6  10    4.50    1.59
  -6  -6 -11    0.54    3.18
  -6   6 -11   -2.41    2.96
   6  -6  11    1.03    2.80
   6   6  11    1.60    1.63
  -6  -6 -12    4.57    3.54
  -6   6 -12    2.93    3.38
   6  -6  12    4.84    3.23
   6   6  12    4.22    2.00
  -6  -7  11   -0.05    2.67
  -6   7  11    0.04    1.93
   6  -7 -11    1.17    1.98
   6   7 -11    1.39    2.60
  -6  -7  10    0.99    2.58
  -6   7  10    2.24    1.89
   6  -7 -10    1.34    1.87
   6   7 -10    3.12    2.57
  -6  -7   9   -1.12    2.29
  -6   7   9   -0.37    1.66
   6  -7  -9    0.71    1.71
   6  -7  -9    2.78    1.70
   6   7  -9    0.89    2.32
  -6  -7   8    0.89    2.22
  -6   7   8    1.75    1.62
   6  -7  -8    0.53    1.59
   6  -7  -8    0.77    2.46
   6  -7  -8   -1.04    1.41
   6   7  -8   -0.60    2.17
  -6  -7   7   18.49    3.54
  -6   7   7   22.02    2.77
   6  -7  -7   23.47    2.74
   6  -7  -7   24.87    3.93
   6  -7  -7   17.28    2.76
   6   7  -7   23.63    3.69
  -6  -7   6   36.96    3.65
  -6  -7   6   36.09    4.23
  -6   7   6   40.87    2.92
   6  -7  -6   36.91    2.88
   6  -7  -6   44.45    4.44
   6  -7  -6   38.86    3.09
   6   7  -6   35.11    3.63
  -6  -7   5    5.64    2.00
  -6  -7   5    3.62    2.15
  -6  -7   5    4.79    2.24
  -6   7   5    4.27    1.53
   6  -7  -5    6.03    1.60
   6  -7  -5    2.23    2.49
   6   7  -5    3.58    1.92
  -6  -7   4    8.74    1.94
  -6  -7   4    8.21    2.28
  -6  -7   4   15.46    3.12
  -6   7   4    9.84    2.23
   6  -7  -4    8.75    2.15
   6  -7  -4   11.44    3.04
   6   7  -4   11.17    2.65
  -6  -7   3    5.47    1.60
  -6  -7   3    4.91    2.02
  -6  -7   3    6.23    2.37
  -6  -7   3    5.14    1.49
  -6   7   3    4.99    1.51
   6  -7  -3    5.57    1.52
   6  -7  -3    6.22    2.73
   6   7  -3    4.32    1.55
  -6  -7   2   -0.37    1.14
  -6  -7   2    1.00    1.76
  -6  -7   2    0.83    2.12
  -6   7   2    1.71    1.33
   6  -7  -2   -0.61    1.25
   6  -7  -2    1.48    2.67
   6   7  -2   -0.05    1.24
  -6  -7   1   60.09    2.43
  -6  -7   1   64.26    4.05
  -6  -7   1   61.17    4.23
  -6   7   1   64.09    3.20
   6  -7  -1   63.90    3.21
   6  -7  -1   61.85    4.48
   6   7  -1   63.38    2.51
  -6  -7   0    1.66    0.87
  -6  -7   0    2.01    1.89
  -6  -7   0    3.15    2.32
  -6   7   0    4.87    1.59
   6  -7   0    1.07    1.41
   6  -7   0    1.22    2.53
   6   7   0    2.71    0.95
  -6  -7  -1   10.45    2.31
  -6  -7  -1   12.89    2.81
  -6  -7  -1    7.65    2.37
  -6   7  -1   11.79    2.43
   6  -7   1   11.79    2.60
   6  -7   1   10.36    3.05
  -6  -7  -2   10.08    2.34
  -6  -7  -2   11.76    2.81
  -6  -7  -2   10.10    2.46
  -6   7  -2   13.15    2.55
   6  -7   2   12.76    2.53
   6  -7   2   15.61    3.27
  -6  -7  -3   -0.79    1.85
  -6  -7  -3   -1.91    2.25
  -6  -7  -3   -0.14    2.05
  -6   7  -3    0.89    1.70
   6  -7   3    0.68    1.72
   6  -7   3    1.93    2.73
  -6  -7  -4   -0.19    1.99
  -6  -7  -4    1.09    2.43
  -6  -7  -4   -0.35    2.11
  -6   7  -4   -0.52    1.68
   6  -7   4   -0.57    1.83
   6  -7   4   -1.46    2.60
  -6  -7  -5    8.41    2.49
  -6  -7  -5    8.68    2.90
  -6  -7  -5   11.61    2.91
  -6   7  -5   11.82    2.44
   6  -7   5   10.65    2.51
   6  -7   5    7.50    2.95
  -6  -7  -6   25.59    4.12
  -6  -7  -6   22.11    4.31
  -6   7  -6   22.87    3.65
   6  -7   6   22.49    3.59
   6  -7   6   29.45    4.38
  -6  -7  -7    1.30    2.78
  -6  -7  -7    2.32    2.75
  -6  -7  -7   -0.01    0.73
  -6   7  -7   -0.89    2.07
   6  -7   7    0.73    2.35
   6  -7   7   -1.53    3.78
  -6  -7  -8   11.22    3.26
  -6  -7  -8   12.12    1.84
  -6   7  -8   10.45    2.79
   6  -7   8   10.80    3.08
  -6  -7  -9    2.88    3.14
  -6  -7  -9    2.20    1.31
  -6   7  -9   -0.36    2.36
   6  -7   9    2.20    2.70
  -6  -7 -10    8.01    3.60
  -6  -7 -10    8.00    1.79
  -6   7 -10    8.00    3.00
   6  -7  10    5.35    3.11
  -6  -7 -11   -2.97    3.21
   6  -7  11    1.35    2.94
   6   7  11    0.44    1.55
  -6  -8  10    1.66    2.78
  -6   8  10    1.15    1.90
   6  -8 -10   -1.62    1.69
   6  -8 -10    0.83    2.04
   6   8 -10    0.47    2.53
  -6  -8   9    0.10    2.42
  -6  -8   9    0.15    2.51
  -6   8   9    3.34    1.86
   6  -8  -9    2.64    1.78
   6  -8  -9    3.04    1.79
   6   8  -9    0.67    2.55
  -6  -8   8    4.03    2.41
  -6  -8   8    2.82    2.59
  -6   8   8    0.98    1.65
   6  -8  -8    0.12    1.54
   6  -8  -8    3.20    2.96
   6  -8  -8    0.67    1.62
   6   8  -8    0.47    2.40
  -6  -8   7   27.23    3.83
  -6  -8   7   26.44    4.48
  -6   8   7   27.57    2.95
   6  -8  -7   26.55    2.79
   6  -8  -7   24.76    4.67
   6  -8  -7   24.44    3.02
   6   8  -7   25.60    4.05
  -6  -8   6   12.87    2.58
  -6  -8   6   13.15    2.84
  -6   8   6   13.75    2.61
   6  -8  -6   11.18    2.37
   6  -8  -6   15.65    3.65
   6   8  -6   11.42    2.54
  -6  -8   5    7.76    2.11
  -6  -8   5    6.07    2.39
  -6  -8   5    7.73    2.59
  -6   8   5    8.52    1.78
   6  -8  -5    6.26    1.65
   6  -8  -5   12.28    3.41
   6   8  -5    6.20    2.14
  -6  -8   4    4.43    1.76
  -6  -8   4    2.47    2.11
  -6  -8   4    4.10    2.39
  -6   8   4    2.63    1.58
   6  -8  -4    3.39    1.51
   6  -8  -4    2.64    2.80
   6   8  -4    6.19    1.91
  -6  -8   3    6.67    1.74
  -6  -8   3    5.80    2.24
  -6  -8   3    8.38    2.79
  -6   8   3    5.27    1.68
   6  -8  -3    5.01    1.56
   6  -8  -3    8.83    3.09
   6   8  -3    7.37    1.84
  -6  -8   2  101.14    3.46
  -6  -8   2   96.20    4.97
  -6  -8   2  104.21    5.10
  -6   8   2  102.97    3.87
   6  -8  -2  100.60    3.78
   6  -8  -2  105.15    5.70
   6   8  -2  104.25    3.65
  -6  -8   1    1.19    1.10
  -6  -8   1    2.32    2.03
  -6  -8   1    0.45    2.28
  -6   8   1    2.02    1.54
   6  -8  -1   -1.05    1.40
   6  -8  -1    1.94    2.80
   6   8  -1   -0.59    1.16
  -6  -8   0   26.89    1.63
  -6  -8   0   28.39    3.74
  -6  -8   0   28.00    4.15
  -6   8   0   28.04    2.93
   6  -8   0   26.57    2.84
   6  -8   0   26.38    4.46
   6   8   0   28.63    2.01
  -6  -8  -1    9.13    2.48
  -6  -8  -1   10.22    2.97
  -6   8  -1    9.30    2.05
   6  -8   1    8.73    2.04
   6  -8   1   12.72    3.20
  -6  -8  -2    1.15    2.16
  -6  -8  -2    2.31    2.55
  -6  -8  -2   -0.05    2.37
  -6   8  -2    1.26    1.65
   6  -8   2    1.58    1.83
   6  -8   2    0.85    2.77
  -6  -8  -3    2.70    2.29
  -6  -8  -3   -0.57    2.60
  -6  -8  -3    1.86    2.48
  -6   8  -3   -0.79    1.73
   6  -8   3    1.32    1.88
   6  -8   3    4.99    2.98
  -6  -8  -4    1.59    2.23
  -6  -8  -4   -0.71    2.56
  -6  -8  -4   -0.25    2.35
  -6   8  -4    0.56    1.81
   6  -8   4    0.50    1.98
   6  -8   4    0.35    2.70
  -6  -8  -5    6.40    2.59
  -6  -8  -5    1.44    3.00
  -6  -8  -5    7.54    2.91
  -6   8  -5    6.00    2.33
   6  -8   5    5.90    2.35
   6  -8   5   12.77    3.42
  -6  -8  -6   43.12    5.47
  -6  -8  -6   40.13    4.83
  -6   8  -6   46.66    4.35
   6  -8   6   40.40    4.13
   6  -8   6   51.96    5.25
  -6  -8  -7    8.14    3.45
  -6  -8  -7    4.16    2.90
  -6   8  -7    3.57    2.50
   6  -8   7    4.89    2.70
  -6  -8  -8    7.91    3.49
  -6  -8  -8    5.40    3.13
  -6  -8  -8    3.13    1.08
  -6   8  -8    4.76    2.67
   6  -8   8    6.60    2.89
  -6  -8  -9    2.01    3.13
  -6  -8  -9    1.59    1.26
  -6   8  -9    3.01    2.82
   6  -8   9    1.77    2.76
  -6  -8 -10   -3.15    3.09
  -6  -8 -10    1.97    1.49
  -6   8 -10   -2.70    2.65
   6  -8  10   -0.49    2.87
  -6  -9   9    1.57    2.49
  -6   9   9    2.53    1.91
   6  -9  -9   -0.84    1.62
   6   9  -9   -3.67    2.24
  -6  -9   8    5.23    2.67
  -6  -9   8    8.17    2.99
  -6   9   8    5.01    1.97
   6  -9  -8    8.84    3.75
   6  -9  -8    4.84    1.89
   6   9  -8    4.60    2.62
  -6  -9   7    0.38    2.20
  -6  -9   7    2.53    2.51
  -6   9   7    2.95    1.79
   6  -9  -7    2.43    1.63
   6  -9  -7    5.46    3.59
   6  -9  -7    1.62    1.69
   6   9  -7    3.72    2.40
  -6  -9   6    2.41    2.15
  -6  -9   6    2.52    2.43
  -6   9   6    1.66    1.68
   6  -9  -6    0.92    1.52
   6  -9  -6    3.46    3.34
   6   9  -6    1.11    2.18
  -6  -9   5    5.93    2.19
  -6  -9   5    4.14    2.51
  -6  -9   5    3.98    2.74
  -6   9   5    4.02    1.72
   6  -9  -5    4.70    1.61
   6  -9  -5    9.79    3.60
   6   9  -5    5.01    2.21
  -6  -9   4    3.35    1.79
  -6  -9   4    5.57    2.49
  -6  -9   4    4.78    2.78
  -6   9   4    3.48    1.68
   6  -9  -4    4.10    1.64
   6  -9  -4    8.27    3.56
   6   9  -4    3.53    1.95
  -6  -9   3    1.21    1.52
  -6  -9   3    0.03    2.22
  -6  -9   3    1.13    2.58
  -6   9   3   -1.29    1.45
   6  -9  -3   -1.14    1.38
   6  -9  -3   -1.82    2.94
   6   9  -3   -1.18    1.59
  -6  -9   2   13.40    2.25
  -6  -9   2   15.29    3.76
  -6  -9   2   17.88    3.91
  -6   9   2   16.18    2.78
   6  -9  -2   13.16    2.56
   6  -9  -2   13.92    3.48
   6   9  -2   14.28    2.68
  -6  -9   1   -0.23    1.10
  -6  -9   1   -0.31    2.11
  -6  -9   1    2.59    2.71
  -6   9   1    0.39    1.60
   6  -9  -1    0.24    1.54
   6  -9  -1    0.58    2.83
   6   9  -1    0.20    1.29
  -6  -9   0   22.78    3.88
  -6  -9   0   20.44    4.23
  -6   9   0   26.24    3.13
   6  -9   0   22.59    3.03
   6  -9   0   25.57    4.69
   6   9   0   27.80    2.32
  -6  -9  -1    2.51    2.31
  -6  -9  -1    3.88    3.05
  -6   9  -1    1.46    1.85
   6  -9   1    1.65    1.81
   6  -9   1    3.63    3.19
  -6  -9  -2    6.15    2.59
  -6  -9  -2    6.37    3.12
  -6   9  -2    8.21    2.21
   6  -9   2    6.89    2.17
   6  -9   2    8.98    3.43
  -6  -9  -3    1.42    2.33
  -6  -9  -3    1.32    3.00
  -6   9  -3   -0.78    1.82
   6  -9   3   -1.55    1.90
   6  -9   3    1.60    3.09
  -6  -9  -4   25.95    4.37
  -6  -9  -4   33.84    5.01
  -6  -9  -4   24.50    4.68
  -6   9  -4   30.82    3.70
   6  -9   4   29.54    3.85
   6  -9   4   25.56    4.74
  -6  -9  -5    1.80    2.48
  -6  -9  -5    1.66    3.39
  -6  -9  -5   -0.43    2.63
  -6   9  -5    2.87    2.23
   6  -9   5    0.00    2.17
   6  -9   5    6.44    3.43
  -6  -9  -6    6.95    3.70
  -6  -9  -6   -1.32    2.83
  -6   9  -6    0.06    2.28
   6  -9   6   -3.34    2.24
   6  -9   6    3.52    3.18
  -6  -9  -7    4.93    3.80
  -6  -9  -7    3.37    3.08
  -6   9  -7    2.13    2.50
   6  -9   7    7.53    2.87
  -6  -9  -8    6.66    3.98
  -6  -9  -8    4.52    3.49
  -6  -9  -8    6.71    1.12
  -6   9  -8    5.03    2.81
   6  -9   8    7.29    3.11
  -6  -9  -9    2.35    3.34
  -6  -9  -9    1.65    1.19
  -6   9  -9    0.98    2.74
   6  -9   9    1.66    2.93
  -6 -10   7    2.74    2.49
  -6  10   7    2.66    1.89
   6 -10  -7    2.76    3.92
   6 -10  -7    1.98    1.78
   6  10  -7    3.16    2.54
  -6 -10   6    2.12    2.22
  -6 -10   6    4.96    2.81
  -6  10   6    3.43    1.88
   6 -10  -6    9.31    4.37
   6  10  -6    3.66    2.45
  -6 -10   5    7.78    2.30
  -6 -10   5    7.16    2.87
  -6  10   5    7.21    2.05
   6 -10  -5    7.18    4.24
   6  10  -5    4.90    2.43
  -6 -10   4   -0.57    1.71
  -6 -10   4    0.82    2.49
  -6 -10   4    2.27    2.99
  -6  10   4    0.51    1.67
   6 -10  -4    0.32    1.45
   6 -10  -4    0.83    3.82
   6  10  -4   -0.37    1.91
  -6 -10   3    2.98    1.65
  -6 -10   3    6.46    2.81
  -6 -10   3    4.07    3.01
  -6  10   3    5.21    1.86
   6 -10  -3    4.76    1.76
   6 -10  -3    8.04    3.88
   6  10  -3    4.10    1.97
  -6 -10   2    4.81    1.60
  -6 -10   2    4.86    2.61
  -6 -10   2    1.32    3.09
  -6  10   2    4.32    1.95
   6 -10  -2    3.50    1.78
   6 -10  -2    4.05    3.65
   6  10  -2    4.98    1.88
  -6 -10   1    9.70    2.81
  -6 -10   1   16.17    3.91
  -6  10   1   11.35    2.27
   6 -10  -1   11.42    2.17
   6 -10  -1   20.43    4.39
   6  10  -1   12.42    2.64
  -6 -10   0    3.28    2.48
  -6 -10   0    6.11    3.44
  -6  10   0    2.73    1.94
   6 -10   0    6.03    2.03
   6 -10   0    7.94    3.76
   6  10   0    6.24    1.58
  -6 -10  -1   36.24    4.69
  -6 -10  -1   34.10    5.26
  -6  10  -1   30.30    3.64
   6 -10   1   27.71    3.51
   6 -10   1   37.48    5.69
  -6 -10  -2    4.78    2.69
  -6 -10  -2   10.30    3.72
  -6  10  -2    5.11    2.24
   6 -10   2    8.45    2.40
   6 -10   2    8.80    3.96
  -6 -10  -3   -0.31    2.37
  -6 -10  -3    1.58    3.36
  -6  10  -3    0.10    2.07
   6 -10   3    1.36    2.12
   6 -10   3   -0.97    3.56
  -6 -10  -4   -0.53    2.28
  -6 -10  -4   -0.29    3.48
  -6  10  -4   -2.49    2.01
   6 -10   4    1.15    2.28
   6 -10   4    3.85    3.69
  -6 -10  -5    1.19    2.58
  -6 -10  -5    0.39    3.70
  -6  10  -5    2.95    2.31
   6 -10   5    0.43    2.30
   6 -10   5    2.51    3.58
  -6 -10  -6   42.16    6.36
  -6  10  -6   35.92    4.52
   6 -10   6   25.70    4.45
   6 -10   6   40.99    5.85
  -6 -10  -7    1.17    4.18
  -6  10  -7    5.39    2.87
   6 -10   7    1.47    2.77
  -6 -11   4   12.70    3.02
  -6 -11   4   15.95    4.03
  -6  11   4   12.80    3.14
   6 -11  -4   24.23    5.51
   6  11  -4   12.58    2.66
  -6 -11   3    4.54    1.92
  -6 -11   3    5.79    2.88
  -6 -11   3    6.40    3.56
  -6  11   3    4.34    1.98
   6 -11  -3    5.97    4.41
   6  11  -3    6.49    2.25
  -6 -11   2   -0.78    2.48
  -6 -11   2    2.16    3.48
  -6  11   2   -0.81    1.83
   6 -11  -2    0.13    1.63
   6 -11  -2    4.36    4.23
   6  11  -2    0.54    1.80
  -6 -11   1   -1.83    2.27
  -6 -11   1   -2.48    3.41
  -6  11   1   -1.71    1.81
   6 -11  -1   -1.28    1.72
   6 -11  -1    1.11    3.83
   6  11  -1    0.12    1.66
  -6 -11   0    2.94    2.62
  -6 -11   0    2.74    3.71
  -6  11   0    3.65    2.11
   6 -11   0    4.29    2.05
   6 -11   0    6.79    4.10
  -6 -11  -1    3.61    2.81
  -6 -11  -1    7.59    3.97
  -6  11  -1    5.74    2.33
   6 -11   1    4.78    2.16
   6 -11   1    8.21    4.35
  -6 -11  -2   32.22    4.81
  -6 -11  -2   38.64    6.08
  -6  11  -2   31.55    4.09
   6 -11   2   33.18    3.85
   6 -11   2   36.77    6.66
  -6 -11  -3   -0.24    2.59
  -6 -11  -3    5.15    4.13
  -6  11  -3    1.41    2.28
   6 -11   3    3.76    2.32
   6 -11   3    7.23    4.06
  -6 -11  -4    9.31    3.30
  -6 -11  -4   23.92    5.29
  -6  11  -4   11.33    2.88
   6 -11   4   15.18    3.17
   6 -11   4   25.42    6.06
  -7   0  14    1.07    2.59
   7   0 -14    0.52    2.98
  -7   0  13    0.34    2.33
   7   0 -13   -2.91    2.60
  -7   0  12   15.85    3.74
   7   0 -12   16.20    3.99
  -7   0  11    1.08    2.05
   7   0 -11    0.17    2.24
  -7   0  10  147.79    7.10
  -7   0  10  145.75    5.43
   7   0 -10  139.47    5.63
  -7   0   9   -1.36    1.85
  -7   0   9    0.06    1.68
   7   0  -9   -0.51    1.80
  -7   0   8    6.74    1.99
  -7   0   8    7.15    1.87
   7   0  -8    7.33    2.05
   7   0  -8    7.74    1.88
  -7   0   7   -0.01    1.57
  -7   0   7   -0.22    1.35
   7   0  -7   -0.14    1.59
   7   0  -7   -0.30    1.39
  -7   0   6   95.65    3.84
  -7   0   6  100.40    3.59
   7   0  -6   96.01    3.81
   7   0  -6  100.75    3.55
  -7   0   5   -0.11    1.43
  -7   0   5   -0.10    1.22
   7   0  -5    0.50    1.42
   7   0  -5   -0.63    1.26
  -7   0   4   20.71    2.37
  -7   0   4   20.18    2.19
   7   0  -4   17.67    2.33
   7   0  -4   16.83    2.12
  -7   0   3    0.38    1.33
  -7   0   3   -1.07    1.08
   7   0  -3    0.30    1.24
   7   0  -3    0.23    1.19
  -7   0   2    0.11    1.32
  -7   0   2    0.38    1.08
   7   0  -2   -0.24    1.23
   7   0  -2   -0.76    1.15
  -7   0   1   -0.91    1.27
  -7   0   1    2.43    1.10
   7   0  -1    0.37    1.28
   7   0  -1    0.34    1.15
  -7   0   0  247.22    4.07
  -7   0   0  242.12    3.55
   7   0   0  253.68    3.81
  -7   0  -1    1.38    1.23
  -7   0  -1   -0.29    1.00
  -7   0  -1    0.06    0.92
   7   0   1   -0.99    1.03
  -7   0  -2   13.23    2.05
  -7   0  -2   13.95    1.71
  -7   0  -2   13.04    1.56
   7   0   2   12.52    1.81
  -7   0  -3   -0.43    1.17
  -7   0  -3    0.63    0.98
  -7   0  -3    0.18    0.99
   7   0   3    1.18    1.08
  -7   0  -4   32.62    2.45
  -7   0  -4   32.96    1.95
  -7   0  -4   31.56    3.05
   7   0   4   30.45    2.25
  -7   0  -5    0.51    1.35
  -7   0  -5   -0.82    0.94
  -7   0  -5    0.12    1.54
   7   0   5   -0.47    1.32
   7   0   5   -0.43    1.14
  -7   0  -6   -1.47    1.34
  -7   0  -6   -0.64    1.07
  -7   0  -6    0.31    1.54
   7   0   6    0.77    1.44
   7   0   6    1.36    1.32
  -7   0  -7    1.08    1.47
  -7   0  -7    0.49    1.71
   7   0   7   -0.81    1.33
  -7   0  -8   86.80    4.05
  -7   0  -8   75.32    4.11
   7   0   8   91.22    3.89
  -7   0  -9   -1.22    1.73
  -7   0  -9    1.44    2.00
   7   0   9    0.61    1.74
  -7   0 -10   65.93    4.15
  -7   0 -10   68.51    4.69
   7   0  10   74.56    4.30
  -7   0 -11    0.32    2.17
  -7   0 -11    0.72    2.32
   7   0  11   -2.92    1.80
  -7   0 -12    1.75    2.29
  -7   0 -12   -0.71    2.41
   7   0  12   -0.61    2.26
  -7   0 -13    1.03    2.54
   7   0  13    0.82    2.36
  -7   0 -14    2.45    2.99
   7   0  14    2.09    2.69
  -7  -1  14    4.30    2.76
  -7   1  14    2.63    2.74
   7  -1 -14   -1.40    2.77
   7   1 -14    4.95    3.23
  -7  -1  13    0.37    2.26
  -7   1  13   -0.55    2.33
   7  -1 -13    0.09    2.64
   7   1 -13    1.74    2.71
  -7  -1  12   -2.56    2.11
  -7   1  12    0.72    2.17
   7  -1 -12    2.13    2.48
   7   1 -12   -2.14    2.36
  -7  -1  11    0.16    2.40
  -7  -1  11    0.42    2.38
  -7  -1  11    1.15    2.17
  -7   1  11    1.56    2.01
   7  -1 -11   -1.55    2.02
   7   1 -11    1.36    2.38
  -7  -1  10    3.20    2.36
  -7  -1  10    1.00    1.92
  -7   1  10    3.55    2.03
   7  -1 -10    3.04    2.09
   7   1 -10    2.57    2.30
  -7  -1   9   35.94    3.65
  -7  -1   9   37.88    3.43
  -7   1   9   30.58    3.23
   7  -1  -9   31.02    3.38
   7   1  -9   38.85    3.70
   7   1  -9   36.07    3.52
  -7  -1   8   12.66    3.00
  -7  -1   8   12.04    2.69
  -7   1   8   15.66    3.02
  -7   1   8   11.30    2.59
   7  -1  -8   12.26    2.71
   7   1  -8    9.20    2.20
   7   1  -8   10.01    2.04
  -7  -1   7    1.05    1.71
  -7  -1   7    0.08    1.38
  -7   1   7    1.37    1.56
  -7   1   7    2.87    1.49
   7  -1  -7    1.40    1.57
   7  -1  -7   -0.02    1.29
   7   1  -7    1.16    1.67
   7   1  -7    0.35    1.51
  -7  -1   6    3.29    1.70
  -7  -1   6    3.41    1.44
  -7   1   6    2.57    1.52
  -7   1   6    1.02    1.36
   7  -1  -6    2.90    1.54
   7  -1  -6    1.81    1.35
   7  -1  -6    0.84    1.37
   7  -1  -6    3.16    1.31
   7   1  -6    0.98    1.60
   7   1  -6    2.33    1.43
  -7  -1   5    2.08    1.53
  -7  -1   5    1.27    1.26
  -7   1   5    0.50    1.34
  -7   1   5   -0.30    1.21
   7  -1  -5    0.54    1.39
   7  -1  -5   -0.14    1.17
   7  -1  -5    0.50    1.17
   7   1  -5    0.35    1.44
   7   1  -5    0.96    1.36
  -7  -1   4   28.88    2.55
  -7  -1   4   30.15    2.20
  -7   1   4   27.56    2.41
  -7   1   4   31.45    2.36
   7  -1  -4   35.19    2.52
   7  -1  -4   30.51    2.34
   7   1  -4   29.59    2.49
   7   1  -4   31.36    2.51
  -7  -1   3   73.87    2.96
  -7  -1   3   69.25    2.59
  -7   1   3   70.12    2.93
  -7   1   3   70.05    2.75
   7  -1  -3   72.88    2.97
   7  -1  -3   75.03    2.75
   7   1  -3   72.18    2.96
   7   1  -3   73.56    2.74
  -7  -1   2   28.05    2.17
  -7  -1   2   29.61    1.95
  -7   1   2   31.80    2.39
  -7   1   2   29.46    2.08
   7  -1  -2   28.71    2.31
   7  -1  -2   33.10    2.20
   7   1  -2   28.43    2.16
   7   1  -2   28.94    2.13
  -7  -1   1   32.13    2.25
  -7  -1   1   34.04    1.84
  -7  -1   1   36.38    2.00
  -7   1   1   31.32    2.36
  -7   1   1   33.43    2.20
   7  -1  -1   32.96    2.38
   7  -1  -1   36.49    2.16
   7   1  -1   35.58    2.09
  -7  -1   0  152.13    3.14
  -7  -1   0  159.95    2.64
  -7  -1   0  161.51    3.35
  -7  -1   0  163.37    3.35
  -7   1   0  157.08    3.59
  -7   1   0  170.97    3.43
   7  -1   0  157.49    3.60
   7  -1   0  165.67    3.41
   7   1   0  159.97    3.01
  -7  -1  -1   34.86    2.08
  -7  -1  -1   36.03    2.26
  -7  -1  -1   31.38    2.36
  -7   1  -1   37.65    2.43
  -7   1  -1   38.22    2.25
   7  -1   1   39.42    2.39
   7  -1   1   39.24    2.29
   7  -1   1   41.71    2.37
   7   1   1   37.78    1.90
  -7  -1  -2    8.70    1.74
  -7  -1  -2    7.49    1.73
  -7  -1  -2    6.60    1.53
  -7   1  -2    5.34    1.39
  -7   1  -2    6.71    1.36
  -7   1  -2    7.42    1.16
   7  -1   2    8.74    1.97
   7  -1   2    6.26    1.36
   7   1   2    8.23    1.53
  -7  -1  -3    3.21    1.18
  -7  -1  -3    2.69    1.22
  -7  -1  -3    3.27    1.86
  -7   1  -3    2.87    1.42
  -7   1  -3    2.52    1.18
   7  -1   3    2.82    1.35
   7  -1   3    1.51    1.25
   7   1   3    4.50    1.07
  -7  -1  -4    1.80    1.17
  -7  -1  -4    1.01    1.20
  -7  -1  -4    1.80    1.67
  -7   1  -4    0.55    1.38
  -7   1  -4    1.49    1.19
   7  -1   4   -0.20    1.35
   7  -1   4    0.89    1.25
   7   1   4    0.73    1.03
  -7  -1  -5    0.77    1.20
  -7  -1  -5    0.84    1.49
  -7   1  -5    1.49    1.45
  -7   1  -5    1.31    1.22
   7  -1   5   -0.82    1.42
   7  -1   5    0.90    1.28
   7   1   5    1.21    1.11
  -7  -1  -6   22.68    2.30
  -7  -1  -6   19.33    2.80
  -7   1  -6   20.14    2.55
  -7   1  -6   19.81    2.19
  -7   1  -6   15.29    2.61
   7  -1   6   17.24    2.51
   7  -1   6   19.69    2.47
   7   1   6   17.19    2.14
  -7  -1  -7    3.28    1.52
  -7  -1  -7    3.21    1.90
  -7   1  -7    1.90    1.63
  -7   1  -7    1.89    1.77
   7  -1   7    2.80    1.65
   7  -1   7    3.47    1.62
   7   1   7    4.79    1.47
  -7  -1  -8   17.44    2.69
  -7  -1  -8   17.52    3.51
  -7   1  -8   15.46    2.86
  -7   1  -8   16.84    3.29
   7  -1   8   19.34    3.63
   7  -1   8   15.09    2.67
   7   1   8   19.85    2.62
  -7  -1  -9    0.94    1.76
  -7  -1  -9   -3.39    1.87
  -7   1  -9    1.40    1.96
  -7   1  -9    0.96    2.02
   7  -1   9    1.71    1.88
   7   1   9    0.40    1.55
  -7  -1 -10    0.50    1.95
  -7  -1 -10   -0.01    2.26
  -7   1 -10   -0.59    1.97
  -7   1 -10    1.63    2.17
   7  -1  10    0.08    2.01
   7   1  10   -0.56    1.68
  -7  -1 -11   -2.10    1.89
  -7  -1 -11   -1.82    2.23
  -7   1 -11    3.23    2.46
  -7   1 -11   -1.65    2.27
   7  -1  11   -1.00    2.19
   7   1  11    1.14    1.96
  -7  -1 -12    5.60    2.57
  -7  -1 -12    8.41    2.95
  -7   1 -12    4.54    2.66
   7  -1  12    2.87    2.43
   7   1  12    3.47    2.33
  -7  -1 -13    1.99    2.52
  -7   1 -13    2.77    2.79
   7  -1  13   -0.91    2.52
   7   1  13    3.19    2.55
  -7  -1 -14    6.82    3.05
  -7   1 -14    4.82    3.22
   7  -1  14    6.81    3.02
   7   1  14    6.75    2.92
  -7   2  14    1.55    2.58
   7  -2 -14    1.12    2.76
   7   2 -14    0.46    2.97
  -7  -2  13    0.46    2.56
  -7   2  13   -0.95    2.24
   7  -2 -13   -0.45    2.50
   7   2 -13    0.70    2.71
  -7  -2  12   15.17    3.27
  -7  -2  12   19.28    4.29
  -7  -2  12   20.43    3.95
  -7   2  12   18.55    3.84
   7  -2 -12   20.85    4.09
   7   2 -12   14.87    3.44
  -7  -2  11    0.37    2.44
  -7  -2  11    0.81    2.50
  -7  -2  11    0.64    2.06
  -7   2  11    2.24    2.06
   7  -2 -11    0.51    2.05
   7   2 -11    1.50    2.33
  -7  -2  10   46.33    4.27
  -7  -2  10   46.06    4.23
  -7  -2  10   43.44    3.80
  -7   2  10   50.52    3.93
   7  -2 -10   42.59    3.95
   7   2 -10   44.73    4.23
   7   2 -10   47.22    3.90
  -7  -2   9   10.38    2.50
  -7  -2   9   11.74    2.30
  -7   2   9   13.67    2.89
   7  -2  -9   16.36    3.00
   7   2  -9   14.87    3.61
   7   2  -9   14.52    3.26
  -7  -2   8    9.29    2.25
  -7  -2   8    9.54    2.04
  -7   2   8    8.80    1.93
   7  -2  -8   11.61    2.63
   7   2  -8   12.81    3.03
   7   2  -8    8.36    2.09
  -7  -2   7    2.97    1.76
  -7  -2   7    1.80    1.48
  -7   2   7    2.10    1.54
  -7   2   7    2.44    1.48
   7  -2  -7   -0.38    1.51
   7  -2  -7    2.69    1.39
   7   2  -7    2.44    1.81
   7   2  -7    1.54    1.60
  -7  -2   6   25.55    2.81
  -7  -2   6   22.28    2.45
  -7   2   6   25.81    2.71
  -7   2   6   25.54    2.42
   7  -2  -6   20.43    2.48
   7  -2  -6   26.30    2.23
   7  -2  -6   24.08    2.15
   7  -2  -6   24.12    2.41
   7   2  -6   21.43    2.68
   7   2  -6   23.29    2.72
  -7  -2   5   30.79    2.67
  -7  -2   5   35.53    2.47
  -7   2   5   28.48    2.47
  -7   2   5   35.91    2.47
   7  -2  -5   30.67    2.51
   7  -2  -5   37.68    2.32
   7  -2  -5   37.30    2.76
   7  -2  -5   34.94    2.50
   7   2  -5   32.94    2.75
   7   2  -5   38.44    2.67
  -7  -2   4    0.39    1.34
  -7  -2   4   -0.80    1.08
  -7   2   4   -0.19    1.23
  -7   2   4   -0.16    1.12
   7  -2  -4   -0.31    1.17
   7  -2  -4    0.50    1.13
   7  -2  -4    0.67    1.20
   7   2  -4    1.22    1.43
   7   2  -4   -0.36    1.27
  -7  -2   3  182.51    4.04
  -7  -2   3  196.83    3.60
  -7   2   3  185.62    4.19
  -7   2   3  197.80    3.98
   7  -2  -3  192.97    4.18
   7  -2  -3  198.66    3.71
   7  -2  -3  180.46    3.92
   7   2  -3  183.30    4.06
   7   2  -3  196.79    3.97
  -7  -2   2  195.48    3.91
  -7  -2   2  201.46    3.24
  -7   2   2  186.89    4.03
  -7   2   2  197.44    3.82
   7  -2  -2  197.28    4.10
   7  -2  -2  208.44    3.77
   7   2  -2  205.20    3.69
  -7  -2   1    0.93    1.07
  -7  -2   1    2.54    1.32
  -7  -2   1    1.52    1.04
  -7  -2   1    1.25    0.90
  -7   2   1    2.34    1.40
  -7   2   1    1.96    1.21
   7  -2  -1    0.23    1.25
   7  -2  -1    0.80    1.13
   7   2  -1    0.88    1.04
  -7  -2   0   31.70    1.90
  -7  -2   0   31.35    2.40
  -7  -2   0   31.48    2.26
  -7  -2   0   30.93    1.68
  -7   2   0   26.77    2.31
  -7   2   0   29.09    2.24
   7  -2   0   26.48    2.30
   7  -2   0   31.86    2.18
   7   2   0   32.56    1.75
  -7  -2  -1   23.06    1.71
  -7  -2  -1   24.32    2.31
  -7  -2  -1   18.79    2.20
  -7  -2  -1   20.34    1.53
  -7   2  -1   21.89    2.05
  -7   2  -1   18.79    2.16
   7  -2   1   21.29    2.28
   7  -2   1   20.84    2.10
   7  -2   1   24.63    2.18
   7   2   1   23.31    1.49
  -7  -2  -2   74.97    2.28
  -7  -2  -2   73.32    2.95
  -7  -2  -2   78.96    3.51
  -7  -2  -2   74.18    2.14
  -7   2  -2   71.59    2.86
  -7   2  -2   73.26    2.87
   7  -2   2   68.81    2.94
   7  -2   2   78.21    2.91
   7   2   2   77.68    1.90
  -7  -2  -3  117.82    2.67
  -7  -2  -3  115.46    3.50
  -7  -2  -3  110.34    4.10
  -7   2  -3  115.42    3.67
  -7   2  -3  112.54    3.39
   7  -2   3  108.77    3.54
   7  -2   3  127.12    3.48
   7   2   3  120.35    2.33
  -7  -2  -4   -0.27    0.96
  -7  -2  -4    0.69    1.32
  -7  -2  -4    2.14    1.80
  -7   2  -4    0.99    1.44
  -7   2  -4   -0.75    1.25
   7  -2   4   -0.88    1.42
   7  -2   4   -0.88    1.23
   7   2   4   -0.75    0.79
  -7  -2  -5   51.56    2.35
  -7  -2  -5   47.95    3.40
  -7   2  -5   44.61    3.04
  -7   2  -5   47.81    2.75
   7  -2   5   45.97    3.09
   7  -2   5   51.79    2.86
   7   2   5   50.14    2.15
  -7  -2  -6    0.81    1.19
  -7  -2  -6    1.75    1.74
  -7   2  -6    0.77    1.56
  -7   2  -6    3.00    1.51
   7  -2   6    0.90    1.60
   7  -2   6    1.79    1.49
   7   2   6    3.14    1.15
  -7  -2  -7   56.82    2.92
  -7  -2  -7   47.58    3.72
  -7   2  -7   55.37    3.62
  -7   2  -7   62.38    3.31
   7  -2   7   55.94    3.61
   7  -2   7   63.19    3.44
   7   2   7   61.30    2.86
  -7  -2  -8    2.04    1.54
  -7  -2  -8    2.88    2.21
  -7   2  -8    4.44    2.10
  -7   2  -8   -1.66    1.85
   7  -2   8    3.02    1.99
   7  -2   8    1.90    1.80
   7   2   8    3.45    1.52
  -7  -2  -9    7.88    1.92
  -7  -2  -9    2.40    2.33
  -7   2  -9    3.93    2.23
  -7   2  -9    6.22    2.22
   7  -2   9    7.49    2.33
   7  -2   9    6.51    2.18
   7   2   9    6.30    1.80
  -7  -2 -10   31.63    3.27
  -7  -2 -10   30.03    4.16
  -7   2 -10   24.51    3.77
  -7   2 -10   24.87    3.92
   7  -2  10   34.33    3.92
   7   2  10   30.67    3.32
  -7  -2 -11   -0.88    1.93
  -7  -2 -11   -3.95    2.46
  -7   2 -11   -0.38    2.31
  -7   2 -11    3.49    2.44
   7  -2  11   -0.61    2.15
   7   2  11    0.56    1.88
  -7  -2 -12    0.00    2.16
  -7  -2 -12    1.06    2.82
  -7   2 -12   -0.39    2.59
   7  -2  12    1.18    2.46
   7   2  12    2.43    2.22
  -7  -2 -13   -1.14    2.28
  -7  -2 -13   -0.28    2.97
  -7   2 -13    1.09    2.86
   7  -2  13   -0.04    2.65
   7   2  13    3.61    2.49
  -7  -2 -14   -1.57    2.53
  -7   2 -14    1.15    2.99
   7  -2  14    2.06    2.85
   7   2  14   -1.91    2.44
  -7   3  14    0.54    2.55
   7  -3 -14    2.34    2.86
   7   3 -14   -0.71    2.99
  -7  -3  13    1.07    2.86
  -7   3  13   -0.82    2.29
   7  -3 -13    1.05    2.73
   7   3 -13    1.29    2.90
  -7  -3  12    8.45    3.14
  -7   3  12    4.71    2.37
   7  -3 -12    2.89    2.58
   7   3 -12    3.19    2.75
  -7  -3  11    4.42    2.72
  -7  -3  11    5.11    2.63
  -7   3  11    6.40    2.22
   7  -3 -11    6.31    2.49
   7   3 -11    6.43    2.68
  -7  -3  10   37.13    4.13
  -7  -3  10   32.25    4.07
  -7   3  10   31.21    3.43
   7  -3 -10   34.50    3.79
   7   3 -10   26.30    3.98
   7   3 -10   34.29    4.07
  -7  -3   9   -0.56    2.04
  -7  -3   9   -0.13    2.08
  -7  -3   9   -1.98    1.70
  -7   3   9    1.62    1.77
   7  -3  -9   -0.60    1.85
   7   3  -9    1.30    2.17
   7   3  -9    0.97    2.02
  -7  -3   8   47.61    3.90
  -7  -3   8   51.93    3.45
  -7   3   8   46.01    3.20
   7  -3  -8   51.51    3.58
   7   3  -8   45.47    3.79
   7   3  -8   55.48    3.85
  -7  -3   7    2.36    1.75
  -7  -3   7    2.00    1.50
  -7   3   7   -0.78    1.26
   7  -3  -7   -0.17    1.53
   7  -3  -7   -0.14    1.50
   7  -3  -7    0.62    1.33
   7   3  -7   -1.84    1.62
   7   3  -7    1.18    1.67
  -7  -3   6    8.32    1.94
  -7  -3   6   11.93    2.28
  -7   3   6   11.92    2.14
   7  -3  -6    8.85    1.78
   7  -3  -6   10.41    2.39
   7  -3  -6   10.52    2.28
   7   3  -6   12.19    2.56
   7   3  -6    8.66    1.85
  -7  -3   5   74.60    3.47
  -7  -3   5   68.25    2.85
  -7   3   5   68.20    3.19
  -7   3   5   74.82    3.05
   7  -3  -5   70.60    3.11
   7  -3  -5   69.99    3.14
   7  -3  -5   65.93    2.96
   7   3  -5   64.98    3.40
   7   3  -5   69.05    3.29
  -7  -3   4    9.30    2.26
  -7  -3   4   11.58    1.82
  -7   3   4   11.60    2.01
  -7   3   4   11.99    1.94
   7  -3  -4    8.16    1.57
   7  -3  -4   12.39    1.76
   7  -3  -4   13.62    2.72
   7  -3  -4   14.12    2.09
   7   3  -4    9.91    2.10
   7   3  -4   14.68    2.29
  -7  -3   3  238.46    4.55
  -7  -3   3  258.44    3.81
  -7  -3   3  240.97    4.36
  -7   3   3  226.55    4.57
  -7   3   3  253.88    4.48
   7  -3  -3  243.97    4.72
   7  -3  -3  272.32    4.08
   7  -3  -3  269.92    5.71
   7   3  -3  260.80    4.56
  -7  -3   2    3.18    1.22
  -7  -3   2    2.81    1.23
  -7  -3   2    4.17    1.09
  -7   3   2    3.01    1.34
  -7   3   2    4.08    1.31
   7  -3  -2    4.83    1.40
   7  -3  -2    3.45    1.14
   7   3  -2    2.17    1.12
  -7  -3   1  101.73    2.74
  -7  -3   1  111.58    3.66
  -7  -3   1  108.38    3.18
  -7  -3   1  106.96    2.62
  -7   3   1   95.60    3.14
  -7   3   1  106.25    3.14
   7  -3  -1  102.20    3.28
   7  -3  -1  112.21    2.93
   7   3  -1  106.79    2.57
  -7  -3   0    1.92    0.96
  -7  -3   0    2.34    1.43
  -7  -3   0    4.22    1.51
  -7  -3   0    2.41    0.82
  -7   3   0    1.52    1.33
  -7   3   0    0.89    1.22
   7  -3   0    1.22    1.26
   7  -3   0    2.26    1.13
   7   3   0    2.13    0.85
  -7  -3  -1    1.38    0.86
  -7  -3  -1    0.77    1.35
  -7  -3  -1    0.53    1.53
  -7  -3  -1    0.71    0.69
  -7   3  -1    0.10    1.29
  -7   3  -1    1.61    1.27
   7  -3   1    0.50    1.36
   7  -3   1   -0.57    1.17
   7   3   1    0.76    0.65
   7   3   1    0.16    0.55
  -7  -3  -2  110.79    2.25
  -7  -3  -2  107.21    3.64
  -7  -3  -2  107.49    3.85
  -7  -3  -2  109.30    1.94
  -7   3  -2  106.86    3.57
  -7   3  -2  107.48    3.34
   7  -3   2  101.43    3.52
   7  -3   2  111.56    3.29
   7  -3   2  115.95    3.37
   7   3   2  113.87    1.61
   7   3   2  109.60    1.54
  -7  -3  -3   13.41    1.36
  -7  -3  -3   11.56    2.40
  -7  -3  -3    9.06    2.00
  -7  -3  -3   11.92    1.26
  -7   3  -3   13.28    2.36
  -7   3  -3   13.65    2.29
   7  -3   3   11.00    2.25
   7  -3   3   17.23    2.23
   7   3   3   13.98    0.97
   7   3   3   13.53    0.90
  -7  -3  -4   40.45    1.77
  -7  -3  -4   37.39    2.89
  -7  -3  -4   32.90    2.97
  -7   3  -4   35.86    2.92
  -7   3  -4   38.58    2.74
   7  -3   4   34.37    2.89
   7  -3   4   38.99    2.62
   7   3   4   39.48    1.44
   7   3   4   40.17    1.39
  -7  -3  -5   16.44    1.64
  -7  -3  -5   17.10    2.67
  -7  -3  -5   15.91    3.10
  -7   3  -5   15.25    2.68
  -7   3  -5   14.29    2.43
   7  -3   5   14.88    2.68
   7  -3   5   17.10    2.47
   7   3   5   15.80    1.43
  -7  -3  -6    0.08    1.01
  -7  -3  -6    1.94    1.96
  -7   3  -6   -0.06    1.71
  -7   3  -6   -0.08    1.46
   7  -3   6   -0.26    1.72
   7  -3   6   -0.45    1.45
   7   3   6    0.23    0.90
  -7  -3  -7    0.27    1.16
  -7  -3  -7   -0.16    1.96
  -7   3  -7    0.38    1.79
  -7   3  -7   -1.89    1.45
   7  -3   7   -0.36    1.72
   7  -3   7   -1.52    1.51
   7   3   7    0.38    1.12
  -7  -3  -8    0.78    1.35
  -7  -3  -8   -0.25    2.22
  -7   3  -8    3.06    2.08
  -7   3  -8    0.52    1.75
   7  -3   8    0.54    1.93
   7  -3   8    2.87    1.87
   7   3   8   -0.44    1.27
  -7  -3  -9    7.37    1.84
  -7  -3  -9    7.76    2.67
  -7   3  -9    8.70    2.65
   7  -3   9    6.90    2.49
   7  -3   9    9.99    2.43
   7   3   9    5.40    1.73
  -7  -3 -10    0.75    1.69
  -7  -3 -10    1.20    2.62
  -7   3 -10   -1.89    2.38
  -7   3 -10   -1.08    2.21
   7  -3  10   -0.52    2.33
   7  -3  10    1.65    2.11
   7   3  10    3.62    1.78
  -7  -3 -11   37.86    3.54
  -7  -3 -11   34.99    5.05
  -7   3 -11   33.58    4.42
   7  -3  11   38.21    4.43
   7   3  11   36.12    3.59
  -7  -3 -12    6.84    2.37
  -7  -3 -12    7.58    3.31
  -7   3 -12    4.97    2.86
   7  -3  12    6.88    2.77
   7   3  12    3.36    2.19
  -7  -3 -13    0.43    2.20
  -7  -3 -13    1.43    3.23
  -7   3 -13   -1.69    2.75
   7  -3  13    2.34    2.64
   7   3  13   -0.46    2.25
  -7  -4  13    1.50    2.91
  -7   4  13   -2.00    2.19
   7  -4 -13    1.79    2.59
   7   4 -13    0.21    2.95
  -7  -4  12   -0.71    2.59
  -7   4  12    2.52    2.34
   7  -4 -12    2.96    2.40
   7   4 -12    3.18    2.91
  -7  -4  11   -1.27    2.43
  -7   4  11    1.01    2.02
   7  -4 -11    0.51    2.10
   7   4 -11    0.62    2.54
   7   4 -11   -1.41    2.31
  -7  -4  10    5.79    2.82
  -7   4  10    7.53    2.26
   7  -4 -10    6.97    2.34
   7   4 -10    4.25    2.47
   7   4 -10    9.42    2.63
  -7  -4   9    8.29    2.53
  -7  -4   9    6.11    2.47
  -7   4   9    7.23    2.00
   7  -4  -9    5.67    2.09
   7   4  -9    5.90    2.54
   7   4  -9    5.73    2.35
  -7  -4   8    5.64    2.24
  -7  -4   8    7.98    2.38
  -7   4   8    6.22    1.79
   7  -4  -8    6.78    1.96
   7  -4  -8    3.76    1.57
   7   4  -8    5.62    2.29
   7   4  -8    7.30    2.29
  -7  -4   7   15.63    2.94
  -7  -4   7   12.53    2.88
  -7   4   7   16.60    2.44
   7  -4  -7   16.66    2.68
   7  -4  -7   17.51    2.87
   7  -4  -7   14.76    2.59
   7   4  -7   13.22    2.51
   7   4  -7   17.67    3.13
  -7  -4   6    4.17    1.76
  -7   4   6    7.79    1.62
   7  -4  -6    6.24    1.70
   7  -4  -6   12.95    2.73
   7  -4  -6    5.11    1.51
   7   4  -6    7.01    1.98
   7   4  -6    5.73    1.83
  -7  -4   5   -0.30    1.46
  -7   4   5    1.38    1.24
   7  -4  -5    0.00    1.28
   7  -4  -5    0.16    1.80
   7  -4  -5    0.19    1.19
   7   4  -5   -1.10    1.53
   7   4  -5    1.47    1.46
  -7  -4   4   48.14    2.93
  -7  -4   4   48.58    2.61
  -7   4   4   50.83    2.63
   7  -4  -4   53.41    2.83
   7  -4  -4   61.76    3.49
   7   4  -4   47.47    2.81
   7   4  -4   53.26    2.87
  -7  -4   3   16.26    2.11
  -7  -4   3   14.24    1.82
  -7  -4   3   15.84    1.87
  -7   4   3   18.03    2.08
   7  -4  -3   16.83    2.16
   7  -4  -3   21.90    3.00
   7   4  -3   15.96    2.04
  -7  -4   2  191.29    3.93
  -7  -4   2  199.77    4.94
  -7  -4   2  209.70    3.87
  -7  -4   2  188.28    3.63
  -7   4   2  195.89    4.10
   7  -4  -2  197.98    4.38
   7  -4  -2  217.55    3.51
   7  -4  -2  202.56    5.35
   7   4  -2  199.16    3.73
  -7  -4   1  213.56    3.67
  -7  -4   1  222.05    5.11
  -7  -4   1  217.02    4.73
  -7  -4   1  221.64    4.36
  -7  -4   1  214.51    3.42
  -7   4   1  203.00    4.42
  -7   4   1  224.05    4.34
   7  -4  -1  218.24    4.59
   7  -4  -1  239.64    3.81
   7  -4  -1  246.76    5.80
   7   4  -1  234.70    3.48
  -7  -4   0    2.56    0.91
  -7  -4   0    3.02    1.58
  -7  -4   0    3.17    1.67
  -7  -4   0    2.33    1.46
  -7  -4   0    2.78    0.77
  -7   4   0    2.28    1.37
  -7   4   0    3.91    1.32
   7  -4   0    2.93    1.37
   7  -4   0    2.73    1.12
   7   4   0    3.05    0.73
   7   4   0    2.43    0.78
  -7  -4  -1   41.62    1.56
  -7  -4  -1   44.68    3.04
  -7  -4  -1   41.88    3.05
  -7  -4  -1   43.12    1.35
  -7   4  -1   40.74    2.68
  -7   4  -1   40.80    2.60
   7  -4   1   41.71    2.83
   7  -4   1   46.62    2.41
  -7  -4  -2   14.44    1.08
  -7  -4  -2   12.66    2.46
  -7  -4  -2   11.99    2.53
  -7  -4  -2   14.26    0.82
  -7   4  -2   14.74    2.30
  -7   4  -2   14.23    2.14
   7  -4   2   14.51    2.30
   7  -4   2   15.50    2.15
  -7  -4  -3    0.95    0.59
  -7  -4  -3    1.25    1.53
  -7  -4  -3   -0.45    1.52
  -7   4  -3   -0.02    1.42
  -7   4  -3    2.22    1.44
   7  -4   3    2.07    1.46
   7  -4   3    0.85    1.30
  -7  -4  -4   28.53    1.27
  -7  -4  -4   30.69    3.08
  -7  -4  -4   32.36    3.28
  -7   4  -4   28.41    2.88
  -7   4  -4   31.42    2.81
   7  -4   4   26.98    2.78
   7  -4   4   32.28    2.66
  -7  -4  -5    1.75    0.81
  -7  -4  -5    1.80    1.70
  -7  -4  -5    2.01    1.84
  -7   4  -5    2.91    1.81
  -7   4  -5    4.19    1.66
   7  -4   5    1.75    1.70
   7  -4   5    3.91    1.58
   7   4   5    2.57    0.67
  -7  -4  -6   20.35    1.64
  -7  -4  -6   22.17    3.61
  -7   4  -6   17.27    3.04
  -7   4  -6   21.02    2.96
   7  -4   6   21.91    3.16
   7  -4   6   24.32    2.92
   7   4   6   21.38    1.56
  -7  -4  -7   26.34    1.99
  -7  -4  -7   24.00    3.93
  -7   4  -7   25.23    3.44
  -7   4  -7   29.06    3.31
   7  -4   7   21.82    3.63
   7  -4   7   26.96    3.27
   7   4   7   28.04    2.00
  -7  -4  -8   13.68    2.08
  -7  -4  -8   18.22    3.90
  -7   4  -8   16.12    3.56
  -7   4  -8   16.49    3.21
   7  -4   8   15.45    3.48
   7  -4   8   13.68    3.22
   7   4   8   16.38    2.12
  -7  -4  -9    0.34    1.36
  -7  -4  -9    1.20    2.56
  -7   4  -9   -1.89    2.21
   7  -4   9   -1.19    2.22
   7  -4   9    1.77    2.13
   7   4   9    0.53    1.36
  -7  -4 -10    6.03    1.77
  -7  -4 -10    3.88    2.90
  -7   4 -10    4.23    2.79
   7  -4  10    6.17    2.76
   7  -4  10    6.01    2.45
   7   4  10    6.64    1.82
  -7  -4 -11   31.17    3.17
  -7  -4 -11   32.03    5.14
  -7   4 -11   30.82    4.97
   7  -4  11   30.45    4.60
   7  -4  11   39.58    4.52
   7   4  11   32.77    3.46
  -7  -4 -12   -0.19    1.94
  -7  -4 -12    0.69    2.99
  -7   4 -12    1.45    2.86
   7  -4  12    1.48    2.55
   7   4  12    0.82    2.00
  -7  -4 -13    3.09    2.29
  -7  -4 -13    0.74    3.36
  -7   4 -13   -1.20    2.88
   7   4  13    3.60    2.35
  -7  -5  13   -1.39    3.02
  -7   5  13    1.96    2.50
   7  -5 -13    0.69    2.49
  -7  -5  12   -0.19    2.68
  -7   5  12    1.04    2.20
   7  -5 -12   -0.09    2.34
  -7  -5  11   -3.21    2.37
  -7   5  11    0.34    2.02
   7  -5 -11    0.68    2.20
   7   5 -11    2.05    2.57
  -7  -5  10    1.96    2.48
  -7   5  10    1.54    1.96
   7  -5 -10    0.44    1.95
   7   5 -10    3.02    2.45
  -7  -5   9   11.98    2.79
  -7   5   9   14.26    2.97
   7  -5  -9   12.89    2.95
   7   5  -9   15.57    3.72
  -7  -5   8    0.60    1.99
  -7   5   8   -0.31    1.51
   7  -5  -8   -0.55    1.64
   7  -5  -8    2.21    3.33
   7  -5  -8    1.56    1.48
   7   5  -8    1.92    2.10
  -7  -5   7    5.00    2.07
  -7  -5   7    4.78    2.14
  -7   5   7    5.13    1.65
   7  -5  -7    5.47    1.81
   7  -5  -7    8.57    2.34
   7  -5  -7    5.44    1.62
   7   5  -7    5.15    2.09
  -7  -5   6    2.28    1.80
  -7  -5   6    6.71    1.97
  -7   5   6    4.47    1.58
   7  -5  -6    4.95    1.65
   7  -5  -6    6.23    2.41
   7  -5  -6    6.51    1.61
   7   5  -6    6.62    1.90
  -7  -5   5    8.00    1.91
  -7  -5   5   14.24    2.63
  -7   5   5   13.33    2.21
   7  -5  -5   12.61    2.23
   7  -5  -5   12.02    2.89
   7  -5  -5   12.31    2.36
   7   5  -5   13.36    2.55
  -7  -5   4    0.48    1.43
  -7  -5   4    1.90    1.49
  -7  -5   4    1.83    1.52
  -7   5   4    2.65    1.29
   7  -5  -4    1.15    1.27
   7  -5  -4    2.48    2.09
   7   5  -4    0.81    1.43
  -7  -5   3   18.74    2.29
  -7  -5   3   18.56    2.29
  -7  -5   3   24.87    2.99
  -7  -5   3   18.34    2.47
  -7  -5   3   19.71    2.01
  -7   5   3   20.07    2.23
   7  -5  -3   21.41    2.29
   7  -5  -3   18.76    3.10
   7   5  -3   23.19    2.30
  -7  -5   2    1.93    1.19
  -7  -5   2   -1.55    1.45
  -7  -5   2    0.32    1.65
  -7  -5   2    0.74    1.34
  -7  -5   2   -0.32    0.92
  -7   5   2   -0.22    1.15
   7  -5  -2    0.03    1.24
   7  -5  -2    1.08    2.06
   7   5  -2    0.86    1.10
  -7  -5   1   10.29    1.61
  -7  -5   1    7.13    1.75
  -7  -5   1   10.04    2.39
  -7  -5   1   10.18    2.27
  -7  -5   1    8.54    1.50
  -7   5   1   12.06    2.08
   7  -5  -1   10.60    1.96
   7  -5  -1    6.14    2.33
   7   5  -1   11.35    1.59
  -7  -5   0    0.80    0.81
  -7  -5   0   -1.53    1.41
  -7  -5   0    0.67    1.66
  -7  -5   0   -0.81    1.38
  -7  -5   0    0.73    0.72
  -7   5   0    0.53    1.38
  -7   5   0    1.07    1.24
   7  -5   0   -0.67    1.27
   7  -5   0   -0.76    2.20
   7   5   0    0.15    0.69
  -7  -5  -1   34.01    1.34
  -7  -5  -1   33.45    1.35
  -7  -5  -1   34.67    3.08
  -7  -5  -1   33.07    2.94
  -7  -5  -1   33.64    2.92
  -7   5  -1   29.55    2.68
  -7   5  -1   33.05    2.57
   7  -5   1   29.90    2.70
   7  -5   1   34.51    3.64
  -7  -5  -2    3.41    1.68
  -7  -5  -2    2.29    1.83
  -7  -5  -2    4.09    1.87
  -7   5  -2    4.45    1.60
  -7   5  -2    3.71    1.52
   7  -5   2    4.35    1.61
   7  -5   2    3.59    1.34
   7  -5   2    3.66    2.50
  -7  -5  -3    2.19    1.79
  -7  -5  -3    3.91    1.99
  -7  -5  -3    1.23    1.91
  -7   5  -3    0.20    1.52
  -7   5  -3    2.66    1.57
   7  -5   3    0.96    1.57
   7  -5   3    2.66    1.39
   7  -5   3    2.71    1.40
   7  -5   3    2.67    2.56
  -7  -5  -4    1.35    1.76
  -7  -5  -4    2.25    1.99
  -7   5  -4    0.77    1.63
  -7   5  -4    3.72    1.74
   7  -5   4    0.37    1.61
   7  -5   4    0.87    1.42
   7  -5   4    2.22    2.60
  -7  -5  -5    8.68    2.15
  -7  -5  -5    9.54    2.31
  -7  -5  -5   10.62    1.03
  -7   5  -5   14.63    3.21
  -7   5  -5   15.78    2.88
   7  -5   5   15.88    3.14
   7  -5   5   14.92    2.63
   7  -5   5   11.25    2.95
  -7  -5  -6    1.60    2.29
  -7  -5  -6    0.95    0.78
  -7   5  -6    1.30    2.13
  -7   5  -6   -0.86    1.73
   7  -5   6    3.00    2.04
   7  -5   6    0.98    1.68
   7  -5   6   -1.50    2.74
   7   5   6    1.79    0.72
  -7  -5  -7   12.91    1.45
  -7  -5  -7   11.88    2.78
  -7  -5  -7   13.04    1.74
  -7   5  -7   12.24    2.82
  -7   5  -7   11.81    2.49
   7  -5   7   13.09    2.66
   7  -5   7   21.78    4.45
   7  -5   7   16.48    3.28
   7   5   7   14.68    1.59
  -7  -5  -8   20.13    1.87
  -7  -5  -8   13.92    3.07
  -7   5  -8   19.59    3.79
  -7   5  -8   22.00    3.65
   7  -5   8   20.47    3.87
   7   5   8   20.71    2.04
  -7  -5  -9    3.30    1.33
  -7  -5  -9    6.60    2.87
  -7   5  -9    3.96    2.58
  -7   5  -9    5.08    2.39
   7  -5   9    6.62    2.83
   7   5   9    5.85    1.54
  -7  -5 -10    8.86    2.21
  -7  -5 -10   10.53    3.30
  -7   5 -10    8.12    3.00
   7  -5  10    7.87    3.08
   7   5  10    7.16    1.80
  -7  -5 -11    4.93    1.73
  -7  -5 -11    4.34    3.21
  -7   5 -11    8.18    3.23
   7  -5  11    0.20    2.67
   7   5  11    5.35    1.92
  -7  -5 -12    0.86    1.71
  -7  -5 -12    4.20    3.32
  -7   5 -12   -6.50    2.65
   7  -5  12    3.17    3.01
   7   5  12    1.95    1.96
  -7  -6  12    4.38    3.13
  -7   6  12    0.60    2.18
   7  -6 -12   -1.14    2.20
   7   6 -12   -1.28    2.61
  -7  -6  11    1.43    2.81
  -7   6  11    5.31    2.32
   7  -6 -11    6.59    2.39
   7   6 -11    4.34    2.74
  -7  -6  10    3.82    2.63
  -7   6  10    2.46    1.97
   7  -6 -10    0.03    1.97
   7   6 -10   -1.37    2.41
  -7  -6   9    1.10    2.31
  -7   6   9   -0.61    1.71
   7  -6  -9    1.20    1.85
   7   6  -9    0.85    2.24
  -7  -6   8    5.57    2.28
  -7   6   8   10.49    2.10
   7  -6  -8    8.53    2.06
   7  -6  -8   12.02    2.81
   7  -6  -8    8.30    1.90
   7   6  -8    7.74    2.46
  -7  -6   7    0.39    1.89
  -7   6   7   -0.43    1.45
   7  -6  -7   -0.25    1.51
   7  -6  -7    0.67    2.30
   7  -6  -7    0.88    1.45
   7   6  -7   -0.23    1.88
  -7  -6   6    6.71    2.15
  -7   6   6    7.11    1.71
   7  -6  -6   11.02    2.49
   7  -6  -6    9.33    2.69
   7  -6  -6    5.31    1.64
   7   6  -6    6.72    2.17
  -7  -6   5    0.01    1.55
  -7  -6   5    2.10    1.91
  -7  -6   5    0.92    1.71
  -7   6   5    1.03    1.36
   7  -6  -5   -0.83    1.32
   7  -6  -5    1.81    2.41
   7   6  -5    0.03    1.61
  -7  -6   4    1.45    1.47
  -7  -6   4   -0.53    1.78
  -7  -6   4    0.42    1.86
  -7   6   4    2.21    1.35
   7  -6  -4    1.58    1.39
   7  -6  -4    1.39    2.30
   7   6  -4    1.56    1.49
  -7  -6   3    0.95    1.32
  -7  -6   3    1.06    1.71
  -7  -6   3    0.85    1.80
  -7  -6   3    1.31    1.17
  -7   6   3    3.18    1.39
   7  -6  -3   -0.59    1.29
   7  -6  -3   -0.11    2.16
   7   6  -3    0.78    1.31
  -7  -6   2   -0.30    1.14
  -7  -6   2   -0.76    1.65
  -7  -6   2    0.48    1.92
  -7  -6   2    0.34    0.99
  -7   6   2   -0.21    1.20
   7  -6  -2   -0.55    1.28
   7  -6  -2   -4.65    2.32
   7   6  -2   -0.95    1.10
  -7  -6   1   19.05    1.83
  -7  -6   1   20.12    2.96
  -7  -6   1   16.48    2.82
  -7  -6   1   17.52    2.95
  -7  -6   1   18.27    1.83
  -7   6   1   19.41    2.37
   7  -6  -1   19.42    2.39
   7  -6  -1   21.14    3.48
   7   6  -1   20.74    1.86
  -7  -6   0   37.52    1.77
  -7  -6   0   37.61    3.36
  -7  -6   0   39.54    3.39
  -7  -6   0   34.71    3.34
  -7   6   0   39.53    2.72
   7  -6   0   40.18    2.76
   7  -6   0   40.74    3.97
   7   6   0   43.24    1.73
  -7  -6  -1    2.30    1.70
  -7  -6  -1    5.28    2.29
  -7  -6  -1    4.37    1.98
  -7   6  -1    5.06    1.55
   7  -6   1    3.20    1.56
   7  -6   1    6.63    2.62
  -7  -6  -2   15.28    3.07
  -7  -6  -2   14.68    2.76
  -7  -6  -2   11.67    2.35
  -7   6  -2   10.87    1.99
   7  -6   2   13.18    2.49
   7  -6   2   12.46    3.02
  -7  -6  -3    0.32    1.88
  -7  -6  -3    2.45    2.10
  -7  -6  -3    1.24    2.00
  -7   6  -3   -0.18    1.51
   7  -6   3    0.88    1.63
   7  -6   3    0.61    2.49
  -7  -6  -4    0.79    1.89
  -7  -6  -4    0.65    2.16
  -7  -6  -4    2.18    2.23
  -7   6  -4    0.60    1.66
   7  -6   4    0.61    1.74
   7  -6   4    2.80    2.62
  -7  -6  -5   -0.28    1.95
  -7  -6  -5   -0.13    2.28
  -7  -6  -5    0.15    2.14
  -7   6  -5    0.19    1.79
   7  -6   5    0.66    1.86
   7  -6   5   -0.28    2.51
  -7  -6  -6    6.22    2.31
  -7  -6  -6    5.01    2.49
  -7  -6  -6    4.23    0.75
  -7   6  -6    3.65    2.82
  -7   6  -6    5.19    2.16
   7  -6   6    3.43    2.22
   7  -6   6    6.95    2.75
  -7  -6  -7    3.00    2.73
  -7  -6  -7    4.08    1.00
  -7   6  -7    3.75    2.51
  -7   6  -7    2.60    2.15
   7  -6   7    4.50    2.45
   7  -6   7    8.54    2.94
  -7  -6  -8    1.00    2.71
  -7  -6  -8    2.54    1.17
  -7   6  -8    1.26    2.58
  -7   6  -8    2.04    2.31
   7  -6   8    2.92    2.56
   7   6   8    1.84    1.08
  -7  -6  -9    0.21    2.77
  -7   6  -9    2.09    2.72
  -7   6  -9    0.44    2.29
   7  -6   9    2.56    2.62
   7   6   9    0.14    1.20
  -7  -6 -10    3.32    3.11
  -7   6 -10    2.19    2.88
   7  -6  10    2.78    2.81
   7   6  10    1.98    1.49
  -7  -6 -11    3.53    3.39
  -7   6 -11    4.77    3.13
   7  -6  11    5.49    3.13
   7   6  11    0.85    1.62
  -7  -6 -12    2.70    3.44
  -7   6 -12   -0.45    3.06
   7  -6  12    2.21    3.19
   7   6  12    3.28    2.03
  -7  -7  11    0.21    2.77
  -7   7  11    1.70    2.11
   7  -7 -11   -0.05    2.12
   7   7 -11    2.12    2.66
  -7  -7  10    1.26    2.69
  -7   7  10    2.15    2.00
   7  -7 -10   -0.63    1.91
   7   7 -10   -0.11    2.50
  -7  -7   9    1.15    2.47
  -7   7   9    1.01    1.80
   7  -7  -9    2.08    1.86
   7  -7  -9    3.32    1.87
   7   7  -9    3.50    2.59
  -7  -7   8   -0.88    2.11
  -7   7   8   -0.62    1.59
   7  -7  -8    1.56    1.78
   7  -7  -8    3.36    2.74
   7  -7  -8    0.87    1.58
   7   7  -8    3.79    2.39
  -7  -7   7   -2.16    1.93
  -7   7   7   -0.87    1.48
   7  -7  -7   -0.14    1.56
   7  -7  -7    1.52    2.61
   7  -7  -7    0.59    1.49
   7   7  -7   -1.54    1.95
  -7  -7   6   45.81    3.92
  -7  -7   6   42.06    4.23
  -7   7   6   44.40    3.12
   7  -7  -6   43.25    3.12
   7  -7  -6   46.62    4.71
   7  -7  -6   44.47    3.30
   7   7  -6   43.46    3.96
  -7  -7   5    0.79    1.69
  -7  -7   5    2.22    2.05
  -7  -7   5    1.95    2.10
  -7   7   5   -1.01    1.35
   7  -7  -5    0.43    1.45
   7  -7  -5    0.13    2.50
   7   7  -5    1.19    1.70
  -7  -7   4    2.88    1.67
  -7  -7   4   -0.19    1.91
  -7  -7   4    3.28    2.29
  -7   7   4    4.58    1.57
   7  -7  -4    3.14    1.58
   7  -7  -4    5.58    2.84
   7   7  -4    2.65    1.67
  -7  -7   3    2.27    1.44
  -7  -7   3    3.20    2.10
  -7  -7   3    4.12    2.34
  -7  -7   3    2.85    1.55
  -7   7   3    3.06    1.50
   7  -7  -3    2.04    1.53
   7  -7  -3    2.48    2.57
   7   7  -3    3.02    1.58
  -7  -7   2    7.35    1.54
  -7  -7   2   10.08    2.38
  -7  -7   2   11.04    2.68
  -7  -7   2    8.10    1.50
  -7   7   2    9.83    2.29
   7  -7  -2   10.19    2.27
   7  -7  -2    9.12    2.74
   7   7  -2    8.92    2.14
  -7  -7   1   60.06    2.47
  -7  -7   1   57.10    4.03
  -7  -7   1   56.22    4.10
  -7   7   1   64.37    3.36
   7  -7  -1   61.51    3.38
   7  -7  -1   57.12    4.46
   7   7  -1   65.83    2.66
  -7  -7   0   72.01    2.13
  -7  -7   0   71.15    4.27
  -7  -7   0   73.14    4.58
  -7  -7   0   61.80    4.04
  -7   7   0   70.63    3.46
   7  -7   0   72.51    3.63
   7  -7   0   73.87    4.91
   7   7   0   76.98    2.32
  -7  -7  -1   28.75    3.52
  -7  -7  -1   28.47    3.70
  -7  -7  -1   21.39    3.47
  -7   7  -1   21.55    2.84
   7  -7   1   26.02    2.95
   7  -7   1   22.28    4.16
  -7  -7  -2    4.37    2.16
  -7  -7  -2    3.71    2.37
  -7  -7  -2    2.57    2.16
  -7   7  -2    4.49    1.79
   7  -7   2    2.60    1.82
   7  -7   2    2.56    2.81
  -7  -7  -3   26.66    3.71
  -7  -7  -3   20.13    3.70
  -7  -7  -3   23.01    3.75
  -7   7  -3   26.16    3.14
   7  -7   3   26.76    3.35
   7  -7   3   21.21    4.35
  -7  -7  -4    3.75    2.15
  -7  -7  -4    2.86    2.59
  -7  -7  -4    7.17    2.63
  -7   7  -4    3.98    1.98
   7  -7   4    5.15    2.12
   7  -7   4    5.51    2.94
  -7  -7  -5    1.01    2.07
  -7  -7  -5    4.86    2.66
  -7  -7  -5    2.46    2.52
  -7   7  -5    0.22    1.86
   7  -7   5    1.69    2.03
   7  -7   5   -1.26    2.73
  -7  -7  -6    0.20    2.13
  -7  -7  -6    2.21    2.71
  -7  -7  -6    0.30    2.52
  -7   7  -6    1.62    2.13
   7  -7   6    1.87    2.17
   7  -7   6    0.81    2.85
  -7  -7  -7    1.01    2.57
  -7  -7  -7   -0.36    0.75
  -7   7  -7    0.32    2.14
   7  -7   7   -1.65    2.23
   7  -7   7    5.21    2.89
  -7  -7  -8   13.51    3.29
  -7  -7  -8   15.41    1.94
  -7   7  -8   13.70    3.01
   7  -7   8   16.05    3.34
  -7  -7  -9    0.16    2.97
  -7  -7  -9    0.36    1.24
  -7   7  -9    0.23    2.35
   7  -7   9   -0.96    2.69
  -7  -7 -10    3.09    3.35
  -7   7 -10   -0.18    2.51
   7  -7  10    0.24    2.78
  -7  -7 -11   -0.95    3.41
   7  -7  11   -1.63    2.88
   7   7  11   -1.11    1.81
  -7  -8  10    1.36    2.76
  -7   8  10    2.53    2.05
   7  -8 -10   -1.28    1.84
   7   8 -10   -1.28    2.47
  -7  -8   9   -0.78    2.37
  -7  -8   9    2.05    2.73
  -7   8   9    0.52    1.85
   7  -8  -9    0.41    1.80
   7  -8  -9   -1.24    1.72
   7   8  -9   -0.02    2.51
  -7  -8   8    8.57    2.75
  -7  -8   8    4.14    2.71
  -7   8   8   10.19    2.18
   7  -8  -8    9.46    2.17
   7  -8  -8   10.55    3.38
   7  -8  -8    3.73    1.87
   7   8  -8   16.44    4.03
  -7  -8   7    1.33    2.17
  -7  -8   7    0.66    2.39
  -7   8   7    2.28    1.73
   7  -8  -7    0.30    1.65
   7  -8  -7    3.02    3.01
   7  -8  -7    2.00    1.65
   7   8  -7    1.33    2.18
  -7  -8   6    8.04    2.37
  -7  -8   6    6.25    2.62
  -7   8   6    5.92    1.86
   7  -8  -6   11.37    2.64
   7  -8  -6   10.54    3.44
   7   8  -6    7.53    2.39
  -7  -8   5   -1.48    1.69
  -7  -8   5   -3.20    2.04
  -7  -8   5    2.00    2.33
  -7   8   5    0.95    1.57
   7  -8  -5    0.15    1.49
   7  -8  -5    1.70    2.99
   7   8  -5   -0.45    1.85
  -7  -8   4   10.21    2.06
  -7  -8   4   11.21    2.67
  -7  -8   4    9.56    2.82
  -7   8   4   13.10    2.60
   7  -8  -4   13.57    2.60
   7  -8  -4   15.14    3.54
   7   8  -4   13.66    3.04
  -7  -8   3   10.75    2.37
  -7  -8   3    8.22    2.52
  -7  -8   3    9.78    2.84
  -7   8   3   11.03    2.59
   7  -8  -3    8.30    1.91
   7  -8  -3   13.21    3.50
   7   8  -3   11.58    2.67
  -7  -8   2    0.94    1.26
  -7  -8   2   -0.05    2.00
  -7  -8   2   -0.64    2.33
  -7  -8   2    0.94    1.26
  -7   8   2   -0.60    1.48
   7  -8  -2   -0.25    1.51
   7  -8  -2    0.36    2.81
   7   8  -2   -0.20    1.34
  -7  -8   1   26.77    2.08
  -7  -8   1   21.62    3.95
  -7  -8   1   24.93    4.10
  -7   8   1   27.02    2.98
   7  -8  -1   25.83    2.95
   7  -8  -1   29.83    4.53
   7   8  -1   30.08    2.44
  -7  -8   0   41.40    2.01
  -7  -8   0   41.76    4.06
  -7  -8   0   44.82    4.34
  -7   8   0   40.84    3.30
   7  -8   0   40.74    3.18
   7  -8   0   44.73    4.74
   7   8   0   45.47    2.29
  -7  -8  -1    4.08    2.26
  -7  -8  -1    7.10    2.91
  -7  -8  -1    5.33    2.47
  -7   8  -1    6.76    1.96
   7  -8   1    5.85    1.97
   7  -8   1    6.29    2.95
  -7  -8  -2    3.91    2.26
  -7  -8  -2    2.01    2.84
  -7  -8  -2    4.44    2.51
  -7   8  -2    0.76    1.78
   7  -8   2    1.71    1.79
   7  -8   2    0.62    2.80
  -7  -8  -3   15.43    3.83
  -7  -8  -3   22.44    4.14
  -7  -8  -3   15.71    3.17
  -7   8  -3   15.99    3.14
   7  -8   3   13.64    3.03
   7  -8   3   23.38    4.45
  -7  -8  -4   22.02    4.04
  -7  -8  -4   23.22    3.94
  -7  -8  -4   21.06    4.30
  -7   8  -4   20.20    3.59
   7  -8   4   19.92    3.55
   7  -8   4   29.05    4.57
  -7  -8  -5    5.33    2.62
  -7  -8  -5    8.43    3.19
  -7  -8  -5    7.78    2.92
  -7   8  -5    6.29    2.35
   7  -8   5    6.72    2.47
   7  -8   5    8.04    3.22
  -7  -8  -6   16.98    3.32
  -7  -8  -6   21.27    4.01
  -7  -8  -6   10.44    3.11
  -7   8  -6   18.37    3.81
   7  -8   6   14.34    3.02
   7  -8   6   20.09    3.78
  -7  -8  -7    1.55    2.77
  -7   8  -7    4.45    2.50
   7  -8   7    0.91    2.54
  -7  -8  -8   -1.10    2.83
  -7  -8  -8   -0.07    0.96
  -7   8  -8    4.11    2.63
   7  -8   8    0.60    2.60
  -7  -8  -9    2.27    3.26
  -7  -8  -9    1.42    1.24
  -7   8  -9    1.60    2.67
   7  -8   9    0.51    2.71
  -7  -8 -10   -0.51    3.25
  -7   8 -10    1.82    2.79
   7  -8  10    2.81    3.16
  -7  -9   9   -0.10    2.58
  -7  -9   9    1.11    2.74
  -7   9   9    1.46    1.90
   7  -9  -9    1.00    2.07
   7   9  -9   -1.69    2.43
  -7  -9   8   -0.15    2.30
  -7  -9   8   -1.44    2.58
  -7   9   8   -0.17    1.81
   7  -9  -8    1.32    1.78
   7  -9  -8    3.91    3.45
   7  -9  -8   -2.22    1.58
   7   9  -8    1.46    2.55
  -7  -9   7    3.42    2.45
  -7  -9   7    2.30    2.63
  -7   9   7    1.11    1.76
   7  -9  -7    2.39    1.73
   7  -9  -7    1.81    3.36
   7  -9  -7    4.88    1.90
   7   9  -7    1.74    2.31
  -7  -9   6    3.52    2.23
  -7  -9   6    4.85    2.80
  -7   9   6    3.33    1.86
   7  -9  -6    3.17    1.71
   7  -9  -6    3.73    3.70
   7   9  -6    4.08    2.37
  -7  -9   5    0.67    1.82
  -7  -9   5    1.18    2.29
  -7  -9   5   -0.07    2.76
  -7   9   5    1.09    1.65
   7  -9  -5    2.34    1.62
   7  -9  -5    0.84    3.44
   7   9  -5   -0.67    1.96
  -7  -9   4    1.50    1.81
  -7  -9   4    2.22    2.42
  -7  -9   4    0.76    2.51
  -7   9   4   -0.47    1.63
   7  -9  -4    2.09    1.66
   7  -9  -4    4.30    3.42
   7   9  -4    1.63    1.88
  -7  -9   3    2.12    1.56
  -7  -9   3    4.68    2.48
  -7  -9   3    3.12    2.92
  -7   9   3    3.60    1.81
   7  -9  -3    2.17    1.65
   7  -9  -3    5.60    3.27
   7   9  -3    3.25    1.85
  -7  -9   2    4.08    1.48
  -7  -9   2    6.87    2.68
  -7  -9   2    4.62    2.98
  -7   9   2    6.42    1.98
   7  -9  -2    4.85    1.85
   7  -9  -2    8.71    3.53
   7   9  -2    5.50    1.74
  -7  -9   1   28.54    2.09
  -7  -9   1   30.92    4.26
  -7  -9   1   25.88    4.65
  -7   9   1   29.29    3.29
   7  -9  -1   30.45    3.15
   7  -9  -1   30.59    4.97
   7   9  -1   28.84    2.66
  -7  -9   0   17.68    3.88
  -7  -9   0   18.89    3.72
  -7   9   0   17.14    3.11
   7  -9   0   13.27    2.83
   7  -9   0   17.01    3.75
   7   9   0   18.18    2.17
  -7  -9  -1    2.75    2.37
  -7  -9  -1   12.09    3.42
  -7   9  -1    7.90    2.16
   7  -9   1    8.39    2.21
   7  -9   1    9.38    3.40
  -7  -9  -2    3.56    2.47
  -7  -9  -2    4.44    3.14
  -7   9  -2    1.15    1.97
   7  -9   2    1.18    1.93
   7  -9   2    4.49    3.41
  -7  -9  -3    1.63    2.46
  -7  -9  -3   -0.40    2.86
  -7  -9  -3   -0.27    2.59
  -7   9  -3    2.19    2.05
   7  -9   3   -0.42    1.98
   7  -9   3   -0.17    3.22
  -7  -9  -4   -1.04    2.29
  -7  -9  -4    0.04    3.06
  -7  -9  -4    2.38    2.80
  -7   9  -4    2.52    2.16
   7  -9   4   -1.38    2.10
   7  -9   4   -0.39    3.37
  -7  -9  -5    2.57    2.56
  -7  -9  -5    4.06    3.38
  -7  -9  -5   -0.56    2.81
  -7   9  -5    2.06    2.22
   7  -9   5   -0.54    2.26
   7  -9   5    2.20    3.16
  -7  -9  -6    4.24    3.67
  -7  -9  -6    4.24    3.15
  -7   9  -6    1.64    2.31
   7  -9   6   -0.10    2.36
   7  -9   6    6.48    3.41
  -7  -9  -7    0.90    3.52
  -7  -9  -7    3.78    3.11
  -7   9  -7   -0.67    2.33
   7  -9   7    2.45    2.78
  -7  -9  -8   13.39    3.83
  -7  -9  -8   15.44    1.75
  -7   9  -8   17.66    3.54
   7  -9   8   13.87    3.54
  -7 -10   7    3.12    2.47
  -7 -10   7    4.39    3.05
  -7  10   7    4.25    2.06
   7 -10  -7   11.27    4.35
   7 -10  -7    3.49    1.91
   7  10  -7    3.63    2.68
  -7 -10   6    2.55    2.29
  -7 -10   6    0.76    2.61
  -7  10   6   -0.18    1.76
   7 -10  -6    2.63    3.89
   7  10  -6    1.57    2.34
  -7 -10   5    2.65    2.11
  -7 -10   5    6.57    2.86
  -7  10   5    3.99    1.93
   7 -10  -5    3.34    1.75
   7 -10  -5    4.54    4.22
   7  10  -5    4.31    2.28
  -7 -10   4    5.11    1.96
  -7 -10   4    4.61    2.82
  -7 -10   4    8.63    3.41
  -7  10   4    2.56    1.85
   7 -10  -4    6.71    1.94
   7 -10  -4    9.53    4.23
   7  10  -4    4.70    2.21
  -7 -10   3   -0.36    1.50
  -7 -10   3   -1.48    2.34
  -7 -10   3    3.50    3.02
  -7  10   3    1.14    1.78
   7 -10  -3   -2.85    1.51
   7 -10  -3    8.08    3.89
   7  10  -3    0.48    1.79
  -7 -10   2    3.32    1.60
  -7 -10   2   -0.48    2.51
  -7 -10   2    0.70    3.07
  -7  10   2    0.85    1.76
   7 -10  -2   -0.35    1.68
   7 -10  -2    1.85    3.68
   7  10  -2    1.35    1.67
  -7 -10   1   -1.30    2.36
  -7 -10   1    1.29    3.13
  -7  10   1   -1.61    1.74
   7 -10  -1   -0.72    1.69
   7 -10  -1    2.03    3.44
   7  10  -1   -0.48    1.47
  -7 -10   0    5.36    2.67
  -7 -10   0    6.72    3.53
  -7  10   0    4.80    2.17
   7 -10   0    6.02    2.11
   7 -10   0    6.84    3.71
   7  10   0    5.01    1.52
  -7 -10  -1    2.66    2.47
  -7 -10  -1   -3.02    3.17
  -7  10  -1    4.04    2.09
   7 -10   1    3.43    2.07
   7 -10   1    3.01    3.63
  -7 -10  -2    0.90    2.46
  -7 -10  -2   -0.55    3.31
  -7  10  -2   -0.71    2.02
   7 -10   2    0.57    2.04
   7 -10   2    1.21    3.50
  -7 -10  -3    4.36    2.79
  -7 -10  -3    6.68    3.78
  -7  10  -3    3.78    2.35
   7 -10   3    4.62    2.38
   7 -10   3    2.95    3.73
  -7 -10  -4    3.42    2.71
  -7 -10  -4    8.40    4.04
  -7  10  -4    5.00    2.43
   7 -10   4    4.18    2.53
   7 -10   4    8.53    3.86
  -7 -10  -5    0.25    2.56
  -7 -10  -5   -2.15    3.67
  -7  10  -5   -2.87    2.14
   7 -10   5    1.65    2.51
   7 -10   5    8.03    3.93
  -7 -10  -6    2.62    4.16
  -7 -10  -6    0.15    3.17
  -7  10  -6    1.28    2.41
   7 -10   6    1.80    2.69
   7 -10   6    2.16    3.37
  -7 -10  -7    0.13    3.94
  -7 -10  -7    2.58    3.32
  -7  10  -7    3.55    2.81
   7 -10   7   -0.44    2.69
  -7 -11   4    2.01    1.92
  -7 -11   4    1.93    2.93
  -7 -11   4    8.37    3.52
  -7  11   4    4.45    2.13
   7 -11  -4   11.51    4.79
   7  11  -4    5.14    2.31
  -7 -11   3    6.34    2.95
  -7 -11   3    2.03    3.42
  -7  11   3    4.03    2.05
   7 -11  -3    1.99    1.84
   7 -11  -3    2.65    4.25
   7  11  -3    3.46    2.09
  -7 -11   2    0.75    2.52
  -7 -11   2    3.95    3.35
  -7  11   2   -1.04    1.87
   7 -11  -2    0.09    1.80
   7 -11  -2   -0.75    4.11
   7  11  -2    1.92    1.90
  -7 -11   1    9.61    2.95
  -7 -11   1   12.30    4.10
  -7  11   1   11.85    2.59
   7 -11  -1   12.51    3.13
   7 -11  -1   25.11    5.19
   7  11  -1   15.24    2.92
  -7 -11   0    4.65    2.74
  -7 -11   0    7.87    4.00
  -7  11   0    4.64    2.26
   7 -11   0    2.16    2.09
   7 -11   0    6.33    4.18
  -7 -11  -1    1.74    2.69
  -7 -11  -1    7.20    3.95
  -7  11  -1    2.27    2.29
   7 -11   1    3.34    2.26
   7 -11   1    5.59    4.09
  -7 -11  -2    7.52    3.01
  -7 -11  -2    8.25    4.24
  -7  11  -2   10.38    2.72
   7 -11   2    8.65    2.57
   7 -11   2   11.99    4.28
  -7 -11  -3   -0.55    2.65
  -7 -11  -3   -2.94    3.76
  -7  11  -3   -1.80    2.17
   7 -11   3    0.95    2.29
   7 -11   3    1.06    3.86
  -7 -11  -4   -2.52    2.46
  -7 -11  -4    3.07    4.04
  -7  11  -4   -1.56    2.32
   7 -11   4   -0.55    2.41
   7 -11   4    9.22    4.19
  -8   0  14    1.02    2.65
   8   0 -14    2.74    3.15
  -8   0  13   -1.41    2.34
   8   0 -13   -0.56    2.54
  -8   0  12    0.68    2.25
   8   0 -12    2.10    2.57
  -8   0  11    0.94    2.12
   8   0 -11   -1.12    2.18
  -8   0  10    2.28    2.24
  -8   0  10    0.01    1.88
   8   0 -10    2.54    2.16
  -8   0   9   -0.30    1.98
  -8   0   9    0.69    1.71
   8   0  -9   -1.68    1.89
  -8   0   8    8.59    2.23
  -8   0   8   11.86    2.68
   8   0  -8    9.69    2.30
   8   0  -8    8.37    1.97
  -8   0   7    0.23    1.70
  -8   0   7    0.56    1.49
   8   0  -7    0.93    1.66
   8   0  -7   -0.11    1.44
  -8   0   6    2.46    1.54
  -8   0   6    1.35    1.39
   8   0  -6    0.82    1.59
   8   0  -6    1.15    1.44
  -8   0   5    0.34    1.44
  -8   0   5   -0.06    1.24
   8   0  -5    0.15    1.43
[truncated: 497,865 more chars]
