# Supplementary material for: Synthesis and structure of a 1:1 co-crystal of hexa­methyl­ene­tetra­mine carb­oxy­borane and acetamino­phen
Source: Acta Crystallogr E Crystallogr Commun. 2020 Nov 24;76(Pt 12):1854–8. doi: 10.1107/S2056989020015327 (PMC7784649; doi:10.1107/S2056989020015327)
Supplement: Supplementary file 2 [file e-76-01854-Isup2.hkl]

data_I                                                                          
_shelx_title ' oswego1_a.res in P2(1)/c'                                        
_shelx_refln_list_code          4                                               
_shelx_F_calc_maximum      216.39                                               
_exptl_crystal_F_000      1024.00                                               
_reflns_d_resolution_high  0.8000                                               
                                                                                
loop_                                                                           
 _space_group_symop_operation_xyz                                               
 'x, y, z'                                                                      
 '-x, y+1/2, -z+1/2'                                                            
 '-x, -y, -z'                                                                   
 'x, -y-1/2, z-1/2'                                                             
                                                                                
_cell_length_a    20.7595                                                       
_cell_length_b     9.5527                                                       
_cell_length_c    12.0448                                                       
_cell_angle_alpha  90.000                                                       
_cell_angle_beta   91.929                                                       
_cell_angle_gamma  90.000                                                       
                                                                                
_shelx_F_squared_multiplier     1.000                                           
                                                                                
loop_                                                                           
 _refln_index_h                                                                 
 _refln_index_k                                                                 
 _refln_index_l                                                                 
 _refln_F_squared_calc                                                          
 _refln_F_squared_meas                                                          
 _refln_F_squared_sigma                                                         
 _refln_observed_status                                                         
   2   0   0        292.11        272.68        12.14 o                         
   3   0   0        298.12        273.61        21.50 o                         
   4   0   0      44081.50      42595.74       126.88 o                         
   5   0   0       2224.82       2111.46        39.02 o                         
   6   0   0       5506.68       5225.08       135.29 o                         
   7   0   0       6838.70       7038.33        79.42 o                         
   8   0   0      12648.71      12644.90       214.50 o                         
   9   0   0       3746.43       3667.53        69.05 o                         
  10   0   0         86.23         54.13        16.17 o                         
  11   0   0       8665.37       9342.78       132.41 o                         
  12   0   0       1543.91       1457.54        36.17 o                         
  13   0   0         54.49         43.95        17.50 o                         
  14   0   0         70.97         52.05        18.60 o                         
  15   0   0       1757.02       1762.73        49.76 o                         
  16   0   0        247.70        210.10        28.41 o                         
  17   0   0       1960.38       1928.30        64.23 o                         
  18   0   0          0.35          0.27        38.26 o                         
  19   0   0       2439.02       2562.52        97.62 o                         
  20   0   0        370.62        360.31        82.04 o                         
  21   0   0          0.49        -18.35        37.50 o                         
  22   0   0        135.14        131.32        42.60 o                         
  23   0   0        133.55        150.73        45.65 o                         
  24   0   0         27.86         40.25        43.34 o                         
  25   0   0         39.52         70.62        46.14 o                         
   1   1   0       2169.65       2123.65        31.56 o                         
   2   1   0       1568.17       1506.81        25.28 o                         
   3   1   0       5380.02       5390.36        70.68 o                         
   4   1   0       5944.98       5880.43        62.59 o                         
   5   1   0       8016.04       7968.28       109.88 o                         
   6   1   0        228.04        235.97        15.54 o                         
   7   1   0       4676.63       4574.95        39.97 o                         
   8   1   0          0.05          3.97        10.77 o                         
   9   1   0         34.04         34.73        11.76 o                         
  10   1   0         17.76         21.71        11.27 o                         
  11   1   0        335.12        394.87        19.31 o                         
  12   1   0        560.92        566.75        19.70 o                         
  13   1   0        342.40        337.28        18.77 o                         
  14   1   0        266.59        250.03        17.89 o                         
  15   1   0       1528.52       1545.08        31.94 o                         
  16   1   0        524.39        458.04        28.46 o                         
  17   1   0       2901.75       3010.62        59.74 o                         
  18   1   0        226.33        259.54        25.39 o                         
  19   1   0        268.16        300.80        29.40 o                         
  20   1   0        933.96        877.62        51.40 o                         
  21   1   0         61.54        106.65        30.81 o                         
  22   1   0        247.23        192.51        34.22 o                         
  23   1   0          0.30         -2.78        31.16 o                         
  24   1   0        247.33        230.67        40.33 o                         
  25   1   0        761.40       1008.32        70.60 o                         
   0   2   0       2232.57       2236.24        18.97 o                         
   1   2   0      23905.35      24180.50       111.81 o                         
   2   2   0        640.56        571.06        31.62 o                         
   3   2   0       9722.58       9973.40       158.40 o                         
   4   2   0         20.79         20.62         7.31 o                         
   5   2   0       1162.22       1187.34        17.59 o                         
   6   2   0       4625.62       4491.11        44.12 o                         
   7   2   0        945.66        871.69        19.56 o                         
   8   2   0       1676.15       1706.08        24.70 o                         
   9   2   0          0.56         15.33        11.73 o                         
  10   2   0       1998.70       2088.15        36.33 o                         
  11   2   0         31.58         28.31        12.29 o                         
  12   2   0         48.68         36.49        12.78 o                         
  13   2   0        142.12        127.59        15.36 o                         
  14   2   0        943.76        904.18        30.26 o                         
  15   2   0        100.54         82.37        17.94 o                         
  16   2   0        912.14        861.90        33.48 o                         
  17   2   0        145.89        141.27        21.04 o                         
  18   2   0        241.37        287.88        27.01 o                         
  19   2   0         46.34         58.04        23.24 o                         
  20   2   0        118.26        112.19        25.10 o                         
  21   2   0         22.26         10.07        24.86 o                         
  22   2   0          5.07         21.37        30.04 o                         
  23   2   0        219.17        228.46        40.95 o                         
  24   2   0        156.23        230.69        42.41 o                         
  25   2   0          0.77         21.63        44.41 o                         
   1   3   0       1794.79       1779.01        21.51 o                         
   2   3   0       4416.42       4278.23        34.41 o                         
   3   3   0       1301.92       1249.52        17.97 o                         
   4   3   0       5500.82       5621.49        56.92 o                         
   5   3   0       2474.89       2561.94        25.14 o                         
   6   3   0       3440.89       3348.43        38.99 o                         
   7   3   0         65.73         59.06        10.36 o                         
   8   3   0        381.50        369.46        18.17 o                         
   9   3   0       1486.20       1483.39        24.67 o                         
  10   3   0        325.59        354.85        19.76 o                         
  11   3   0        172.42        169.19        14.21 o                         
  12   3   0       1067.98       1008.19        26.23 o                         
  13   3   0        527.54        524.91        24.52 o                         
  14   3   0         14.93         23.66        16.22 o                         
  15   3   0        244.22        244.94        21.29 o                         
  16   3   0       1304.90       1297.04        37.22 o                         
  17   3   0        826.28        799.05        35.22 o                         
  18   3   0        141.33        117.36        22.21 o                         
  19   3   0        735.39        731.67        41.06 o                         
  20   3   0        265.04        260.47        28.57 o                         
  21   3   0         12.31         -2.05        26.62 o                         
  22   3   0        163.34        153.84        34.43 o                         
  23   3   0        135.72        124.51        36.52 o                         
  24   3   0        199.45        140.63        46.64 o                         
  25   3   0          2.44        -21.38        42.54 o                         
   0   4   0        845.53        872.16        20.10 o                         
   1   4   0        458.82        534.13        13.30 o                         
   2   4   0         63.98         38.81        11.80 o                         
   3   4   0       2617.64       2684.83        27.76 o                         
   4   4   0       2319.55       2331.68        26.80 o                         
   5   4   0       1247.62       1322.32        30.49 o                         
   6   4   0       7400.72       7849.91        82.89 o                         
   7   4   0         82.79         80.20         8.96 o                         
   8   4   0         27.03         18.23         9.95 o                         
   9   4   0        111.20        112.48        12.04 o                         
  10   4   0         88.36         98.10        12.82 o                         
  11   4   0        724.46        766.59        24.16 o                         
  12   4   0       1408.98       1357.85        28.55 o                         
  13   4   0         76.26         89.48        15.46 o                         
  14   4   0         92.33        103.79        16.72 o                         
  15   4   0        550.20        508.95        31.86 o                         
  16   4   0        197.09        157.75        22.74 o                         
  17   4   0        362.30        355.94        29.49 o                         
  18   4   0         14.44          0.76        21.84 o                         
  19   4   0         82.83         99.85        25.11 o                         
  20   4   0          0.34        -13.83        28.13 o                         
  21   4   0          0.17         22.20        30.43 o                         
  22   4   0         94.84        144.53        34.84 o                         
  23   4   0        126.35        156.93        36.87 o                         
  24   4   0          0.02        -23.41        33.02 o                         
   1   5   0        268.23        258.15        13.99 o                         
   2   5   0        218.36        251.90        13.18 o                         
   3   5   0        116.89        111.91         9.82 o                         
   4   5   0          3.39          6.80         7.37 o                         
   5   5   0        818.25        851.73        18.08 o                         
   6   5   0        478.00        462.48        15.91 o                         
   7   5   0          7.11          4.24         9.51 o                         
   8   5   0         30.07         25.07        10.69 o                         
   9   5   0        252.00        215.68        16.62 o                         
  10   5   0       1610.91       1594.70        28.18 o                         
  11   5   0        100.85        109.42        15.04 o                         
  12   5   0        991.02        944.26        29.75 o                         
  13   5   0         67.71         46.02        16.21 o                         
  14   5   0        309.52        310.75        24.47 o                         
  15   5   0        774.14        707.67        35.46 o                         
  16   5   0         10.78         19.36        21.08 o                         
  17   5   0        131.73        100.88        24.12 o                         
  18   5   0          8.46         23.45        25.02 o                         
  19   5   0         58.73         31.88        27.65 o                         
  20   5   0          0.45        -15.33        28.78 o                         
  21   5   0         18.19         38.37        34.40 o                         
  22   5   0          0.15        -14.84        35.20 o                         
  23   5   0         44.14         28.76        38.01 o                         
   0   6   0       1934.43       1934.12        37.02 o                         
   1   6   0        333.20        400.08        18.29 o                         
   2   6   0       1187.25       1226.15        22.72 o                         
   3   6   0        286.43        265.36        16.83 o                         
   4   6   0         56.22         82.14        11.29 o                         
   5   6   0       1628.82       1669.72        26.06 o                         
   6   6   0       2243.78       2241.06        33.44 o                         
   7   6   0       1116.56       1132.56        25.45 o                         
   8   6   0        428.68        389.32        19.42 o                         
   9   6   0        407.96        381.73        19.55 o                         
  10   6   0        258.61        264.54        22.57 o                         
  11   6   0       2775.39       2798.93        42.57 o                         
  12   6   0        870.92        831.42        36.61 o                         
  13   6   0        172.32        196.78        20.46 o                         
  14   6   0       1596.52       1550.37        38.29 o                         
  15   6   0        866.96        887.17        40.72 o                         
  16   6   0        251.15        242.68        27.02 o                         
  17   6   0        108.58         89.48        27.21 o                         
  18   6   0        123.12        101.82        28.22 o                         
  19   6   0          0.12        -11.67        27.16 o                         
  20   6   0          5.89         -0.47        28.29 o                         
  21   6   0          8.15         21.27        30.80 o                         
  22   6   0         79.49         84.71        38.05 o                         
   1   7   0        624.58        597.59        22.04 o                         
   2   7   0         11.87         19.38        12.17 o                         
   3   7   0        204.84        203.85        17.05 o                         
   4   7   0       1958.13       1942.34        29.10 o                         
   5   7   0       1813.79       1820.38        38.35 o                         
   6   7   0         91.65         66.91        14.31 o                         
   7   7   0       2092.62       2064.70        32.39 o                         
   8   7   0        211.13        204.64        18.10 o                         
   9   7   0        750.40        726.43        24.72 o                         
  10   7   0        325.70        325.35        21.84 o                         
  11   7   0        129.30         92.50        16.48 o                         
  12   7   0         42.90         64.08        14.82 o                         
  13   7   0        638.43        605.50        30.83 o                         
  14   7   0          0.06          0.98        17.30 o                         
  15   7   0        443.13        446.64        33.70 o                         
  16   7   0         23.30         35.28        24.32 o                         
  17   7   0        175.79        191.36        29.04 o                         
  18   7   0        207.99        201.22        29.73 o                         
  19   7   0          0.09        -22.03        40.02 o                         
  20   7   0        199.34        274.18        37.44 o                         
  21   7   0          0.03        -41.04        41.04 o                         
   0   8   0        501.49        549.40        34.83 o                         
   1   8   0        302.61        287.99        21.55 o                         
   2   8   0        218.89        206.52        18.15 o                         
   3   8   0       1053.07        973.23        27.94 o                         
   4   8   0        106.57        118.83        16.15 o                         
   5   8   0         98.15        108.97        17.58 o                         
   6   8   0        806.31        783.66        27.83 o                         
   7   8   0       1213.53       1216.39        32.05 o                         
   8   8   0        260.93        251.84        26.99 o                         
   9   8   0        208.75        215.52        21.42 o                         
  10   8   0        411.20        386.57        29.32 o                         
  11   8   0       1446.08       1472.80        40.10 o                         
  12   8   0         60.58         53.64        20.16 o                         
  13   8   0         90.06         76.22        22.75 o                         
  14   8   0        184.75        205.13        32.65 o                         
  15   8   0         19.01         -5.43        28.53 o                         
  16   8   0         29.36          6.83        30.81 o                         
  17   8   0         14.10         48.39        32.41 o                         
  18   8   0         11.31         39.58        34.33 o                         
  19   8   0       1069.80       1223.99        68.30 o                         
   1   9   0          7.96         11.58        15.13 o                         
   2   9   0          0.47          3.64        15.62 o                         
   3   9   0        313.36        331.95        25.11 o                         
   4   9   0        736.36        656.27        36.77 o                         
   5   9   0        819.02        760.33        37.05 o                         
   6   9   0        740.65        718.87        37.85 o                         
   7   9   0        480.76        488.61        35.26 o                         
   8   9   0         57.38         67.84        22.73 o                         
   9   9   0       1285.88       1283.26        39.20 o                         
  10   9   0        125.46         77.70        20.50 o                         
  11   9   0          9.00         -3.56        19.46 o                         
  12   9   0        333.83        274.12        29.96 o                         
  13   9   0         23.44         16.90        23.04 o                         
  14   9   0        425.87        457.10        42.71 o                         
  15   9   0         27.60         58.32        31.47 o                         
  16   9   0         19.26         23.28        31.70 o                         
  17   9   0         52.53        117.60        36.02 o                         
   0  10   0        408.12        423.18        42.93 o                         
   1  10   0        151.93        165.99        23.65 o                         
   2  10   0        362.45        370.64        33.86 o                         
   3  10   0        149.07        173.66        24.60 o                         
   4  10   0        279.36        283.67        28.16 o                         
   5  10   0       2073.64       2110.83        51.02 o                         
   6  10   0         92.07        150.12        25.67 o                         
   7  10   0        126.74        158.87        26.37 o                         
   8  10   0         36.49          3.83        24.22 o                         
   9  10   0        111.77         77.89        23.10 o                         
  10  10   0         35.72         42.64        25.22 o                         
  11  10   0        397.66        388.66        38.54 o                         
  12  10   0        405.33        448.82        47.66 o                         
  13  10   0          9.08         22.77        31.63 o                         
  14  10   0         44.38         61.14        32.14 o                         
   1  11   0        346.53        386.40        45.97 o                         
   2  11   0         17.38         -1.17        30.20 o                         
   3  11   0         81.26         96.61        24.99 o                         
   4  11   0         19.17         32.74        24.20 o                         
   5  11   0        129.16        160.97        27.70 o                         
   6  11   0        121.12        112.40        33.05 o                         
   7  11   0        142.30        132.41        34.54 o                         
   8  11   0         37.17         15.51        25.37 o                         
   9  11   0         31.25         17.41        26.62 o                         
  10  11   0        170.82        163.25        38.86 o                         
 -25   1   1         80.66         71.32        40.52 o                         
 -24   1   1         80.51        114.11        40.03 o                         
 -23   1   1         64.08         -2.18        34.16 o                         
 -22   1   1          0.30         -3.78        32.69 o                         
 -21   1   1        400.39        417.16        45.33 o                         
 -20   1   1         25.68         43.01        25.21 o                         
 -19   1   1        229.01        201.90        25.62 o                         
 -18   1   1        450.97        487.81        33.88 o                         
 -17   1   1       1536.23       1533.72        41.42 o                         
 -16   1   1        484.93        469.62        29.10 o                         
 -15   1   1          0.68         20.42        15.60 o                         
 -14   1   1        290.13        304.75        20.58 o                         
 -13   1   1         88.55         77.49        13.44 o                         
 -12   1   1        602.73        691.72        22.15 o                         
 -11   1   1        416.61        433.39        22.45 o                         
 -10   1   1       1412.66       1400.46        29.37 o                         
  -9   1   1         41.57         14.53        12.22 o                         
  -8   1   1        736.20        710.11        21.20 o                         
  -7   1   1       1014.89        975.15        21.50 o                         
  -6   1   1       3526.10       3460.94        42.19 o                         
  -5   1   1       1273.04       1373.22        23.65 o                         
  -4   1   1        913.03        916.07        23.89 o                         
  -3   1   1        287.64        239.65        18.11 o                         
  -2   1   1        604.17        621.77        16.29 o                         
  -1   1   1          0.25         -2.74         8.30 o                         
   0   1   1       1592.60       1579.88        25.74 o                         
   1   1   1       2073.29       1975.14        25.69 o                         
   2   1   1       1402.52       1344.45        25.41 o                         
   3   1   1       7023.17       6905.10        72.89 o                         
   4   1   1        850.85        873.73        22.85 o                         
   5   1   1      16955.26      16562.06       198.38 o                         
   6   1   1       3770.93       3555.00        46.82 o                         
   7   1   1       1071.48       1066.69        21.47 o                         
   8   1   1       1399.74       1346.90        23.91 o                         
   9   1   1       5479.50       5692.14        48.89 o                         
  10   1   1        472.58        541.64        17.92 o                         
  11   1   1       6053.27       6301.26        72.59 o                         
  12   1   1       1082.63       1056.10        21.67 o                         
  13   1   1         62.39         45.65        12.52 o                         
  14   1   1        592.21        603.19        24.37 o                         
  15   1   1       2267.72       2288.29        43.46 o                         
  16   1   1         22.78         10.34        18.63 o                         
  17   1   1          1.12        -18.80        19.43 o                         
  18   1   1         99.17        123.37        23.02 o                         
  19   1   1          5.59        -16.13        26.26 o                         
  20   1   1        878.68        851.40        51.19 o                         
  21   1   1         35.23         -5.52        28.80 o                         
  22   1   1        468.09        466.05        45.97 o                         
  23   1   1        253.00        259.26        37.69 o                         
  24   1   1        257.96        255.94        39.52 o                         
  25   1   1          1.55        -14.32        31.18 o                         
 -25   2   1         28.74          0.35        43.42 o                         
 -24   2   1          0.02         21.41        43.44 o                         
 -23   2   1        262.30        307.80        43.14 o                         
 -22   2   1          0.27         -0.55        29.57 o                         
 -21   2   1        558.94        574.99        43.06 o                         
 -20   2   1        595.70        671.30        53.94 o                         
 -19   2   1        601.33        619.23        39.86 o                         
 -18   2   1        986.95        944.73        37.58 o                         
 -17   2   1         79.57         77.46        19.84 o                         
 -16   2   1        346.27        353.09        26.54 o                         
 -15   2   1        904.78        915.32        32.11 o                         
 -14   2   1       2980.56       2950.14        45.91 o                         
 -13   2   1         58.83         60.89        15.49 o                         
 -12   2   1         73.29         65.92        12.84 o                         
 -11   2   1        942.79       1022.57        21.53 o                         
 -10   2   1          0.91          5.76        10.68 o                         
  -9   2   1       1332.38       1485.69        23.20 o                         
  -8   2   1       2037.13       2110.92        26.94 o                         
  -7   2   1         51.38         38.17        10.64 o                         
  -6   2   1       8650.63       8839.38       103.65 o                         
  -5   2   1         93.44         96.82        12.03 o                         
  -4   2   1          4.89         -6.21         9.78 o                         
  -3   2   1        517.78        412.50        20.98 o                         
  -2   2   1       8516.69       8052.42        51.54 o                         
  -1   2   1       6257.14       6168.57        32.80 o                         
   0   2   1      17836.40      18485.76        77.26 o                         
   1   2   1        230.06        274.29        23.74 o                         
   2   2   1        227.19        180.58        14.81 o                         
   3   2   1       2192.73       1961.15        27.98 o                         
   4   2   1        150.42        152.83        12.93 o                         
   5   2   1        489.99        516.32        14.15 o                         
   6   2   1       2213.31       2276.78        24.28 o                         
   7   2   1        635.48        624.42        17.32 o                         
   8   2   1         49.43         78.84        11.88 o                         
   9   2   1        618.63        682.17        21.18 o                         
  10   2   1        286.11        309.26        15.81 o                         
  11   2   1        422.09        393.79        18.10 o                         
  12   2   1          6.28         -3.37        11.51 o                         
  13   2   1        646.20        614.54        27.05 o                         
  14   2   1        347.84        347.10        25.33 o                         
  15   2   1         89.41        102.14        18.00 o                         
  16   2   1        399.06        325.19        25.40 o                         
  17   2   1       3173.81       3208.61        61.87 o                         
  18   2   1        534.25        602.70        37.46 o                         
  19   2   1        508.56        482.68        36.01 o                         
  20   2   1         57.11          7.56        23.34 o                         
  21   2   1         19.58          0.37        28.25 o                         
  22   2   1          0.11        -14.96        29.29 o                         
  23   2   1         78.22         59.54        32.96 o                         
  24   2   1         72.85         78.19        34.73 o                         
  25   2   1          0.32         17.34        37.69 o                         
 -25   3   1         41.52         96.91        47.47 o                         
 -24   3   1          7.07        -10.92        42.14 o                         
 -23   3   1          8.12         -2.87        32.12 o                         
 -22   3   1         57.95         72.12        32.57 o                         
 -21   3   1        241.89        244.57        34.90 o                         
 -20   3   1        243.65        238.86        33.96 o                         
 -19   3   1          0.49         11.13        22.53 o                         
 -18   3   1        517.01        580.38        35.42 o                         
 -17   3   1        630.86        610.32        34.18 o                         
 -16   3   1       2035.15       2036.73        41.52 o                         
 -15   3   1        136.14        133.57        19.31 o                         
 -14   3   1        538.93        531.11        28.27 o                         
 -13   3   1         44.74         39.88        14.72 o                         
 -12   3   1        134.78        122.11        14.84 o                         
 -11   3   1       1103.86       1058.38        25.18 o                         
 -10   3   1        223.79        216.36        15.34 o                         
  -9   3   1        207.00        238.88        16.65 o                         
  -8   3   1        736.04        819.60        21.10 o                         
  -7   3   1       2857.69       3011.32        39.05 o                         
  -6   3   1        189.12        243.38        15.48 o                         
  -5   3   1         33.08         36.89         9.35 o                         
  -4   3   1       5973.47       6429.52        56.44 o                         
  -3   3   1        593.06        579.25        16.45 o                         
  -2   3   1       6587.07       6282.34        31.99 o                         
  -1   3   1       3422.95       3584.93        24.06 o                         
   0   3   1        229.61        264.73        15.72 o                         
   1   3   1        391.84        445.34        19.50 o                         
   2   3   1       2600.10       2551.01        25.20 o                         
   3   3   1        948.06        863.67        19.61 o                         
   4   3   1        216.02        188.43        18.13 o                         
   5   3   1         33.72         31.31        11.01 o                         
   6   3   1        141.68        149.17        12.38 o                         
   7   3   1         26.30         16.86         8.01 o                         
   8   3   1       2620.91       2741.33        41.20 o                         
   9   3   1        420.87        458.71        19.05 o                         
  10   3   1        906.05        928.72        21.22 o                         
  11   3   1         82.26         98.90        12.33 o                         
  12   3   1         26.03         32.46        13.26 o                         
  13   3   1        148.50        151.11        15.81 o                         
  14   3   1       1573.05       1659.31        32.88 o                         
  15   3   1        331.72        366.70        26.23 o                         
  16   3   1          0.01        -12.62        17.71 o                         
  17   3   1       1519.33       1530.54        39.98 o                         
  18   3   1        346.01        306.63        26.52 o                         
  19   3   1         66.42         62.71        23.76 o                         
  20   3   1          0.67         13.31        24.87 o                         
  21   3   1        268.25        257.09        29.80 o                         
  22   3   1        187.11        179.51        32.66 o                         
  23   3   1         87.44         73.80        37.17 o                         
  24   3   1        102.75         24.00        43.27 o                         
 -24   4   1        125.08        128.33        38.25 o                         
 -23   4   1          0.45        -12.80        32.74 o                         
 -22   4   1          0.44          5.66        32.59 o                         
 -21   4   1         22.22         -3.34        29.95 o                         
 -20   4   1          5.50          1.69        25.82 o                         
 -19   4   1          2.83         -0.67        24.72 o                         
 -18   4   1          9.41         10.32        23.65 o                         
 -17   4   1        343.47        346.43        30.80 o                         
 -16   4   1        661.47        641.20        36.34 o                         
 -15   4   1        204.59        198.75        22.27 o                         
 -14   4   1       2527.63       2361.86        53.21 o                         
 -13   4   1         81.90         95.72        15.93 o                         
 -12   4   1         75.99         62.00        14.14 o                         
 -11   4   1         35.74         39.44        12.96 o                         
 -10   4   1        218.25        232.00        16.54 o                         
  -9   4   1       1066.62       1105.11        23.42 o                         
  -8   4   1        120.42        123.54        11.91 o                         
  -7   4   1       6302.34       6350.28        85.89 o                         
  -6   4   1        274.05        270.58        15.43 o                         
  -5   4   1        155.01        156.95        14.05 o                         
  -4   4   1        623.60        583.13        20.40 o                         
  -3   4   1       2844.47       3002.47        40.21 o                         
  -2   4   1        406.26        431.99        17.06 o                         
  -1   4   1        175.22        134.36        10.70 o                         
   0   4   1        333.69        329.04        23.37 o                         
   1   4   1       2586.63       2652.47        29.78 o                         
   2   4   1         67.27         48.42         9.94 o                         
   3   4   1       1560.49       1566.14        28.65 o                         
   4   4   1        147.27        111.75        13.28 o                         
   5   4   1       2715.82       2853.22        44.21 o                         
   6   4   1        287.93        290.05        27.35 o                         
   7   4   1       1102.98       1214.65        21.44 o                         
   8   4   1          0.88         -0.13         7.86 o                         
   9   4   1       1671.56       1579.74        23.89 o                         
  10   4   1          0.84         -9.94         9.94 o                         
  11   4   1        771.33        753.28        23.44 o                         
  12   4   1        179.52        163.40        15.25 o                         
  13   4   1        404.11        376.59        23.53 o                         
  14   4   1        927.19        921.36        29.71 o                         
  15   4   1        410.90        414.39        28.22 o                         
  16   4   1        249.63        248.09        22.81 o                         
  17   4   1         67.39         81.73        22.45 o                         
  18   4   1         85.47         59.32        23.20 o                         
  19   4   1        119.27        124.31        26.10 o                         
  20   4   1         79.22         73.33        27.81 o                         
  21   4   1          0.29          5.79        27.06 o                         
  22   4   1        116.59        114.79        32.53 o                         
  23   4   1         13.14         19.73        33.60 o                         
  24   4   1        158.42        187.01        49.17 o                         
 -23   5   1          5.41         24.03        37.52 o                         
 -22   5   1        289.09        349.78        45.34 o                         
 -21   5   1          7.33         20.15        30.82 o                         
 -20   5   1         32.81         14.61        29.53 o                         
 -19   5   1        367.33        348.77        37.13 o                         
 -18   5   1        340.50        351.30        36.07 o                         
 -17   5   1        112.45        104.27        27.50 o                         
 -16   5   1        123.18        131.41        26.81 o                         
 -15   5   1        580.77        570.17        37.67 o                         
 -14   5   1        347.72        290.77        27.67 o                         
 -13   5   1       1423.48       1416.62        36.42 o                         
 -12   5   1         76.34         68.19        16.79 o                         
 -11   5   1        546.38        530.39        26.04 o                         
 -10   5   1        674.58        641.94        26.55 o                         
  -9   5   1       2396.11       2447.99        33.44 o                         
  -8   5   1       1424.80       1493.20        26.35 o                         
  -7   5   1        276.56        281.93        17.65 o                         
  -6   5   1       1232.99       1218.44        23.14 o                         
  -5   5   1        536.45        528.88        20.66 o                         
  -4   5   1       3802.48       4178.85        49.89 o                         
  -3   5   1          3.34         -2.68        10.31 o                         
  -2   5   1         89.22         74.06        11.22 o                         
  -1   5   1        935.95        929.62        19.79 o                         
   0   5   1       1732.23       1884.64        27.55 o                         
   1   5   1        337.17        317.45        18.00 o                         
   2   5   1        149.52        139.25        12.88 o                         
   3   5   1        489.96        488.71        23.25 o                         
   4   5   1         60.13         45.98        13.90 o                         
   5   5   1       1480.01       1439.84        25.66 o                         
   6   5   1        293.64        299.98        18.22 o                         
   7   5   1        905.57        944.38        20.38 o                         
   8   5   1          2.00         17.37         9.19 o                         
   9   5   1        290.91        280.11        14.97 o                         
  10   5   1        589.40        613.33        22.38 o                         
  11   5   1        315.99        316.19        20.71 o                         
  12   5   1         21.45         17.46        14.17 o                         
  13   5   1        449.45        445.19        26.83 o                         
  14   5   1        257.56        252.54        20.51 o                         
  15   5   1        119.22        123.52        19.90 o                         
  16   5   1        252.85        263.63        26.15 o                         
  17   5   1        449.48        417.95        31.37 o                         
  18   5   1          6.41         21.76        23.36 o                         
  19   5   1         70.98         39.95        24.58 o                         
  20   5   1         14.97          8.36        27.03 o                         
  21   5   1        123.96         70.24        32.07 o                         
  22   5   1          5.80         17.73        33.16 o                         
  23   5   1        127.35        158.98        40.62 o                         
 -22   6   1         20.65        -18.07        34.36 o                         
 -21   6   1        384.85        370.52        41.11 o                         
 -20   6   1         58.33         96.93        31.40 o                         
 -19   6   1        299.10        342.63        35.77 o                         
 -18   6   1          7.56         30.30        27.13 o                         
 -17   6   1         15.68         24.21        25.44 o                         
 -16   6   1          1.65         -4.04        23.95 o                         
 -15   6   1        562.67        558.65        42.84 o                         
 -14   6   1        112.64        103.36        23.36 o                         
 -13   6   1        164.79        170.32        19.67 o                         
 -12   6   1       1350.76       1331.54        34.00 o                         
 -11   6   1         67.11         67.09        16.18 o                         
 -10   6   1          0.01          4.70        14.14 o                         
  -9   6   1       1398.77       1363.81        27.41 o                         
  -8   6   1          0.66          1.96        12.39 o                         
  -7   6   1        522.36        547.10        21.96 o                         
  -6   6   1         22.50         26.18        13.09 o                         
  -5   6   1        314.57        298.14        20.83 o                         
  -4   6   1        113.69        108.35        13.90 o                         
  -3   6   1        281.16        291.14        18.86 o                         
  -2   6   1          0.02          6.88        10.90 o                         
  -1   6   1        574.00        628.65        20.20 o                         
   0   6   1        147.81        151.21        13.69 o                         
   1   6   1        207.37        202.82        13.88 o                         
   2   6   1          4.82         28.45        11.40 o                         
   3   6   1         50.25         51.42        11.33 o                         
   4   6   1        452.26        448.16        25.87 o                         
   5   6   1        645.48        629.83        28.03 o                         
   6   6   1          0.04          3.03        18.43 o                         
   7   6   1        142.64        122.32        21.41 o                         
   8   6   1        211.01        239.06        18.95 o                         
   9   6   1        152.23        146.08        16.06 o                         
  10   6   1       3965.91       4033.23        72.89 o                         
  11   6   1       1395.84       1390.26        29.83 o                         
  12   6   1       2694.64       2711.31        67.48 o                         
  13   6   1          2.80         17.54        15.63 o                         
  14   6   1          7.48          8.41        17.23 o                         
  15   6   1        865.14        833.43        38.38 o                         
  16   6   1        210.06        182.56        31.01 o                         
  17   6   1          0.49         -1.56        22.58 o                         
  18   6   1          0.22        -18.40        23.72 o                         
  19   6   1       1557.06       1666.02        63.27 o                         
  20   6   1        139.83        239.80        33.67 o                         
  21   6   1         17.36         17.28        32.96 o                         
  22   6   1          9.36        -24.57        33.28 o                         
 -20   7   1         24.28         15.45        29.95 o                         
 -19   7   1         56.30         23.09        28.22 o                         
 -18   7   1          0.69         12.43        27.00 o                         
 -17   7   1         10.10         -4.24        25.37 o                         
 -16   7   1         24.55          0.72        24.22 o                         
 -15   7   1        267.77        237.20        27.95 o                         
 -14   7   1        128.64         95.92        23.57 o                         
 -13   7   1         22.31         16.43        21.27 o                         
 -12   7   1         64.18         46.90        15.88 o                         
 -11   7   1          0.42         -6.80        14.34 o                         
 -10   7   1       3475.65       3410.36        43.05 o                         
  -9   7   1       1002.52       1027.57        28.69 o                         
  -8   7   1          4.35          9.01        13.59 o                         
  -7   7   1       1815.82       1746.59        37.53 o                         
  -6   7   1       1808.68       1779.47        34.25 o                         
  -5   7   1        516.51        571.55        25.89 o                         
  -4   7   1        492.82        487.53        24.79 o                         
  -3   7   1        788.79        793.86        24.52 o                         
  -2   7   1        163.38        168.77        15.31 o                         
  -1   7   1          0.00          8.08        11.92 o                         
   0   7   1        243.89        210.65        17.25 o                         
   1   7   1         49.54         42.32        11.82 o                         
   2   7   1        175.88        176.78        14.98 o                         
   3   7   1        101.40         99.68        13.12 o                         
   4   7   1        210.33        223.83        25.13 o                         
   5   7   1         22.20         28.33        20.23 o                         
   6   7   1        299.55        311.90        29.70 o                         
   7   7   1        718.42        710.56        38.93 o                         
   8   7   1        227.88        240.72        21.46 o                         
   9   7   1        542.01        556.35        25.65 o                         
  10   7   1       2413.66       2357.70        49.34 o                         
  11   7   1        169.18        153.44        17.66 o                         
  12   7   1       1357.89       1305.93        31.83 o                         
  13   7   1        274.82        305.26        24.00 o                         
  14   7   1        940.91        870.90        32.92 o                         
  15   7   1        200.11        150.03        21.61 o                         
  16   7   1          6.21        -15.75        21.26 o                         
  17   7   1          0.12          0.08        22.49 o                         
  18   7   1        158.62        101.70        27.95 o                         
  19   7   1        275.38        294.52        33.06 o                         
  20   7   1         18.21          4.23        41.40 o                         
 -19   8   1         61.85        104.93        30.48 o                         
 -18   8   1          7.99         -0.49        26.73 o                         
 -17   8   1         12.09         32.07        26.42 o                         
 -16   8   1        103.39        113.66        23.25 o                         
 -15   8   1         16.66         16.04        20.75 o                         
 -14   8   1         66.21         75.04        24.16 o                         
 -13   8   1          5.59         15.09        21.77 o                         
 -12   8   1          1.37        -11.46        18.12 o                         
 -11   8   1         35.21         51.04        18.01 o                         
 -10   8   1         59.86         56.14        23.11 o                         
  -9   8   1        162.63        177.75        18.52 o                         
  -8   8   1         20.73          3.34        15.36 o                         
  -7   8   1        805.60        773.48        31.81 o                         
  -6   8   1         40.82         20.37        16.25 o                         
  -5   8   1        167.10        146.86        18.17 o                         
  -4   8   1       1828.82       1827.97        35.85 o                         
  -3   8   1        532.18        541.41        25.99 o                         
  -2   8   1        100.56         89.47        15.26 o                         
  -1   8   1        272.13        276.72        21.62 o                         
   0   8   1        264.96        264.68        19.94 o                         
   1   8   1         16.55         12.59        13.11 o                         
   2   8   1        570.17        536.67        22.51 o                         
   3   8   1          6.11         10.33        23.17 o                         
   4   8   1        418.65        394.51        26.23 o                         
   5   8   1        367.39        403.17        26.34 o                         
   6   8   1        268.08        277.88        30.81 o                         
   7   8   1        162.66        167.64        26.98 o                         
   8   8   1       1076.16       1008.07        46.91 o                         
   9   8   1        496.48        551.13        29.49 o                         
  10   8   1        117.23        117.96        18.52 o                         
  11   8   1          3.22         37.14        17.74 o                         
  12   8   1        224.06        245.08        26.48 o                         
  13   8   1        118.09        125.40        22.08 o                         
  14   8   1         54.24         51.96        24.19 o                         
  15   8   1        178.21        163.79        26.23 o                         
  16   8   1        272.55        278.15        42.73 o                         
  17   8   1         14.41        -16.68        30.20 o                         
  18   8   1        196.23        234.84        49.08 o                         
  19   8   1         98.62        146.95        38.29 o                         
 -17   9   1        109.15        188.51        49.74 o                         
 -16   9   1          4.19         13.42        32.49 o                         
 -15   9   1         52.48         33.38        32.44 o                         
 -14   9   1         15.45         12.38        29.63 o                         
 -13   9   1          7.97         -2.81        28.75 o                         
 -12   9   1         33.94         -1.14        28.11 o                         
 -11   9   1        645.26        588.18        47.79 o                         
 -10   9   1        425.41        467.15        45.24 o                         
  -9   9   1         21.85         28.41        20.01 o                         
  -8   9   1          9.15         32.17        18.15 o                         
  -7   9   1        827.16        828.94        33.86 o                         
  -6   9   1          1.52          9.30        17.23 o                         
  -5   9   1        191.31        207.70        20.78 o                         
  -4   9   1        448.09        462.22        29.70 o                         
  -3   9   1        430.72        421.99        28.50 o                         
  -2   9   1          4.52         24.11        15.95 o                         
  -1   9   1          2.13         17.99        15.18 o                         
   0   9   1         38.44         34.68        15.17 o                         
   1   9   1          1.17         44.56        19.66 o                         
   2   9   1          0.01          1.95        18.26 o                         
   3   9   1        115.27         69.54        20.45 o                         
   4   9   1         56.18         69.80        20.25 o                         
   5   9   1        307.09        316.94        32.66 o                         
   6   9   1         55.62         68.20        28.57 o                         
   7   9   1        172.40        224.48        32.43 o                         
   8   9   1        490.55        522.04        47.76 o                         
   9   9   1         26.80         10.90        21.10 o                         
  10   9   1        448.96        418.56        32.21 o                         
  11   9   1        296.96        234.46        30.63 o                         
  12   9   1          1.14          3.19        23.01 o                         
  13   9   1        433.43        384.52        36.91 o                         
  14   9   1         10.68         -0.44        22.52 o                         
  15   9   1         24.50         15.99        30.16 o                         
  16   9   1          0.11         -0.81        30.16 o                         
 -14  10   1         34.01         29.85        33.03 o                         
 -13  10   1          6.62         13.23        31.00 o                         
 -12  10   1        250.91        346.63        48.65 o                         
 -11  10   1          8.83         17.57        28.43 o                         
 -10  10   1         44.13         49.47        27.11 o                         
  -9  10   1        105.80        126.93        28.29 o                         
  -8  10   1          8.51         37.41        24.91 o                         
  -7  10   1          2.16        -12.11        23.15 o                         
  -6  10   1        393.99        365.82        36.96 o                         
  -5  10   1        222.76        270.78        27.80 o                         
  -4  10   1         28.26         59.72        22.39 o                         
  -3  10   1        466.94        497.73        32.40 o                         
  -2  10   1        392.91        422.44        29.07 o                         
  -1  10   1        434.81        417.65        36.92 o                         
   0  10   1        155.43        141.91        28.36 o                         
   1  10   1         10.19          1.89        20.69 o                         
   2  10   1         13.20         10.83        20.73 o                         
   3  10   1          0.21         18.94        20.72 o                         
   4  10   1        337.67        330.67        34.96 o                         
   5  10   1        615.80        631.38        50.23 o                         
   6  10   1        889.15        917.87        54.81 o                         
   7  10   1         60.33         66.01        31.76 o                         
   8  10   1         79.11         96.55        36.47 o                         
   9  10   1         13.70         20.65        22.89 o                         
  10  10   1          0.51          7.34        23.00 o                         
  11  10   1         86.95        126.80        30.60 o                         
  12  10   1         67.73         54.43        33.08 o                         
  13  10   1          2.65        -14.07        25.32 o                         
  14  10   1        100.06         32.30        34.61 o                         
 -10  11   1         11.26         39.20        31.14 o                         
  -9  11   1          9.58        -10.98        29.23 o                         
  -8  11   1         27.11         68.60        27.70 o                         
  -7  11   1        447.98        401.04        47.24 o                         
  -6  11   1          5.50        -24.43        24.43 o                         
  -5  11   1          4.85         15.92        24.12 o                         
  -4  11   1         63.91         67.12        24.60 o                         
  -3  11   1        202.71        250.51        36.52 o                         
  -2  11   1        230.65        226.38        35.20 o                         
  -1  11   1         42.26         37.92        39.65 o                         
   0  11   1          8.99        -23.32        23.32 o                         
   1  11   1        244.31        243.48        29.39 o                         
   2  11   1        546.33        507.36        38.18 o                         
   3  11   1         71.38         95.27        41.46 o                         
   4  11   1         21.32         22.64        30.00 o                         
   5  11   1        195.13        211.20        35.89 o                         
   6  11   1         94.57        160.45        35.50 o                         
   7  11   1        143.29        102.55        35.31 o                         
   8  11   1          5.48         40.31        48.39 o                         
   9  11   1        117.49        106.07        35.31 o                         
 -25   0   2        595.31        669.78        96.13 o                         
 -24   0   2         31.53         60.94        54.42 o                         
 -23   0   2        223.94        145.61        58.58 o                         
 -22   0   2          0.05        -45.74        45.74 o                         
 -21   0   2          0.95         35.41        46.18 o                         
 -20   0   2        329.24        285.27        54.59 o                         
 -19   0   2         26.74         31.04        33.81 o                         
 -18   0   2         35.86         45.16        33.42 o                         
 -17   0   2       3980.65       3902.68        86.34 o                         
 -16   0   2       1811.55       1784.43        63.67 o                         
 -15   0   2       2364.07       2385.80        68.96 o                         
 -14   0   2       1608.84       1514.08        61.72 o                         
 -13   0   2       1461.37       1436.41        44.49 o                         
 -12   0   2       1589.76       1697.66        46.05 o                         
 -11   0   2       1126.53       1172.96        38.60 o                         
 -10   0   2         90.69        146.06        21.39 o                         
  -9   0   2       4895.59       4942.56        75.03 o                         
  -8   0   2         45.28         57.27        18.29 o                         
  -7   0   2          9.31         -3.55        16.85 o                         
  -6   0   2       1568.70       1495.77        39.49 o                         
  -5   0   2        671.21        572.21        27.35 o                         
  -4   0   2       2030.64       1826.20        61.14 o                         
  -3   0   2      11910.98      11208.73       336.41 o                         
  -2   0   2       2133.44       2065.31        49.48 o                         
  -1   0   2        279.85        188.35        24.63 o                         
   0   0   2      15109.37      15299.25       126.83 o                         
   1   0   2        518.20        487.11        25.03 o                         
   2   0   2        859.43        792.24        37.54 o                         
   3   0   2       2804.25       2597.08        39.74 o                         
   4   0   2      24478.76      24385.46       192.99 o                         
   5   0   2        517.01        412.40        23.40 o                         
   6   0   2         79.28        141.81        16.87 o                         
   7   0   2        381.62        375.72        24.98 o                         
   8   0   2        857.18        856.13        29.47 o                         
   9   0   2       1374.84       1273.43        31.25 o                         
  10   0   2         72.97         82.40        15.70 o                         
  11   0   2        846.82        895.22        29.64 o                         
  12   0   2        420.57        515.80        28.18 o                         
  13   0   2        239.97        226.24        20.93 o                         
  14   0   2         22.31         12.03        18.11 o                         
  15   0   2         45.17         36.04        30.18 o                         
  16   0   2         33.43         26.51        28.73 o                         
  17   0   2        287.07        271.33        46.13 o                         
  18   0   2        310.89        366.76        57.32 o                         
  19   0   2        514.90        543.15        61.17 o                         
  20   0   2         52.76         88.57        39.32 o                         
  21   0   2        377.70        344.97        71.46 o                         
  22   0   2          7.50        -14.55        40.17 o                         
  23   0   2          1.40         31.74        42.44 o                         
  24   0   2        230.92        215.30        51.55 o                         
  25   0   2        567.00        525.62        92.46 o                         
 -25   1   2          9.64        -12.33        37.38 o                         
 -24   1   2          0.62         14.43        36.74 o                         
 -23   1   2          8.51         -0.72        35.70 o                         
 -22   1   2          0.42         14.62        33.57 o                         
 -21   1   2          1.56        -27.39        27.39 o                         
 -20   1   2         92.11        115.86        27.64 o                         
 -19   1   2         21.26          9.58        24.07 o                         
 -18   1   2         33.39         33.34        21.64 o                         
 -17   1   2          1.40         28.18        18.60 o                         
 -16   1   2         63.21         64.95        18.98 o                         
 -15   1   2          0.06         12.12        16.50 o                         
 -14   1   2        445.32        464.51        26.62 o                         
 -13   1   2        350.55        369.28        23.85 o                         
 -12   1   2          0.63         13.10        13.79 o                         
 -11   1   2        108.87        102.31        14.84 o                         
 -10   1   2        561.64        536.69        23.02 o                         
  -9   1   2       2208.72       2322.75        32.84 o                         
  -8   1   2        771.14        830.12        22.58 o                         
  -7   1   2        862.62        847.29        21.74 o                         
  -6   1   2        168.67        168.81        14.58 o                         
  -5   1   2         64.22         82.10        13.42 o                         
  -4   1   2       1342.46       1268.81        23.59 o                         
  -3   1   2        418.05        426.36        19.89 o                         
  -2   1   2       4264.60       4125.88        34.68 o                         
  -1   1   2       8519.72       8575.03        65.54 o                         
   0   1   2      18048.29      18558.18       291.05 o                         
   1   1   2      46825.09      45654.34       186.39 o                         
   2   1   2          7.69         16.03         6.98 o                         
   3   1   2      11613.45      11556.97       125.92 o                         
   4   1   2        894.23        766.70        19.26 o                         
   5   1   2       6166.42       5547.93        43.98 o                         
   6   1   2       1671.90       1513.46        24.87 o                         
   7   1   2        188.69        206.25        14.01 o                         
   8   1   2       3805.93       4025.61        46.06 o                         
   9   1   2       6317.17       6745.47        48.42 o                         
  10   1   2       4581.87       4984.10        37.70 o                         
  11   1   2          0.09          5.44         9.94 o                         
  12   1   2          6.38          4.72        10.79 o                         
  13   1   2       1605.35       1568.69        26.17 o                         
  14   1   2        296.84        321.78        21.96 o                         
  15   1   2        130.45        131.40        18.58 o                         
  16   1   2        193.62        200.27        22.07 o                         
  17   1   2         30.13         56.85        20.83 o                         
  18   1   2         68.22         40.62        23.65 o                         
  19   1   2        101.40         92.47        28.91 o                         
  20   1   2        758.12        770.66        49.27 o                         
  21   1   2         84.69        101.76        31.43 o                         
  22   1   2        806.24        824.99        54.48 o                         
  23   1   2          5.16         41.06        32.20 o                         
  24   1   2         44.52         53.88        32.06 o                         
  25   1   2        173.14        169.59        35.85 o                         
 -25   2   2         12.62         52.18        54.99 o                         
 -24   2   2          6.77        -11.46        43.14 o                         
 -23   2   2         54.69         88.37        40.37 o                         
 -22   2   2         82.71         72.89        30.39 o                         
 -21   2   2        239.86        214.24        31.53 o                         
 -20   2   2        186.00        160.56        29.09 o                         
 -19   2   2         54.81         51.72        25.52 o                         
 -18   2   2        765.02        683.06        37.99 o                         
 -17   2   2       1719.35       1669.93        48.50 o                         
 -16   2   2       2932.67       2930.36        45.38 o                         
 -15   2   2       1069.17       1093.65        33.82 o                         
 -14   2   2       1102.78       1073.60        31.78 o                         
 -13   2   2        190.24        200.50        19.02 o                         
 -12   2   2        324.30        323.02        22.27 o                         
 -11   2   2        105.87         77.07        12.20 o                         
 -10   2   2       2580.87       2594.00        43.09 o                         
  -9   2   2          2.56         10.57        10.93 o                         
  -8   2   2         25.85         23.34        11.57 o                         
  -7   2   2       5511.27       5674.33        62.28 o                         
  -6   2   2       1778.96       1960.63        32.85 o                         
  -5   2   2          1.14          6.76        11.64 o                         
  -4   2   2        909.88        996.15        25.84 o                         
  -3   2   2          0.03         -6.89        11.47 o                         
  -2   2   2          0.06          7.14        10.33 o                         
  -1   2   2       9078.01       8595.72       100.35 o                         
   0   2   2       5173.76       4933.26        93.38 o                         
   1   2   2       2096.46       1969.18        28.06 o                         
   2   2   2       2119.55       1971.85        27.91 o                         
   3   2   2      29524.28      29157.91       219.22 o                         
   4   2   2       3727.96       3669.68        30.05 o                         
   5   2   2       5756.11       6088.89        37.14 o                         
   6   2   2        907.12        812.09        19.07 o                         
   7   2   2       2021.01       2130.02        26.32 o                         
   8   2   2        276.49        308.82        19.43 o                         
   9   2   2       3624.71       3415.18        44.32 o                         
  10   2   2       1459.94       1534.57        26.67 o                         
  11   2   2         90.53         90.91        11.85 o                         
  12   2   2          1.82          4.49        13.10 o                         
  13   2   2        446.47        391.65        25.46 o                         
  14   2   2       1000.23       1044.24        29.13 o                         
  15   2   2         11.30         12.95        15.59 o                         
  16   2   2       1288.82       1306.41        37.88 o                         
  17   2   2        226.79        238.20        24.44 o                         
  18   2   2       1138.05       1049.94        41.83 o                         
  19   2   2         16.91          6.47        22.69 o                         
  20   2   2        866.51        923.84        48.71 o                         
  21   2   2         11.56         -8.92        28.42 o                         
  22   2   2         60.38         91.75        31.91 o                         
  23   2   2          4.42         25.78        32.28 o                         
  24   2   2         17.24         22.26        33.53 o                         
  25   2   2          0.14          7.78        35.39 o                         
 -24   3   2         70.25        101.33        37.85 o                         
 -23   3   2         44.01         44.54        34.27 o                         
 -22   3   2          6.70         35.29        32.34 o                         
 -21   3   2        347.23        398.43        42.01 o                         
 -20   3   2        325.95        349.89        37.82 o                         
 -19   3   2       1010.40        918.69        46.53 o                         
 -18   3   2          7.50         -7.27        23.52 o                         
 -17   3   2        118.52        126.13        23.13 o                         
 -16   3   2        488.30        449.97        33.88 o                         
 -15   3   2         19.95         -5.70        17.24 o                         
 -14   3   2        188.63        200.72        19.25 o                         
 -13   3   2       1018.12        962.48        30.07 o                         
 -12   3   2          0.65         -6.27        13.37 o                         
 -11   3   2        526.12        559.55        22.59 o                         
 -10   3   2        196.02        218.88        15.24 o                         
  -9   3   2       3074.63       3153.37        39.73 o                         
  -8   3   2       1612.23       1558.03        26.35 o                         
  -7   3   2         95.42         99.18        12.25 o                         
  -6   3   2        304.78        267.44        17.88 o                         
  -5   3   2      10338.40      10351.02       108.94 o                         
  -4   3   2        529.54        580.40        20.13 o                         
  -3   3   2       4457.53       4479.33        51.24 o                         
  -2   3   2          7.98         13.34        11.03 o                         
  -1   3   2       1907.53       1908.46        25.28 o                         
   0   3   2         21.44         37.57        10.00 o                         
   1   3   2        563.64        648.12        21.82 o                         
   2   3   2        193.77        190.39        14.67 o                         
   3   3   2       2697.29       2840.14        29.33 o                         
   4   3   2        601.50        649.64        23.63 o                         
   5   3   2        810.14        839.04        19.93 o                         
   6   3   2         77.32         80.77        11.07 o                         
   7   3   2       3084.54       3136.96        27.58 o                         
   8   3   2        630.90        700.16        16.15 o                         
   9   3   2        162.56        194.64        14.26 o                         
  10   3   2        746.34        697.18        20.70 o                         
  11   3   2        494.57        534.07        21.99 o                         
  12   3   2         48.85         63.98        15.24 o                         
  13   3   2        271.48        308.99        22.86 o                         
  14   3   2        182.29        209.30        18.03 o                         
  15   3   2        534.83        498.31        28.17 o                         
  16   3   2         38.55         51.67        19.06 o                         
  17   3   2          4.22          2.97        18.91 o                         
  18   3   2        988.45        967.28        49.73 o                         
  19   3   2         56.03         33.77        23.11 o                         
  20   3   2         61.16         65.45        25.17 o                         
  21   3   2         56.94         49.22        26.34 o                         
  22   3   2         13.13          5.22        30.74 o                         
  23   3   2        422.25        403.54        49.67 o                         
  24   3   2         34.24         22.89        37.15 o                         
 -24   4   2          3.64        -33.02        51.96 o                         
 -23   4   2         46.54         43.26        36.46 o                         
 -22   4   2         51.47         30.33        32.93 o                         
 -21   4   2          2.49          0.41        31.13 o                         
 -20   4   2          0.76         31.73        27.42 o                         
 -19   4   2         50.94         62.03        27.02 o                         
 -18   4   2        312.47        295.01        30.96 o                         
 -17   4   2        844.04        678.73        41.64 o                         
 -16   4   2        615.51        599.04        39.27 o                         
 -15   4   2         65.75         83.32        22.40 o                         
 -14   4   2        248.90        267.41        26.74 o                         
 -13   4   2          4.34          4.42        16.94 o                         
 -12   4   2        417.41        390.62        25.17 o                         
 -11   4   2       1928.40       1867.86        32.84 o                         
 -10   4   2        202.34        174.53        14.94 o                         
  -9   4   2         38.38         30.16        11.77 o                         
  -8   4   2        441.61        399.93        18.55 o                         
  -7   4   2       5475.42       5714.73        67.39 o                         
  -6   4   2        159.46        220.44        15.30 o                         
  -5   4   2       1262.96       1230.99        22.93 o                         
  -4   4   2       1349.77       1418.65        24.02 o                         
  -3   4   2          1.04         -1.47        11.42 o                         
  -2   4   2         40.37         46.50         9.64 o                         
  -1   4   2       4602.03       4585.20        50.61 o                         
   0   4   2          2.90         -2.49        12.11 o                         
   1   4   2       1206.93       1151.96        27.28 o                         
   2   4   2       1004.32       1139.24        24.75 o                         
   3   4   2        303.93        303.88        18.15 o                         
   4   4   2        117.34         99.62        11.44 o                         
   5   4   2         41.87         49.51        11.20 o                         
   6   4   2       3233.17       3195.81        36.32 o                         
   7   4   2        388.02        405.92        15.25 o                         
   8   4   2         88.91         91.32         9.80 o                         
   9   4   2        182.07        187.53        14.18 o                         
  10   4   2         59.44         56.52        11.79 o                         
  11   4   2        145.97        143.42        14.54 o                         
  12   4   2        445.99        433.87        22.44 o                         
  13   4   2         19.82         23.11        13.13 o                         
  14   4   2        255.16        233.61        19.14 o                         
  15   4   2         71.86         78.23        18.94 o                         
  16   4   2         82.99         95.69        20.20 o                         
  17   4   2        155.35        141.13        22.00 o                         
  18   4   2        221.93        243.02        26.23 o                         
  19   4   2          3.16         27.69        25.39 o                         
  20   4   2         30.06         84.90        27.95 o                         
  21   4   2          7.85         -8.92        27.30 o                         
  22   4   2          4.53          4.15        28.40 o                         
  23   4   2          3.37         11.49        32.18 o                         
  24   4   2         17.93         36.41        37.30 o                         
 -23   5   2          5.10         57.18        39.28 o                         
 -22   5   2        144.94        128.52        39.85 o                         
 -21   5   2        239.45        197.18        36.45 o                         
 -20   5   2         90.76         86.22        32.12 o                         
 -19   5   2        110.51         82.76        30.17 o                         
 -18   5   2          0.72         23.97        27.32 o                         
 -17   5   2         75.44         82.08        27.52 o                         
 -16   5   2         62.25         60.41        26.16 o                         
 -15   5   2       1181.96       1188.71        46.18 o                         
 -14   5   2          0.06          8.18        22.14 o                         
 -13   5   2         60.30         61.90        22.17 o                         
 -12   5   2         19.14         -6.10        16.84 o                         
 -11   5   2       2769.73       2748.29        53.17 o                         
 -10   5   2       1537.37       1588.43        32.09 o                         
  -9   5   2        371.74        318.34        22.31 o                         
  -8   5   2         74.61         81.32        13.96 o                         
  -7   5   2          2.65          8.44        11.85 o                         
  -6   5   2        603.04        624.86        20.73 o                         
  -5   5   2        902.45        954.19        25.50 o                         
  -4   5   2       2265.85       2125.40        30.57 o                         
  -3   5   2       1269.93       1363.13        25.40 o                         
  -2   5   2       3507.19       3852.31        29.57 o                         
  -1   5   2         35.29         75.14         8.83 o                         
   0   5   2       3004.15       3119.89        31.95 o                         
   1   5   2        698.00        711.72        25.26 o                         
   2   5   2       1043.64        994.13        27.29 o                         
   3   5   2          1.05          6.47        13.34 o                         
   4   5   2          3.51         -1.28        11.29 o                         
   5   5   2        185.07        170.70        15.38 o                         
   6   5   2        112.31        129.22        16.44 o                         
   7   5   2        136.48        105.49        16.80 o                         
   8   5   2        479.03        528.47        25.81 o                         
   9   5   2        183.87        189.33        14.25 o                         
  10   5   2        974.38        935.63        24.04 o                         
  11   5   2        211.96        214.75        18.57 o                         
  12   5   2       1002.46        946.45        27.86 o                         
  13   5   2         64.91         63.62        14.55 o                         
  14   5   2        321.22        308.84        22.82 o                         
  15   5   2       1397.40       1324.85        36.09 o                         
  16   5   2        202.82        208.69        24.23 o                         
  17   5   2        111.45        103.45        23.13 o                         
  18   5   2         11.40         -4.19        22.26 o                         
  19   5   2        146.16        101.81        26.35 o                         
  20   5   2          6.43         10.87        27.30 o                         
  21   5   2          4.95         -5.98        27.80 o                         
  22   5   2         11.75         36.57        29.70 o                         
  23   5   2          1.18         62.91        33.77 o                         
 -22   6   2         68.59         77.19        34.32 o                         
 -21   6   2         29.44         24.35        31.73 o                         
 -20   6   2          3.94        -11.00        29.30 o                         
 -19   6   2         55.81         53.47        29.83 o                         
 -18   6   2        135.67         80.67        30.00 o                         
 -17   6   2        106.10         82.11        27.84 o                         
 -16   6   2        304.68        296.79        30.65 o                         
 -15   6   2        278.96        196.37        27.68 o                         
 -14   6   2        880.40        844.52        41.62 o                         
 -13   6   2         15.29         23.91        21.32 o                         
 -12   6   2         94.02        111.86        22.18 o                         
 -11   6   2         90.16         81.99        18.12 o                         
 -10   6   2        532.81        526.80        27.45 o                         
  -9   6   2        173.62        162.59        15.66 o                         
  -8   6   2          0.84          9.49        12.20 o                         
  -7   6   2          0.21        -13.05        13.05 o                         
  -6   6   2       1373.22       1373.35        30.92 o                         
  -5   6   2        772.76        715.29        25.98 o                         
  -4   6   2          5.83          2.69        12.87 o                         
  -3   6   2       1360.84       1466.93        28.16 o                         
  -2   6   2       1323.60       1328.07        24.93 o                         
  -1   6   2        500.16        445.91        18.70 o                         
   0   6   2         22.28         30.62        12.30 o                         
   1   6   2         70.09         69.38        16.93 o                         
   2   6   2         26.95         20.57        16.00 o                         
   3   6   2          7.97         24.87        15.26 o                         
   4   6   2         86.08         78.76        16.28 o                         
   5   6   2        130.74        109.01        20.72 o                         
   6   6   2         50.84         74.59        20.65 o                         
   7   6   2        335.40        364.71        29.30 o                         
   8   6   2         85.12         94.11        22.78 o                         
   9   6   2          0.17        -16.87        21.77 o                         
  10   6   2         29.12         39.10        15.42 o                         
  11   6   2         91.92         82.14        13.69 o                         
  12   6   2         23.12         40.85        14.54 o                         
  13   6   2         73.24         77.98        16.37 o                         
  14   6   2         43.56         40.72        17.42 o                         
  15   6   2        403.41        392.22        28.06 o                         
  16   6   2          6.16          9.95        21.60 o                         
  17   6   2         29.30         10.62        22.62 o                         
  18   6   2         19.42         23.31        24.26 o                         
  19   6   2         45.08         33.50        26.10 o                         
  20   6   2         19.72         -0.34        28.77 o                         
  21   6   2         17.62          6.82        30.28 o                         
  22   6   2         35.86         73.04        36.26 o                         
 -20   7   2        105.26         93.01        32.11 o                         
 -19   7   2        246.56        242.10        36.07 o                         
 -18   7   2        241.30        286.30        34.39 o                         
 -17   7   2         79.59         73.11        27.58 o                         
 -16   7   2          2.80         17.47        25.54 o                         
 -15   7   2        126.29        141.16        26.83 o                         
 -14   7   2         21.33         35.98        23.30 o                         
 -13   7   2         57.18         18.99        22.39 o                         
 -12   7   2        370.69        363.78        29.22 o                         
 -11   7   2          0.34          3.42        17.73 o                         
 -10   7   2       1295.05       1293.31        36.15 o                         
  -9   7   2         62.32         58.84        16.47 o                         
  -8   7   2          8.62          2.14        14.93 o                         
  -7   7   2        273.62        256.94        20.53 o                         
  -6   7   2          1.14         11.91        15.63 o                         
  -5   7   2        344.29        374.49        25.82 o                         
  -4   7   2          0.42         -0.62        14.33 o                         
  -3   7   2          6.92          0.18        13.84 o                         
  -2   7   2        228.39        219.28        17.38 o                         
  -1   7   2        409.78        424.03        21.00 o                         
   0   7   2         20.12         23.72        11.22 o                         
   1   7   2         14.31         11.16        17.30 o                         
   2   7   2        229.74        190.07        21.26 o                         
   3   7   2        317.98        356.21        33.08 o                         
   4   7   2        443.22        433.41        32.56 o                         
   5   7   2        160.95        162.13        24.31 o                         
   6   7   2        358.56        346.80        30.35 o                         
   7   7   2        108.45         97.35        24.50 o                         
   8   7   2        155.00        156.37        26.38 o                         
   9   7   2        248.52        229.97        22.22 o                         
  10   7   2         17.30         -7.23        18.65 o                         
  11   7   2        760.91        735.45        29.97 o                         
  12   7   2        711.03        711.52        34.65 o                         
  13   7   2         11.58         19.23        18.48 o                         
  14   7   2        489.81        518.94        35.16 o                         
  15   7   2         61.82         36.71        22.07 o                         
  16   7   2        305.66        380.34        37.04 o                         
  17   7   2         52.68          3.10        28.22 o                         
  18   7   2         18.35          5.18        37.41 o                         
  19   7   2        137.82        136.20        34.61 o                         
  20   7   2         60.43        118.86        35.54 o                         
 -19   8   2         99.43        126.63        31.99 o                         
 -18   8   2         48.70         40.75        29.10 o                         
 -17   8   2        142.45        153.57        30.28 o                         
 -16   8   2        209.67        275.37        29.39 o                         
 -15   8   2          0.84        -20.85        20.85 o                         
 -14   8   2         54.21         28.87        24.80 o                         
 -13   8   2        122.77        184.98        26.48 o                         
 -12   8   2        290.89        318.62        30.04 o                         
 -11   8   2        232.68        299.78        28.90 o                         
 -10   8   2        148.62        113.81        22.76 o                         
  -9   8   2        269.34        256.56        23.73 o                         
  -8   8   2        109.86        118.31        18.31 o                         
  -7   8   2         13.07          3.44        15.72 o                         
  -6   8   2       2838.59       2903.03        44.68 o                         
  -5   8   2         36.13         44.76        17.14 o                         
  -4   8   2       2852.98       2833.36        46.55 o                         
  -3   8   2         89.11         82.22        16.81 o                         
  -2   8   2       2624.89       2627.91        36.99 o                         
  -1   8   2       1676.24       1677.44        31.14 o                         
   0   8   2         78.33         84.86        13.93 o                         
   1   8   2        534.08        522.22        27.08 o                         
   2   8   2         72.29         84.55        16.97 o                         
   3   8   2        434.06        416.48        37.69 o                         
   4   8   2        787.56        756.89        43.43 o                         
   5   8   2       3023.46       3025.04        63.07 o                         
   6   8   2         21.41         34.15        24.54 o                         
   7   8   2         45.29         61.87        25.60 o                         
   8   8   2          5.12         -1.34        25.08 o                         
   9   8   2        281.07        288.23        25.12 o                         
  10   8   2        454.31        461.13        42.88 o                         
  11   8   2         43.64         20.45        20.22 o                         
  12   8   2        237.52        186.42        25.41 o                         
  13   8   2          2.40          3.88        22.60 o                         
  14   8   2          7.62        -13.24        20.06 o                         
  15   8   2         85.22         69.63        24.70 o                         
  16   8   2          9.59         21.03        27.45 o                         
  17   8   2          2.18        -22.09        27.86 o                         
  18   8   2         54.45         41.15        30.70 o                         
 -16   9   2         38.82         16.18        30.52 o                         
 -15   9   2         51.52         76.83        28.17 o                         
 -14   9   2        428.51        479.06        38.56 o                         
 -13   9   2        767.75        863.36        51.10 o                         
 -12   9   2         44.48         44.07        24.38 o                         
 -11   9   2       1299.75       1352.34        51.63 o                         
 -10   9   2        286.62        262.03        25.69 o                         
  -9   9   2         46.50         80.92        21.69 o                         
  -8   9   2          5.51         22.07        19.71 o                         
  -7   9   2        153.66        159.08        22.03 o                         
  -6   9   2        418.06        416.12        31.07 o                         
  -5   9   2         58.25         51.04        18.62 o                         
  -4   9   2          2.52        -14.76        16.97 o                         
  -3   9   2         12.54         27.13        17.35 o                         
  -2   9   2        126.84        111.64        18.35 o                         
  -1   9   2        694.09        724.86        28.45 o                         
   0   9   2         32.19         23.27        19.21 o                         
   1   9   2         25.48         32.77        19.57 o                         
   2   9   2        633.87        711.16        45.08 o                         
   3   9   2        882.98        872.92        47.65 o                         
   4   9   2        471.66        446.12        45.39 o                         
   5   9   2         30.05         61.25        27.36 o                         
   6   9   2        230.18        208.39        32.75 o                         
   7   9   2         75.13         74.73        30.36 o                         
   8   9   2        580.81        567.46        44.52 o                         
   9   9   2        135.17        134.66        21.31 o                         
  10   9   2       1077.22       1069.26        45.63 o                         
  11   9   2        367.28        361.74        31.81 o                         
  12   9   2        194.61        143.37        25.59 o                         
  13   9   2          4.02          0.67        24.22 o                         
  14   9   2          0.85         17.59        25.33 o                         
  15   9   2          2.07         -4.13        27.14 o                         
  16   9   2        102.53        118.78        56.72 o                         
 -13  10   2          4.00         27.86        40.18 o                         
 -12  10   2        223.24        273.42        37.95 o                         
 -11  10   2          3.62          3.53        29.59 o                         
 -10  10   2        553.49        604.11        46.30 o                         
  -9  10   2          0.20         -9.68        24.88 o                         
  -8  10   2          9.02         38.64        25.52 o                         
  -7  10   2         33.32         31.08        21.40 o                         
  -6  10   2        141.70        117.18        22.63 o                         
  -5  10   2        749.67        779.07        44.54 o                         
  -4  10   2        291.31        283.24        26.00 o                         
  -3  10   2         50.97         82.49        19.85 o                         
  -2  10   2         88.48         89.80        24.50 o                         
  -1  10   2        181.29        224.10        26.15 o                         
   0  10   2        822.85        770.45        39.12 o                         
   1  10   2        147.03        152.89        23.73 o                         
   2  10   2        413.69        425.23        40.32 o                         
   3  10   2        613.87        595.35        48.14 o                         
   4  10   2       1365.76       1366.30        58.22 o                         
   5  10   2        119.99        161.57        33.41 o                         
   6  10   2        164.73        204.99        35.35 o                         
   7  10   2         17.83          6.80        31.34 o                         
   8  10   2         13.76         41.72        32.63 o                         
   9  10   2          0.02         38.82        22.10 o                         
  10  10   2        286.81        287.80        32.75 o                         
  11  10   2         51.45         38.25        23.66 o                         
  12  10   2         58.87         90.79        28.75 o                         
  13  10   2        118.95        117.87        38.94 o                         
  -9  11   2        122.91         72.16        29.21 o                         
  -8  11   2        387.49        393.49        36.67 o                         
  -7  11   2          0.10         20.02        26.21 o                         
  -6  11   2          0.09         13.71        25.09 o                         
  -5  11   2         77.04         55.55        27.47 o                         
  -4  11   2        577.83        596.63        52.33 o                         
  -3  11   2          3.52          3.90        25.52 o                         
  -2  11   2         22.22         30.30        32.35 o                         
  -1  11   2         12.67         20.65        24.66 o                         
   0  11   2         73.27         97.52        27.13 o                         
   1  11   2         44.51         42.29        33.12 o                         
   2  11   2         81.16         68.53        30.76 o                         
   3  11   2        284.62        303.90        37.30 o                         
   4  11   2          0.30        -13.64        30.32 o                         
   5  11   2          7.12         37.76        32.43 o                         
   6  11   2        970.36        959.96        60.62 o                         
   7  11   2        205.42        264.64        39.93 o                         
   8  11   2        105.77        104.36        37.43 o                         
   9  11   2         35.91         48.39        24.47 o                         
 -25   1   3         14.16         41.44        45.05 o                         
 -24   1   3        169.85        140.55        41.52 o                         
 -23   1   3        185.64        179.16        41.47 o                         
 -22   1   3          0.83          4.85        31.67 o                         
 -21   1   3          2.98          7.28        27.43 o                         
 -20   1   3        259.49        318.58        32.48 o                         
 -19   1   3         13.23         32.26        27.78 o                         
 -18   1   3        756.98        789.68        46.88 o                         
 -17   1   3        180.31        185.02        25.63 o                         
 -16   1   3        369.57        385.68        31.31 o                         
 -15   1   3        265.28        284.13        22.08 o                         
 -14   1   3       3751.84       3817.07        46.73 o                         
 -13   1   3         78.73         77.37        16.06 o                         
 -12   1   3        522.35        524.20        25.31 o                         
 -11   1   3        858.55        920.91        26.26 o                         
 -10   1   3        169.00        181.46        15.80 o                         
  -9   1   3        361.27        321.10        21.31 o                         
  -8   1   3       1280.59       1333.08        26.20 o                         
  -7   1   3       2035.63       2050.61        28.37 o                         
  -6   1   3        317.17        312.64        19.60 o                         
  -5   1   3       2828.42       2692.22        31.96 o                         
  -4   1   3        143.56        118.72        13.11 o                         
  -3   1   3       1865.90       1838.59        24.87 o                         
  -2   1   3       1529.13       1437.57        26.15 o                         
  -1   1   3       4358.84       4117.05        34.49 o                         
   0   1   3       5589.79       5141.90        60.49 o                         
   1   1   3      15495.55      14965.99       185.45 o                         
   2   1   3        227.68        214.13        14.50 o                         
   3   1   3         36.08         12.20        11.43 o                         
   4   1   3        224.72        242.92        16.10 o                         
   5   1   3        345.96        360.38        18.50 o                         
   6   1   3         93.57        113.14        12.45 o                         
   7   1   3         86.51         86.22        12.77 o                         
   8   1   3       6050.49       6037.46        84.88 o                         
   9   1   3       4644.97       4421.57        57.69 o                         
  10   1   3         61.58         42.88        11.75 o                         
  11   1   3        392.59        415.06        22.47 o                         
  12   1   3        740.95        749.34        23.38 o                         
  13   1   3        210.94        195.99        17.70 o                         
  14   1   3         98.25         94.59        17.44 o                         
  15   1   3        586.73        629.27        30.45 o                         
  16   1   3          0.54         -0.79        17.65 o                         
  17   1   3         47.38         67.36        20.99 o                         
  18   1   3        584.10        606.63        45.20 o                         
  19   1   3         39.17         41.68        28.14 o                         
  20   1   3        221.81        131.90        31.86 o                         
  21   1   3        193.75        212.70        34.93 o                         
  22   1   3         50.05         55.11        32.44 o                         
  23   1   3         70.99         59.33        31.32 o                         
  24   1   3          0.69         15.97        32.49 o                         
  25   1   3          5.55         -3.45        32.58 o                         
 -25   2   3         51.32         21.94        46.50 o                         
 -24   2   3         11.33        105.77        47.90 o                         
 -23   2   3        260.52        263.06        40.02 o                         
 -22   2   3         21.60         43.11        32.77 o                         
 -21   2   3          9.73         45.56        31.70 o                         
 -20   2   3        130.62        138.31        29.51 o                         
 -19   2   3        935.03        945.04        44.92 o                         
 -18   2   3         33.67          7.87        21.96 o                         
 -17   2   3        418.37        417.54        33.98 o                         
 -16   2   3          6.40          9.96        21.42 o                         
 -15   2   3         11.93          1.92        20.03 o                         
 -14   2   3         46.70         36.78        18.41 o                         
 -13   2   3        563.30        574.42        26.92 o                         
 -12   2   3        189.92        226.04        17.55 o                         
 -11   2   3          0.09          5.08        12.07 o                         
 -10   2   3        377.18        320.09        19.14 o                         
  -9   2   3        433.98        485.16        21.24 o                         
  -8   2   3        276.01        285.88        18.64 o                         
  -7   2   3       5443.94       5435.75        67.03 o                         
  -6   2   3         49.70         79.46        11.82 o                         
  -5   2   3        859.21        818.57        20.18 o                         
  -4   2   3        945.83        998.39        25.20 o                         
  -3   2   3       1027.06       1002.91        21.57 o                         
  -2   2   3       1697.54       1696.81        20.87 o                         
  -1   2   3        651.63        671.25        16.99 o                         
   0   2   3        147.46        142.02        10.64 o                         
   1   2   3       4295.57       4066.98        51.39 o                         
   2   2   3       5942.27       5512.17        56.29 o                         
   3   2   3       8022.33       7976.24       106.70 o                         
   4   2   3        851.11        861.12        15.17 o                         
   5   2   3        201.82        170.47        11.68 o                         
   6   2   3       3842.50       3522.29        51.36 o                         
   7   2   3       3340.78       3329.30        49.60 o                         
   8   2   3        671.33        709.75        22.49 o                         
   9   2   3       2646.60       2705.28        41.43 o                         
  10   2   3       3880.82       4230.83        47.90 o                         
  11   2   3         12.37         25.20        13.64 o                         
  12   2   3        378.99        361.95        23.38 o                         
  13   2   3       1581.23       1630.89        32.13 o                         
  14   2   3        129.08        128.49        17.13 o                         
  15   2   3         99.50         87.06        18.16 o                         
  16   2   3        592.68        575.97        31.68 o                         
  17   2   3         33.67         38.19        19.58 o                         
  18   2   3       1989.28       2101.04        51.14 o                         
  19   2   3          4.21        -12.57        24.39 o                         
  20   2   3          0.06         -6.29        28.07 o                         
  21   2   3          0.56        -23.48        29.00 o                         
  22   2   3        367.69        456.43        50.34 o                         
  23   2   3         87.99         59.30        33.91 o                         
  24   2   3        125.02        154.88        37.59 o                         
 -24   3   3        251.22        321.68        43.10 o                         
 -23   3   3         35.15         39.41        35.32 o                         
 -22   3   3         19.11         18.17        33.51 o                         
 -21   3   3         14.90          9.10        31.36 o                         
 -20   3   3        112.38        115.90        29.25 o                         
 -19   3   3        245.02        287.41        31.71 o                         
 -18   3   3         24.42          9.66        24.82 o                         
 -17   3   3        247.66        264.33        28.41 o                         
 -16   3   3        562.99        571.40        38.91 o                         
 -15   3   3        839.42        845.86        36.99 o                         
 -14   3   3         27.56          8.29        19.90 o                         
 -13   3   3          0.01          9.62        18.26 o                         
 -12   3   3         33.91         11.46        16.98 o                         
 -11   3   3         10.08         13.08        13.78 o                         
 -10   3   3       1661.90       1785.24        27.00 o                         
  -9   3   3          0.66          3.00         9.74 o                         
  -8   3   3         96.90         72.20        11.18 o                         
  -7   3   3       6806.90       7183.51       126.00 o                         
  -6   3   3       2337.26       2448.79        41.55 o                         
  -5   3   3        649.99        694.85        22.66 o                         
  -4   3   3         87.81         89.27        13.08 o                         
  -3   3   3       4512.74       4494.95        49.18 o                         
  -2   3   3        826.66        891.75        19.95 o                         
  -1   3   3        453.55        487.88        13.96 o                         
   0   3   3         41.73         42.34        11.94 o                         
   1   3   3        185.95        238.21        14.15 o                         
   2   3   3         93.85        108.36        11.55 o                         
   3   3   3       2337.95       2265.37        36.66 o                         
   4   3   3        768.39        773.04        20.54 o                         
   5   3   3       1056.17       1056.42        22.97 o                         
   6   3   3       1059.61       1115.28        23.11 o                         
   7   3   3        407.89        378.56        14.20 o                         
   8   3   3        206.69        226.44        14.13 o                         
   9   3   3         37.10         34.72        12.51 o                         
  10   3   3        136.53         87.36        14.01 o                         
  11   3   3        233.46        189.00        16.42 o                         
  12   3   3       1079.64       1094.86        28.19 o                         
  13   3   3         20.74          2.69        14.74 o                         
  14   3   3         93.34         81.83        17.34 o                         
  15   3   3          6.84         -1.93        17.48 o                         
  16   3   3         48.78         36.25        17.87 o                         
  17   3   3        172.29        191.53        22.30 o                         
  18   3   3        144.21        140.54        24.60 o                         
  19   3   3         97.95        113.89        25.24 o                         
  20   3   3          6.88        -23.29        25.02 o                         
  21   3   3         76.77         84.44        31.16 o                         
  22   3   3        129.97        160.62        34.78 o                         
  23   3   3         11.15         69.02        35.78 o                         
  24   3   3         17.42         -6.88        37.26 o                         
 -24   4   3          0.83          4.45        39.12 o                         
 -23   4   3          1.30        -36.41        36.41 o                         
 -22   4   3        251.49        308.52        44.76 o                         
 -21   4   3        391.04        381.41        42.31 o                         
 -20   4   3          5.07         38.62        31.00 o                         
 -19   4   3         78.45         96.21        30.76 o                         
 -18   4   3        144.39        117.35        30.22 o                         
 -17   4   3         20.74         17.24        24.90 o                         
 -16   4   3        222.96        215.82        27.58 o                         
 -15   4   3        359.38        419.20        43.12 o                         
 -14   4   3          4.77         10.98        20.45 o                         
 -13   4   3        222.78        226.04        23.76 o                         
 -12   4   3        803.59        789.76        34.70 o                         
 -11   4   3         45.41         40.56        17.95 o                         
 -10   4   3         28.29          6.93        13.42 o                         
  -9   4   3        624.98        646.68        24.52 o                         
  -8   4   3       1085.60       1161.35        25.87 o                         
  -7   4   3        446.85        474.62        22.42 o                         
  -6   4   3        493.41        523.31        24.41 o                         
  -5   4   3       4337.37       4429.04        51.95 o                         
  -4   4   3        238.85        282.53        18.04 o                         
  -3   4   3       1208.53       1283.19        26.87 o                         
  -2   4   3       1123.81       1089.14        26.20 o                         
  -1   4   3       2154.51       2296.24        53.26 o                         
   0   4   3        134.13        132.75        15.36 o                         
   1   4   3       2020.42       1898.62        35.12 o                         
   2   4   3       1744.36       1779.39        26.67 o                         
   3   4   3        120.04        104.88        13.19 o                         
   4   4   3         18.73         24.15        11.96 o                         
   5   4   3        672.75        694.48        21.32 o                         
   6   4   3         61.64         79.68        16.17 o                         
   7   4   3         40.45         27.81        11.84 o                         
   8   4   3        112.71        124.24        13.21 o                         
   9   4   3         22.14         10.62         9.79 o                         
  10   4   3         43.70         39.26        11.23 o                         
  11   4   3        321.04        301.57        20.07 o                         
  12   4   3        354.24        393.21        25.21 o                         
  13   4   3        408.47        415.56        26.67 o                         
  14   4   3         65.43         78.46        18.39 o                         
  15   4   3         80.63         62.08        19.10 o                         
  16   4   3        391.30        366.85        26.20 o                         
  17   4   3        124.95        121.69        20.46 o                         
  18   4   3         68.18         44.22        23.57 o                         
  19   4   3          1.27        -24.01        24.01 o                         
  20   4   3          8.77         15.32        26.58 o                         
  21   4   3         48.46         74.56        29.28 o                         
  22   4   3         10.23         18.45        31.68 o                         
  23   4   3          9.98         19.06        35.70 o                         
 -23   5   3       1080.42       1260.35        74.87 o                         
 -22   5   3         77.88         92.33        36.04 o                         
 -21   5   3          6.45         -0.33        30.99 o                         
 -20   5   3        559.17        529.38        49.86 o                         
 -19   5   3        340.50        334.79        36.76 o                         
 -18   5   3        713.11        791.57        51.48 o                         
 -17   5   3        499.21        488.95        43.39 o                         
 -16   5   3        131.67        152.34        28.43 o                         
 -15   5   3         88.90         53.44        25.66 o                         
 -14   5   3         37.40         54.74        23.24 o                         
 -13   5   3        998.98       1020.19        40.85 o                         
 -12   5   3        172.34        167.38        23.30 o                         
 -11   5   3         56.15         36.88        19.56 o                         
 -10   5   3        364.77        293.07        25.45 o                         
  -9   5   3          0.22        -14.45        14.45 o                         
  -8   5   3         19.78         16.18        14.38 o                         
  -7   5   3        567.38        582.10        22.56 o                         
  -6   5   3        656.18        722.02        22.72 o                         
  -5   5   3         31.64         30.33        12.40 o                         
  -4   5   3       4948.62       5146.71        63.21 o                         
  -3   5   3        643.70        719.41        23.73 o                         
  -2   5   3        293.10        299.48        16.20 o                         
  -1   5   3        199.77        223.23        12.15 o                         
   0   5   3       2724.30       2754.26        30.55 o                         
   1   5   3        189.69        175.07        14.39 o                         
   2   5   3         31.19         34.01        12.35 o                         
   3   5   3       1579.60       1667.67        27.60 o                         
   4   5   3        730.21        724.02        22.63 o                         
   5   5   3        241.10        269.34        20.00 o                         
   6   5   3        199.09        227.50        20.90 o                         
   7   5   3         58.37         59.43        15.74 o                         
   8   5   3         77.18        104.64        17.50 o                         
   9   5   3        584.58        574.33        25.45 o                         
  10   5   3          1.63          3.09        10.79 o                         
  11   5   3        717.35        736.31        24.03 o                         
  12   5   3         58.06         37.92        14.32 o                         
  13   5   3        289.17        263.69        22.04 o                         
  14   5   3         14.23         40.23        18.36 o                         
  15   5   3        392.01        390.70        27.51 o                         
  16   5   3        250.93        258.21        24.69 o                         
  17   5   3        200.46        227.26        25.83 o                         
  18   5   3         19.80         16.36        23.12 o                         
  19   5   3          7.99        -24.85        24.85 o                         
  20   5   3        295.15        311.10        40.76 o                         
  21   5   3         77.41        120.08        30.98 o                         
  22   5   3         30.06         25.42        30.32 o                         
 -21   6   3         19.20         36.28        32.84 o                         
 -20   6   3         47.77         38.87        41.96 o                         
 -19   6   3        124.49         96.85        31.75 o                         
 -18   6   3        277.28        271.26        33.83 o                         
 -17   6   3         18.45          6.03        26.47 o                         
 -16   6   3          1.57        -20.96        24.96 o                         
 -15   6   3         20.38         25.40        24.81 o                         
 -14   6   3         10.88          0.10        23.09 o                         
 -13   6   3        540.75        560.92        39.24 o                         
 -12   6   3         73.76         43.30        21.95 o                         
 -11   6   3          0.38          8.02        20.07 o                         
 -10   6   3        823.49        795.65        36.07 o                         
  -9   6   3         11.35         25.32        15.64 o                         
  -8   6   3        239.43        221.58        17.62 o                         
  -7   6   3         22.42         27.57        14.45 o                         
  -6   6   3        866.30        835.69        26.50 o                         
  -5   6   3         11.97          7.65        14.24 o                         
  -4   6   3        971.26        908.44        26.94 o                         
  -3   6   3       1123.59       1105.68        26.86 o                         
  -2   6   3        218.01        230.11        17.30 o                         
  -1   6   3       2857.73       2994.29        42.45 o                         
   0   6   3          2.96         -8.76        11.37 o                         
   1   6   3        581.35        535.09        29.18 o                         
   2   6   3        379.25        372.88        26.24 o                         
   3   6   3        206.44        215.70        20.17 o                         
   4   6   3        121.28        192.64        22.83 o                         
   5   6   3         12.88         24.86        20.52 o                         
   6   6   3        107.03         98.99        22.74 o                         
   7   6   3          2.58         23.41        21.58 o                         
   8   6   3        311.83        291.85        28.08 o                         
   9   6   3         20.49         21.13        14.34 o                         
  10   6   3          2.02         17.55        16.77 o                         
  11   6   3         59.09         34.88        15.12 o                         
  12   6   3        624.49        582.10        30.82 o                         
  13   6   3        149.44        137.59        17.36 o                         
  14   6   3          0.19         -3.59        22.53 o                         
  15   6   3         22.27         29.76        16.47 o                         
  16   6   3        171.82        183.62        25.22 o                         
  17   6   3         93.17        108.74        24.85 o                         
  18   6   3         75.84         76.23        25.84 o                         
  19   6   3        228.76        248.34        32.58 o                         
  20   6   3          3.98         19.98        29.24 o                         
  21   6   3          0.57         -7.78        29.76 o                         
 -20   7   3          3.63        -26.15        31.05 o                         
 -19   7   3          3.51          1.75        29.51 o                         
 -18   7   3         80.85        130.75        31.17 o                         
 -17   7   3          3.34        -26.86        26.86 o                         
 -16   7   3         61.78         60.53        27.36 o                         
 -15   7   3         78.66         25.26        28.25 o                         
 -14   7   3         15.38         30.91        24.46 o                         
 -13   7   3          1.07        -21.41        22.25 o                         
 -12   7   3        123.83         99.83        21.72 o                         
 -11   7   3        384.44        383.87        28.91 o                         
 -10   7   3         26.02         26.94        20.87 o                         
  -9   7   3         65.66         75.20        20.08 o                         
  -8   7   3        110.69         85.24        19.83 o                         
  -7   7   3        110.88         80.31        17.21 o                         
  -6   7   3        163.69        150.10        17.35 o                         
  -5   7   3        200.70        166.41        18.40 o                         
  -4   7   3          8.10         15.94        15.15 o                         
  -3   7   3        216.19        216.28        18.62 o                         
  -2   7   3         28.90         23.19        13.75 o                         
  -1   7   3         51.69         63.27        13.34 o                         
   0   7   3         63.84         84.48        13.96 o                         
   1   7   3       1413.66       1349.03        38.88 o                         
   2   7   3        135.05        144.67        21.04 o                         
   3   7   3        127.21        126.50        23.43 o                         
   4   7   3        170.68        178.80        24.83 o                         
   5   7   3          1.96        -15.86        21.51 o                         
   6   7   3         16.01          2.66        22.87 o                         
   7   7   3        730.10        700.32        41.92 o                         
   8   7   3         26.81         37.38        24.83 o                         
   9   7   3        192.56        166.85        30.68 o                         
  10   7   3         11.62          8.04        19.07 o                         
  11   7   3        490.27        394.84        33.21 o                         
  12   7   3        136.27        120.00        22.68 o                         
  13   7   3          1.16         12.40        15.75 o                         
  14   7   3        284.67        258.56        25.80 o                         
  15   7   3        248.20        224.19        25.25 o                         
  16   7   3         67.86         49.48        23.49 o                         
  17   7   3        113.46        152.97        31.81 o                         
  18   7   3         15.41         -4.67        30.00 o                         
  19   7   3        225.03        224.46        36.57 o                         
  20   7   3        102.15        109.58        39.69 o                         
 -18   8   3         19.43         25.66        30.00 o                         
 -17   8   3         57.26         71.84        26.17 o                         
 -16   8   3        165.13        200.55        28.08 o                         
 -15   8   3         36.05         55.00        23.90 o                         
 -14   8   3         89.56        114.54        27.50 o                         
 -13   8   3         95.20         74.56        25.80 o                         
 -12   8   3         83.39         63.68        24.90 o                         
 -11   8   3        108.19         62.69        23.52 o                         
 -10   8   3        206.94        198.78        25.44 o                         
  -9   8   3          3.32          2.18        19.98 o                         
  -8   8   3         12.98         25.25        19.61 o                         
  -7   8   3        332.63        291.37        27.06 o                         
  -6   8   3        200.35        185.45        21.06 o                         
  -5   8   3        789.93        777.00        32.45 o                         
  -4   8   3          0.00          0.64        16.36 o                         
  -3   8   3        193.76        207.33        20.47 o                         
  -2   8   3          0.03         12.76        14.81 o                         
  -1   8   3          9.72         22.11        13.98 o                         
   0   8   3        855.98        832.66        29.99 o                         
   1   8   3        493.83        506.81        41.10 o                         
   2   8   3         10.22         16.57        23.91 o                         
   3   8   3        319.02        302.88        33.25 o                         
   4   8   3        469.76        443.77        40.96 o                         
   5   8   3         32.98         27.14        24.44 o                         
   6   8   3         63.16         38.66        25.63 o                         
   7   8   3        499.20        498.51        42.63 o                         
   8   8   3          9.15         38.31        27.36 o                         
   9   8   3        454.41        448.10        39.12 o                         
  10   8   3         59.74         75.44        18.41 o                         
  11   8   3        343.22        304.19        28.51 o                         
  12   8   3        299.01        308.33        30.72 o                         
  13   8   3        318.09        265.53        32.09 o                         
  14   8   3        129.77        125.28        27.47 o                         
  15   8   3        216.47        187.61        29.67 o                         
  16   8   3         84.50         81.61        29.35 o                         
  17   8   3          2.89         11.74        29.75 o                         
  18   8   3        158.15        167.08        34.43 o                         
 -16   9   3        109.58        137.17        31.98 o                         
 -15   9   3        148.32         88.58        29.84 o                         
 -14   9   3         35.06         25.05        26.96 o                         
 -13   9   3         23.85         20.22        25.97 o                         
 -12   9   3          0.00        -19.04        24.06 o                         
 -11   9   3        152.98        167.70        27.12 o                         
 -10   9   3          9.93         32.38        23.63 o                         
  -9   9   3        109.80        110.27        23.98 o                         
  -8   9   3         47.37         49.18        21.27 o                         
  -7   9   3         90.23         92.97        21.50 o                         
  -6   9   3          3.56        -13.41        18.76 o                         
  -5   9   3          0.32          8.79        18.67 o                         
  -4   9   3         57.37         94.38        19.59 o                         
  -3   9   3         42.99         38.16        17.94 o                         
  -2   9   3        115.18        130.14        22.33 o                         
  -1   9   3        190.10        181.67        28.95 o                         
   0   9   3        188.16        188.81        22.83 o                         
   1   9   3        402.35        352.72        37.91 o                         
   2   9   3        424.24        366.73        35.97 o                         
   3   9   3        217.52        217.42        31.96 o                         
   4   9   3         20.82         35.98        28.45 o                         
   5   9   3        362.81        317.86        35.39 o                         
   6   9   3          5.89          4.25        28.74 o                         
   7   9   3         29.07         14.21        28.07 o                         
   8   9   3         73.31         42.06        29.56 o                         
   9   9   3         42.31         35.57        30.46 o                         
  10   9   3        122.03         97.05        20.88 o                         
  11   9   3          1.16         23.93        20.66 o                         
  12   9   3          9.44          3.11        21.68 o                         
  13   9   3         57.33         64.35        25.14 o                         
  14   9   3         48.50         51.04        26.43 o                         
  15   9   3          8.03         37.37        42.62 o                         
  16   9   3         55.27         59.95        28.81 o                         
 -13  10   3         29.03         68.03        33.62 o                         
 -12  10   3         48.96         65.19        27.64 o                         
 -11  10   3          9.87         -5.28        24.90 o                         
 -10  10   3         88.47         78.58        24.85 o                         
  -9  10   3         25.48         40.39        31.70 o                         
  -8  10   3         43.66         56.53        22.82 o                         
  -7  10   3          7.39         11.36        29.01 o                         
  -6  10   3        109.16        135.80        22.91 o                         
  -5  10   3        187.23        231.60        25.18 o                         
  -4  10   3         92.57        120.98        25.12 o                         
  -3  10   3          4.58         -6.91        24.39 o                         
  -2  10   3         48.52         82.99        25.24 o                         
  -1  10   3         22.81         12.28        23.66 o                         
   0  10   3          0.06         16.18        30.84 o                         
   1  10   3         81.99        113.66        30.02 o                         
   2  10   3        237.09        262.63        34.25 o                         
   3  10   3          6.73          5.54        28.78 o                         
   4  10   3         23.59         38.51        30.23 o                         
   5  10   3         26.59         25.37        30.93 o                         
   6  10   3          4.01         11.01        31.77 o                         
   7  10   3        123.61        125.59        35.89 o                         
   8  10   3          0.06         15.11        33.27 o                         
   9  10   3          4.17         20.66        34.21 o                         
  10  10   3         78.24         74.15        30.18 o                         
  11  10   3         33.98         22.71        22.63 o                         
  12  10   3          1.52         21.86        26.34 o                         
  13  10   3        180.50        246.65        38.76 o                         
  -8  11   3        113.86        115.45        29.58 o                         
  -7  11   3         79.32         96.56        28.18 o                         
  -6  11   3        146.85        154.13        28.80 o                         
  -5  11   3        113.54        129.20        33.66 o                         
  -4  11   3         16.42         42.99        26.89 o                         
  -3  11   3         48.92         56.93        45.66 o                         
  -2  11   3         61.83         92.03        28.43 o                         
  -1  11   3         20.65         58.82        38.55 o                         
   0  11   3          8.98        -12.95        35.63 o                         
   1  11   3         55.15         46.98        34.60 o                         
   2  11   3          0.12         27.41        30.75 o                         
   3  11   3          4.22         45.96        32.00 o                         
   4  11   3          1.08          3.57        31.74 o                         
   5  11   3          0.50         21.12        32.47 o                         
   6  11   3         65.61         84.36        35.37 o                         
   7  11   3          5.11        -17.85        34.40 o                         
   8  11   3        148.33        113.72        38.66 o                         
 -25   0   4          4.14         26.24        55.90 o                         
 -24   0   4         44.90         -2.82        68.53 o                         
 -23   0   4         13.63        -10.04        51.46 o                         
 -22   0   4         11.43         56.13        51.49 o                         
 -21   0   4        892.42        867.03        86.66 o                         
 -20   0   4        186.55        123.57        50.45 o                         
 -19   0   4       2109.23       2203.76        82.21 o                         
 -18   0   4        155.68        151.83        38.64 o                         
 -17   0   4        681.05        618.89        57.93 o                         
 -16   0   4         21.65         24.84        26.20 o                         
 -15   0   4        266.49        202.83        29.61 o                         
 -14   0   4        142.24        178.79        27.30 o                         
 -13   0   4       2160.82       2108.50        52.96 o                         
 -12   0   4         30.01         33.32        21.18 o                         
 -11   0   4        110.45         43.17        20.66 o                         
 -10   0   4        179.60        173.92        23.33 o                         
  -9   0   4       2766.36       2858.47        87.79 o                         
  -8   0   4        270.80        241.99        28.94 o                         
  -7   0   4        591.62        538.03        31.93 o                         
  -6   0   4        401.84        380.94        30.13 o                         
  -5   0   4       3457.29       3434.56        81.67 o                         
  -4   0   4        235.12        219.90        24.58 o                         
  -3   0   4       6254.47       6470.16        78.52 o                         
  -2   0   4       8410.61       8632.14       175.18 o                         
  -1   0   4       2521.45       2549.37        50.00 o                         
   0   0   4        115.27        143.99        19.74 o                         
   1   0   4       7825.97       7867.15        55.88 o                         
   2   0   4       3099.75       3293.69        81.68 o                         
   3   0   4       4242.65       4601.94       130.44 o                         
   4   0   4       2301.28       2223.12        40.72 o                         
   5   0   4        363.49        450.16        27.32 o                         
   6   0   4        515.33        442.59        28.81 o                         
   7   0   4        951.69        911.03        33.18 o                         
   8   0   4       1847.21       1836.92        48.52 o                         
   9   0   4       4951.97       4972.07        89.22 o                         
  10   0   4       3111.56       3218.17        40.41 o                         
  11   0   4         98.39         70.31        18.26 o                         
  12   0   4        553.15        544.10        31.91 o                         
  13   0   4        871.82        940.58        41.70 o                         
  14   0   4         88.80         97.87        24.74 o                         
  15   0   4         14.52        -14.18        29.53 o                         
  16   0   4        576.16        549.97        55.17 o                         
  17   0   4        180.90        257.90        53.64 o                         
  18   0   4          3.01        -19.79        30.17 o                         
  19   0   4        900.65       1049.83       110.21 o                         
  20   0   4       1847.66       1963.05       161.32 o                         
  21   0   4        555.63        620.00        69.16 o                         
  22   0   4         88.61        146.83        45.39 o                         
  23   0   4        445.67        465.59        62.79 o                         
  24   0   4        159.27        170.32        51.70 o                         
 -25   1   4          9.24          0.36        46.05 o                         
 -24   1   4         17.93         32.11        44.84 o                         
 -23   1   4         82.09         91.55        45.75 o                         
 -22   1   4          6.58         19.17        32.14 o                         
 -21   1   4        333.39        368.71        39.87 o                         
 -20   1   4         22.36          0.75        29.11 o                         
 -19   1   4         20.82         51.18        29.13 o                         
 -18   1   4        473.83        492.88        43.82 o                         
 -17   1   4        534.96        451.63        34.89 o                         
 -16   1   4        522.71        538.63        34.70 o                         
 -15   1   4        111.95         92.80        20.80 o                         
 -14   1   4        285.14        261.05        21.34 o                         
 -13   1   4          3.70          9.90        15.49 o                         
 -12   1   4       1211.60       1206.82        36.83 o                         
 -11   1   4        155.56        133.20        16.23 o                         
 -10   1   4         28.21         18.77        13.78 o                         
  -9   1   4        571.94        606.63        24.12 o                         
  -8   1   4       2328.92       2305.33        32.04 o                         
  -7   1   4        801.93        872.76        24.28 o                         
  -6   1   4         53.68         41.75        12.92 o                         
  -5   1   4       4413.46       4289.13        42.93 o                         
  -4   1   4       3692.77       3813.70        49.95 o                         
  -3   1   4          6.49         49.35        11.74 o                         
  -2   1   4       4407.52       4754.48        71.53 o                         
  -1   1   4        256.57        263.12        14.87 o                         
   0   1   4       4230.89       4033.60        36.88 o                         
   1   1   4       4814.75       4786.45        40.55 o                         
   2   1   4       6394.31       6074.35        59.53 o                         
   3   1   4        746.39        810.53        20.03 o                         
   4   1   4        866.91        820.19        22.38 o                         
   5   1   4          7.14          2.50        12.48 o                         
   6   1   4        894.81        907.65        24.79 o                         
   7   1   4         19.35         28.52        12.54 o                         
   8   1   4         75.96         71.20        13.50 o                         
   9   1   4         81.24        109.52        14.29 o                         
  10   1   4        852.56        817.77        25.31 o                         
  11   1   4        340.93        334.11        22.14 o                         
  12   1   4       1358.96       1375.96        31.06 o                         
  13   1   4         49.29         53.90        17.59 o                         
  14   1   4        762.35        725.33        33.18 o                         
  15   1   4         89.08        105.70        23.35 o                         
  16   1   4        213.17        194.46        24.88 o                         
  17   1   4        674.25        668.21        41.86 o                         
  18   1   4        357.08        311.18        28.59 o                         
  19   1   4         39.70         29.44        26.20 o                         
  20   1   4         38.43         36.77        30.67 o                         
  21   1   4        527.19        580.03        45.30 o                         
  22   1   4          2.87        -22.90        28.97 o                         
  23   1   4         22.31         10.02        31.58 o                         
  24   1   4        174.80        201.38        36.51 o                         
 -24   2   4         27.75         26.36        40.40 o                         
 -23   2   4          1.84          5.69        33.41 o                         
 -22   2   4        154.00        113.18        35.70 o                         
 -21   2   4         10.20         -3.34        31.15 o                         
 -20   2   4        472.93        510.37        46.21 o                         
 -19   2   4          1.06         40.55        28.26 o                         
 -18   2   4        139.17        131.24        27.59 o                         
 -17   2   4        202.24        231.00        27.96 o                         
 -16   2   4        229.31        260.28        27.19 o                         
 -15   2   4        215.60        220.69        25.30 o                         
 -14   2   4        107.65        119.52        20.44 o                         
 -13   2   4         45.26         18.92        17.60 o                         
 -12   2   4         87.14         94.02        16.40 o                         
 -11   2   4         56.49         60.38        16.69 o                         
 -10   2   4          3.22         15.20        12.59 o                         
  -9   2   4       3433.75       3559.47        42.70 o                         
  -8   2   4       2512.96       2494.31        31.02 o                         
  -7   2   4          1.33          2.14        11.43 o                         
  -6   2   4         81.65        103.59        12.22 o                         
  -5   2   4       5848.47       5857.21        78.80 o                         
  -4   2   4        828.62        905.63        20.49 o                         
  -3   2   4          1.90          6.14        10.88 o                         
  -2   2   4        342.73        307.31        16.20 o                         
  -1   2   4          5.96          4.53         9.82 o                         
   0   2   4         46.22         58.28         9.96 o                         
   1   2   4        252.63        259.89        15.03 o                         
   2   2   4        458.35        406.14        13.90 o                         
   3   2   4        400.73        389.82        14.50 o                         
   4   2   4       2097.12       2067.92        23.12 o                         
   5   2   4        318.74        315.83        18.76 o                         
   6   2   4       1028.87        931.76        22.86 o                         
   7   2   4          0.13         -3.29        11.76 o                         
   8   2   4        877.43        837.84        23.65 o                         
   9   2   4        932.23        870.17        25.20 o                         
  10   2   4         12.92         27.74        13.77 o                         
  11   2   4         20.79          1.78        14.07 o                         
  12   2   4         76.00         51.28        15.74 o                         
  13   2   4         60.69         82.41        17.10 o                         
  14   2   4         55.54         58.15        18.82 o                         
  15   2   4         94.14        111.78        21.11 o                         
  16   2   4        522.54        533.83        33.85 o                         
  17   2   4        396.55        371.06        28.62 o                         
  18   2   4         88.56         93.38        23.64 o                         
  19   2   4         17.69         25.19        25.32 o                         
  20   2   4         85.28         60.30        30.63 o                         
  21   2   4        258.10        238.74        36.51 o                         
  22   2   4          0.14          7.66        31.67 o                         
  23   2   4          0.18         17.38        33.21 o                         
  24   2   4        198.20        249.81        40.65 o                         
 -24   3   4          4.42        -23.81        35.44 o                         
 -23   3   4          5.34          8.15        35.35 o                         
 -22   3   4          2.40         12.08        34.14 o                         
 -21   3   4         12.73         -9.38        31.85 o                         
 -20   3   4         94.53         91.67        29.31 o                         
 -19   3   4         45.31         52.74        27.95 o                         
 -18   3   4         63.84         63.07        26.05 o                         
 -17   3   4       1502.38       1529.29        54.03 o                         
 -16   3   4        107.23         79.98        26.36 o                         
 -15   3   4         38.68         47.80        24.50 o                         
 -14   3   4         56.55         48.40        23.61 o                         
 -13   3   4        760.15        793.04        39.64 o                         
 -12   3   4         52.42         42.00        20.67 o                         
 -11   3   4          1.43          9.69        15.65 o                         
 -10   3   4        871.23        931.01        27.39 o                         
  -9   3   4        145.80        173.52        14.42 o                         
  -8   3   4          5.06         -0.38        11.25 o                         
  -7   3   4        404.61        335.24        17.91 o                         
  -6   3   4       9889.89      10511.59       120.10 o                         
  -5   3   4         23.70         30.24        12.50 o                         
  -4   3   4        679.98        694.43        21.01 o                         
  -3   3   4        144.62        178.14        12.37 o                         
  -2   3   4        457.69        521.34        16.98 o                         
  -1   3   4        230.79        198.61        12.18 o                         
   0   3   4        129.84        127.60         9.90 o                         
   1   3   4       1770.28       1733.72        18.26 o                         
   2   3   4        138.08        174.67        12.98 o                         
   3   3   4        602.15        613.18        17.83 o                         
   4   3   4       1506.02       1457.67        25.07 o                         
   5   3   4       4890.88       4876.26        39.40 o                         
   6   3   4       1021.76       1047.13        17.49 o                         
   7   3   4       1113.32       1104.68        21.04 o                         
   8   3   4       1171.74       1096.23        24.62 o                         
   9   3   4         39.22         31.22        13.01 o                         
  10   3   4        186.09        162.06        15.99 o                         
  11   3   4         65.52         63.57        15.44 o                         
  12   3   4         29.45         17.35        15.34 o                         
  13   3   4        612.73        635.46        29.78 o                         
  14   3   4         98.99        115.62        18.25 o                         
  15   3   4         11.92          4.07        17.89 o                         
  16   3   4        150.36        163.77        22.21 o                         
  17   3   4        166.38        145.48        24.48 o                         
  18   3   4          0.00         26.93        21.43 o                         
  19   3   4        118.05         88.87        24.87 o                         
  20   3   4          8.79         12.13        27.19 o                         
  21   3   4        154.77        138.96        34.08 o                         
  22   3   4         31.95         -0.49        32.17 o                         
  23   3   4         77.48         34.47        33.78 o                         
 -23   4   4        199.38        302.94        47.61 o                         
 -22   4   4         12.25         41.66        39.24 o                         
 -21   4   4        114.52         80.90        34.67 o                         
 -20   4   4        173.53        128.35        33.74 o                         
 -19   4   4          5.94          5.19        29.07 o                         
 -18   4   4          3.31        -21.94        27.52 o                         
 -17   4   4          6.89        -16.00        26.05 o                         
 -16   4   4        258.61        286.48        32.12 o                         
 -15   4   4        862.06        817.92        45.37 o                         
 -14   4   4         24.19         28.23        24.91 o                         
 -13   4   4        527.07        603.78        42.30 o                         
 -12   4   4        132.03        139.94        25.65 o                         
 -11   4   4        613.25        638.91        37.02 o                         
 -10   4   4        488.13        505.60        30.80 o                         
  -9   4   4       1300.76       1398.83        35.97 o                         
  -8   4   4          4.12         23.80        14.64 o                         
  -7   4   4       1415.10       1469.19        41.59 o                         
  -6   4   4        169.37        216.46        15.43 o                         
  -5   4   4         42.39         39.25        10.96 o                         
  -4   4   4         10.61          8.90        10.59 o                         
  -3   4   4         54.92         68.22        11.20 o                         
  -2   4   4       2725.16       2908.37        38.21 o                         
  -1   4   4        202.43        235.17        13.01 o                         
   0   4   4        255.42        220.83        15.64 o                         
   1   4   4        233.77        294.95        17.14 o                         
   2   4   4         43.28         61.65        15.67 o                         
   3   4   4       2482.94       2446.00        34.37 o                         
   4   4   4        629.56        651.46        26.09 o                         
   5   4   4         17.21          5.47        14.69 o                         
   6   4   4         72.82         61.84        11.91 o                         
   7   4   4        831.46        841.11        24.60 o                         
   8   4   4         28.16         45.18        10.87 o                         
   9   4   4         33.92         48.53        12.75 o                         
  10   4   4        128.26        117.53        14.93 o                         
  11   4   4          9.04         13.81        14.28 o                         
  12   4   4        117.51        129.65        16.54 o                         
  13   4   4        627.02        616.23        28.60 o                         
  14   4   4        966.07       1042.60        32.76 o                         
  15   4   4        174.77        167.20        21.79 o                         
  16   4   4        271.01        255.38        24.21 o                         
  17   4   4          8.30         10.31        21.64 o                         
  18   4   4        629.59        630.78        36.97 o                         
  19   4   4          1.30        -20.53        22.83 o                         
  20   4   4         16.38         19.48        27.31 o                         
  21   4   4          1.94         -1.65        30.42 o                         
  22   4   4          6.51         10.37        33.98 o                         
  23   4   4        194.85        192.70        41.50 o                         
 -22   5   4         27.58         68.89        35.25 o                         
 -21   5   4         18.34         15.54        31.96 o                         
 -20   5   4         89.75        103.13        33.73 o                         
 -19   5   4         23.49          6.98        30.28 o                         
 -18   5   4         47.41         49.27        29.43 o                         
 -17   5   4        189.07        151.82        31.38 o                         
 -16   5   4        559.07        524.50        43.17 o                         
 -15   5   4          6.22        -22.99        23.94 o                         
 -14   5   4        381.72        346.89        33.13 o                         
 -13   5   4        312.01        268.10        36.75 o                         
 -12   5   4          0.24          7.12        21.00 o                         
 -11   5   4          8.72         11.57        20.56 o                         
 -10   5   4        173.78        187.92        22.39 o                         
  -9   5   4        166.53        160.34        20.99 o                         
  -8   5   4          8.30         12.30        18.24 o                         
  -7   5   4         56.82         44.89        15.63 o                         
  -6   5   4        450.65        416.48        22.60 o                         
  -5   5   4       1222.51       1222.46        31.89 o                         
  -4   5   4         12.83         30.86        14.12 o                         
  -3   5   4        370.16        311.09        20.94 o                         
  -2   5   4        304.59        317.53        19.57 o                         
  -1   5   4        338.39        322.19        18.01 o                         
   0   5   4       1077.24       1117.10        25.10 o                         
   1   5   4          1.13         -1.33        13.22 o                         
   2   5   4        153.91        158.80        15.76 o                         
   3   5   4        643.00        659.17        23.79 o                         
   4   5   4        106.08        108.39        14.88 o                         
   5   5   4        165.61        206.54        19.90 o                         
   6   5   4         17.27         21.78        16.37 o                         
   7   5   4         55.72         44.45        18.70 o                         
   8   5   4        192.32        185.06        17.04 o                         
   9   5   4        193.42        180.36        18.96 o                         
  10   5   4         94.18         94.33        13.12 o                         
  11   5   4        452.12        432.60        31.50 o                         
  12   5   4        344.03        310.49        23.44 o                         
  13   5   4          4.62         15.06        17.30 o                         
  14   5   4        248.29        225.53        23.99 o                         
  15   5   4        316.54        265.91        29.11 o                         
  16   5   4        255.06        245.72        25.15 o                         
  17   5   4         12.34         25.48        23.05 o                         
  18   5   4         31.25         20.81        22.17 o                         
  19   5   4         27.32         52.19        26.85 o                         
  20   5   4         80.64         46.60        28.01 o                         
  21   5   4         82.91        109.76        30.83 o                         
  22   5   4          2.25         -1.05        29.94 o                         
 -21   6   4          0.14        -17.08        36.82 o                         
 -20   6   4          0.90        -17.44        40.86 o                         
 -19   6   4        198.47        215.30        35.17 o                         
 -18   6   4        295.12        243.11        33.75 o                         
 -17   6   4          2.94         47.76        28.40 o                         
 -16   6   4          0.37          0.62        26.45 o                         
 -15   6   4        443.62        534.48        43.04 o                         
 -14   6   4       1110.27        967.77        47.02 o                         
 -13   6   4          0.29        -10.54        22.69 o                         
 -12   6   4        245.09        235.40        27.03 o                         
 -11   6   4       1002.55       1003.12        41.06 o                         
 -10   6   4        560.27        506.19        31.49 o                         
  -9   6   4          0.10        -14.47        17.47 o                         
  -8   6   4        354.28        321.65        23.80 o                         
  -7   6   4         47.22         34.94        17.08 o                         
  -6   6   4        444.05        432.06        27.56 o                         
  -5   6   4         87.40         92.04        16.53 o                         
  -4   6   4        724.64        715.93        26.91 o                         
  -3   6   4       1178.82       1184.41        28.36 o                         
  -2   6   4       1025.48       1107.14        28.50 o                         
  -1   6   4          3.53         14.56        11.44 o                         
   0   6   4        227.62        290.91        38.93 o                         
   1   6   4        381.10        428.75        29.96 o                         
   2   6   4         21.40          9.66        18.19 o                         
   3   6   4         14.21         12.09        18.80 o                         
   4   6   4        218.28        222.01        24.51 o                         
   5   6   4        172.72        220.84        32.41 o                         
   6   6   4         86.79         87.63        23.71 o                         
   7   6   4         32.46         32.97        22.96 o                         
   8   6   4         97.40         66.03        26.86 o                         
   9   6   4        278.54        274.26        33.49 o                         
  10   6   4          5.75         -6.09        17.23 o                         
  11   6   4        131.10        127.30        17.18 o                         
  12   6   4       1821.85       1788.22        39.22 o                         
  13   6   4          5.84         -1.00        22.40 o                         
  14   6   4        428.73        383.75        34.66 o                         
  15   6   4        145.03        128.64        32.58 o                         
  16   6   4        389.04        373.07        38.50 o                         
  17   6   4          3.68        -15.62        23.93 o                         
  18   6   4        132.17        178.27        37.47 o                         
  19   6   4         18.47         49.54        31.65 o                         
  20   6   4         82.87        137.44        57.54 o                         
  21   6   4          3.07         11.24        37.16 o                         
 -20   7   4         24.55        -14.79        31.76 o                         
 -19   7   4         16.94         22.56        30.83 o                         
 -18   7   4          3.26         -5.48        29.39 o                         
 -17   7   4         24.00         18.95        29.03 o                         
 -16   7   4         22.19         -4.16        27.26 o                         
 -15   7   4        189.53        224.56        30.71 o                         
 -14   7   4        100.62         55.49        26.47 o                         
 -13   7   4          0.70        -14.50        21.53 o                         
 -12   7   4        766.14        835.26        38.96 o                         
 -11   7   4        271.69        226.68        24.35 o                         
 -10   7   4        278.15        275.47        29.18 o                         
  -9   7   4          0.80          6.78        20.81 o                         
  -8   7   4          6.74         15.95        18.93 o                         
  -7   7   4        107.58         86.62        19.57 o                         
  -6   7   4        269.04        293.42        25.65 o                         
  -5   7   4        158.23        116.86        18.53 o                         
  -4   7   4         77.35         74.95        16.94 o                         
  -3   7   4       1314.82       1222.91        38.22 o                         
  -2   7   4        168.43        165.43        17.77 o                         
  -1   7   4       1453.28       1462.11        27.98 o                         
   0   7   4        270.45        222.31        25.85 o                         
   1   7   4        139.86        163.02        24.60 o                         
   2   7   4        502.96        484.37        36.77 o                         
   3   7   4        202.55        178.58        25.42 o                         
   4   7   4         43.44         33.96        22.75 o                         
   5   7   4        747.97        694.72        40.99 o                         
   6   7   4          4.88         -9.71        23.64 o                         
   7   7   4        148.84        132.66        27.07 o                         
   8   7   4        113.74        119.49        27.82 o                         
   9   7   4        259.30        255.47        33.53 o                         
  10   7   4         11.69          9.42        16.72 o                         
  11   7   4        118.15        125.78        21.76 o                         
  12   7   4         80.60         75.85        22.38 o                         
  13   7   4          9.18          5.07        23.13 o                         
  14   7   4          1.33          7.14        33.29 o                         
  15   7   4          0.68          9.42        25.73 o                         
  16   7   4        129.60        107.14        25.21 o                         
  17   7   4          0.87        -31.74        33.49 o                         
  18   7   4         69.05         74.06        32.45 o                         
  19   7   4          0.44        -34.19        34.19 o                         
 -18   8   4        189.53        249.29        49.74 o                         
 -17   8   4          0.22         -2.41        25.68 o                         
 -16   8   4          5.91          7.55        25.40 o                         
 -15   8   4         61.32         46.99        25.19 o                         
 -14   8   4         92.78        115.93        29.45 o                         
 -13   8   4          0.43         27.58        25.57 o                         
 -12   8   4        437.67        469.30        39.71 o                         
 -11   8   4        144.95        155.13        26.95 o                         
 -10   8   4        366.16        408.78        35.96 o                         
  -9   8   4         46.18         35.03        21.81 o                         
  -8   8   4        623.81        601.19        35.60 o                         
  -7   8   4        343.95        348.58        28.64 o                         
  -6   8   4         89.15        106.35        20.29 o                         
  -5   8   4         70.98         82.23        19.24 o                         
  -4   8   4          9.95         -5.00        16.56 o                         
  -3   8   4        107.65        120.40        18.13 o                         
  -2   8   4        123.69        147.09        17.31 o                         
  -1   8   4        882.83        799.43        43.89 o                         
   0   8   4        151.16        154.84        21.73 o                         
   1   8   4          0.06         -9.59        27.95 o                         
   2   8   4         31.08         44.84        26.36 o                         
   3   8   4       1090.11       1119.65        49.62 o                         
   4   8   4        964.84        823.05        45.05 o                         
   5   8   4          0.51          9.07        25.79 o                         
   6   8   4         14.05         10.78        25.62 o                         
   7   8   4        658.32        640.55        45.85 o                         
   8   8   4         75.78         85.97        29.19 o                         
   9   8   4        185.65        203.89        35.01 o                         
  10   8   4        180.18        166.71        35.00 o                         
  11   8   4          7.66         -7.89        18.89 o                         
  12   8   4          1.42         -1.66        21.26 o                         
  13   8   4        284.58        251.00        28.34 o                         
  14   8   4         18.97        -19.41        24.88 o                         
  15   8   4          7.60         -0.16        36.37 o                         
  16   8   4          0.58          0.57        37.17 o                         
  17   8   4         35.09         49.87        40.75 o                         
 -15   9   4         26.40         42.47        30.46 o                         
 -14   9   4         75.06         84.82        29.46 o                         
 -13   9   4          3.15         36.72        26.98 o                         
 -12   9   4        364.27        374.94        35.61 o                         
 -11   9   4         38.38         44.33        25.90 o                         
 -10   9   4         49.19         37.15        24.48 o                         
  -9   9   4         29.82         67.24        23.09 o                         
  -8   9   4         31.50         23.58        22.07 o                         
  -7   9   4         23.27         42.97        21.54 o                         
  -6   9   4        146.23        124.52        22.00 o                         
  -5   9   4         17.87         36.92        19.54 o                         
  -4   9   4        180.31        210.28        22.09 o                         
  -3   9   4         12.08         25.77        21.47 o                         
  -2   9   4        261.93        268.12        26.65 o                         
  -1   9   4        253.00        278.76        30.32 o                         
   0   9   4        153.40        170.04        46.87 o                         
   1   9   4        128.42        109.17        44.04 o                         
   2   9   4        169.18        200.06        32.06 o                         
   3   9   4        232.08        293.57        47.04 o                         
   4   9   4        256.41        249.78        34.40 o                         
   5   9   4         37.55         32.50        29.75 o                         
   6   9   4        845.84        820.36        50.04 o                         
   7   9   4          0.10          9.69        29.11 o                         
   8   9   4         27.97         48.60        30.60 o                         
   9   9   4         50.52         74.80        31.35 o                         
  10   9   4        176.15        244.29        39.61 o                         
  11   9   4          4.03        -10.82        19.40 o                         
  12   9   4          0.43          2.08        21.38 o                         
  13   9   4         10.05         -2.38        23.66 o                         
  14   9   4         46.22        -12.55        25.11 o                         
  15   9   4        121.76         88.09        28.70 o                         
 -12  10   4        534.66        558.09        79.74 o                         
 -11  10   4        272.68        282.76        32.47 o                         
 -10  10   4        142.56        131.21        28.05 o                         
  -9  10   4         60.10         62.28        24.73 o                         
  -8  10   4         44.08         45.32        23.83 o                         
  -7  10   4        181.58        157.58        25.03 o                         
  -6  10   4          9.54         10.93        21.24 o                         
  -5  10   4         58.96         71.48        25.85 o                         
  -4  10   4          2.12          4.75        24.16 o                         
  -3  10   4        230.92        195.71        29.63 o                         
  -2  10   4         89.84        119.82        27.31 o                         
  -1  10   4         17.26         35.15        33.19 o                         
   0  10   4         11.42         28.59        33.54 o                         
   1  10   4         44.37        110.28        35.82 o                         
   2  10   4        186.80        181.34        38.81 o                         
   3  10   4         77.94        120.23        32.84 o                         
   4  10   4        105.22         91.77        33.17 o                         
   5  10   4          0.30         -9.13        32.05 o                         
   6  10   4         13.59         -0.10        32.03 o                         
   7  10   4        121.90        156.53        37.02 o                         
   8  10   4        215.74        190.71        38.98 o                         
   9  10   4         46.92         63.43        35.05 o                         
  10  10   4         10.63        -16.52        34.89 o                         
  11  10   4         65.43         66.61        22.68 o                         
  12  10   4         16.39         -3.05        22.48 o                         
  -7  11   4         84.26        136.06        35.25 o                         
  -6  11   4        344.46        417.17        47.69 o                         
  -5  11   4         46.73         76.09        29.30 o                         
  -4  11   4         60.26         61.26        28.84 o                         
  -3  11   4        143.29        165.92        30.53 o                         
  -2  11   4          2.32         22.08        35.24 o                         
  -1  11   4          8.70         27.52        34.87 o                         
   0  11   4        156.17        156.82        39.26 o                         
   1  11   4         32.31         78.62        37.33 o                         
   2  11   4        458.41        636.38        89.44 o                         
   3  11   4          3.68          4.09        36.77 o                         
   4  11   4         65.39         37.06        33.75 o                         
   5  11   4        458.09        500.51        50.58 o                         
   6  11   4        389.21        452.80        83.73 o                         
   7  11   4         11.80         16.93        49.81 o                         
 -24   1   5        413.92        363.88        57.29 o                         
 -23   1   5         56.06         68.67        44.60 o                         
 -22   1   5        120.21        102.62        39.63 o                         
 -21   1   5         37.89         41.02        35.61 o                         
 -20   1   5        130.28        117.86        34.32 o                         
 -19   1   5         26.53         34.74        29.69 o                         
 -18   1   5        911.40        922.34        48.07 o                         
 -17   1   5         69.82         99.12        23.94 o                         
 -16   1   5        133.83        148.37        23.73 o                         
 -15   1   5         63.49         65.62        21.35 o                         
 -14   1   5         53.84         49.30        18.13 o                         
 -13   1   5        116.89        118.51        18.43 o                         
 -12   1   5        199.62        189.77        19.00 o                         
 -11   1   5          4.64          6.61        15.00 o                         
 -10   1   5         80.91         78.35        15.75 o                         
  -9   1   5        100.74         81.70        15.26 o                         
  -8   1   5        239.71        281.43        19.84 o                         
  -7   1   5          0.62         17.11        12.35 o                         
  -6   1   5        262.43        306.96        19.10 o                         
  -5   1   5         41.94         47.48        12.38 o                         
  -4   1   5        149.14        150.56        12.97 o                         
  -3   1   5        768.72        756.20        21.40 o                         
  -2   1   5        209.11        256.19        16.79 o                         
  -1   1   5       4072.60       4097.12        39.35 o                         
   0   1   5        644.12        660.96        19.26 o                         
   1   1   5       2213.97       2141.76        25.80 o                         
   2   1   5        920.28        919.90        23.29 o                         
   3   1   5       1610.46       1547.97        25.62 o                         
   4   1   5          0.04         17.95        12.90 o                         
   5   1   5        210.90        210.13        16.54 o                         
   6   1   5        524.04        445.39        23.37 o                         
   7   1   5         24.57         23.82        13.86 o                         
   8   1   5          1.43         -3.87        13.57 o                         
   9   1   5        399.28        418.02        26.72 o                         
  10   1   5         49.55         56.02        15.68 o                         
  11   1   5       2265.94       2277.29        38.96 o                         
  12   1   5          3.35         15.06        16.71 o                         
  13   1   5        210.94        173.15        20.68 o                         
  14   1   5        255.68        295.64        27.78 o                         
  15   1   5        144.44        125.18        23.55 o                         
  16   1   5        138.84         79.82        27.18 o                         
  17   1   5        323.24        359.96        39.53 o                         
  18   1   5        367.22        383.59        33.90 o                         
  19   1   5         16.26          0.92        25.18 o                         
  20   1   5         58.07         51.01        25.17 o                         
  21   1   5         74.74         68.62        28.69 o                         
  22   1   5        213.78        191.76        35.70 o                         
  23   1   5         27.18         14.85        32.21 o                         
  24   1   5         91.98        114.75        35.71 o                         
 -24   2   5        114.67        117.36        39.82 o                         
 -23   2   5         23.43         37.75        35.28 o                         
 -22   2   5         26.79          5.46        33.97 o                         
 -21   2   5         72.36         60.75        37.08 o                         
 -20   2   5          7.12        -23.67        32.76 o                         
 -19   2   5        220.43        211.03        33.59 o                         
 -18   2   5        130.90        139.74        30.64 o                         
 -17   2   5        358.07        292.17        32.64 o                         
 -16   2   5        250.46        235.79        30.27 o                         
 -15   2   5         98.76         96.25        23.57 o                         
 -14   2   5        183.42        155.97        21.94 o                         
 -13   2   5        910.00        903.30        39.00 o                         
 -12   2   5          0.80          8.42        15.83 o                         
 -11   2   5        322.19        306.99        23.16 o                         
 -10   2   5        134.32        159.45        16.85 o                         
  -9   2   5        367.46        350.04        21.34 o                         
  -8   2   5         27.73         -1.64        11.84 o                         
  -7   2   5       1010.42        983.44        26.31 o                         
  -6   2   5        439.90        483.45        19.67 o                         
  -5   2   5        641.25        634.05        19.89 o                         
  -4   2   5       1377.10       1319.53        23.17 o                         
  -3   2   5       1260.25       1354.52        24.00 o                         
  -2   2   5       1608.60       1640.51        23.55 o                         
  -1   2   5       5370.94       5184.63        70.43 o                         
   0   2   5        938.09        882.51        20.50 o                         
   1   2   5        779.60        713.81        19.79 o                         
   2   2   5          6.31          9.05        10.31 o                         
   3   2   5       2188.24       2175.85        30.05 o                         
   4   2   5        605.10        612.41        25.37 o                         
   5   2   5        400.48        412.67        22.35 o                         
   6   2   5         15.23         11.76        12.83 o                         
   7   2   5       1492.01       1397.22        29.15 o                         
   8   2   5        557.96        556.62        23.79 o                         
   9   2   5          3.76          9.84        13.64 o                         
  10   2   5          1.71          1.71        14.21 o                         
  11   2   5        503.34        471.42        26.55 o                         
  12   2   5         30.48         29.29        16.26 o                         
  13   2   5         72.14         66.93        19.40 o                         
  14   2   5        439.97        456.70        32.34 o                         
  15   2   5        375.20        398.23        31.70 o                         
  16   2   5         86.10         82.81        24.38 o                         
  17   2   5         54.30         68.68        23.30 o                         
  18   2   5         14.84         -3.32        25.26 o                         
  19   2   5        133.80        139.47        29.54 o                         
  20   2   5         51.60         86.99        29.40 o                         
  21   2   5          3.14         11.72        28.51 o                         
  22   2   5        221.35        197.08        37.02 o                         
  23   2   5         31.79         -3.26        31.50 o                         
 -23   3   5          0.24        -18.90        40.82 o                         
 -22   3   5        156.79        240.59        45.75 o                         
 -21   3   5          3.76         25.38        36.51 o                         
 -20   3   5         13.40         17.68        29.44 o                         
 -19   3   5         55.83         34.30        30.01 o                         
 -18   3   5       1081.51       1055.70        53.62 o                         
 -17   3   5          0.08          5.11        26.63 o                         
 -16   3   5        121.57         94.36        28.11 o                         
 -15   3   5          6.30         -1.89        24.27 o                         
 -14   3   5         59.48         48.11        24.57 o                         
 -13   3   5         36.61         26.32        24.02 o                         
 -12   3   5        193.49        199.20        25.49 o                         
 -11   3   5        259.73        232.68        22.76 o                         
 -10   3   5          0.90          4.63        16.53 o                         
  -9   3   5        210.08        224.03        17.10 o                         
  -8   3   5        485.61        464.44        22.49 o                         
  -7   3   5       1967.75       1981.53        29.81 o                         
  -6   3   5        338.23        367.74        21.62 o                         
  -5   3   5        202.97        190.91        15.88 o                         
  -4   3   5        208.67        219.34        14.81 o                         
  -3   3   5         38.34         34.61        11.45 o                         
  -2   3   5       2226.94       2196.05        27.60 o                         
  -1   3   5       1187.53       1181.67        23.01 o                         
   0   3   5       1327.67       1271.05        20.78 o                         
   1   3   5        335.95        310.54        14.78 o                         
   2   3   5       1233.04       1212.91        19.93 o                         
   3   3   5       4481.10       4508.99        36.81 o                         
   4   3   5       2474.64       2472.59        45.67 o                         
   5   3   5        261.90        278.55        14.12 o                         
   6   3   5       1173.87       1229.50        24.99 o                         
   7   3   5        480.18        453.60        21.70 o                         
   8   3   5        151.53        142.22        15.95 o                         
   9   3   5         13.43         13.18        13.63 o                         
  10   3   5         87.00         71.35        15.25 o                         
  11   3   5         62.54         60.28        16.17 o                         
  12   3   5         21.06         34.89        16.58 o                         
  13   3   5          0.09         -5.07        16.98 o                         
  14   3   5        209.93        177.88        22.89 o                         
  15   3   5        162.73        136.62        22.99 o                         
  16   3   5         94.88        101.40        21.82 o                         
  17   3   5       1067.04       1148.70        41.70 o                         
  18   3   5         17.19         38.18        24.38 o                         
  19   3   5         57.89         60.91        27.61 o                         
  20   3   5         48.34         76.88        28.41 o                         
  21   3   5         18.36        -22.66        27.17 o                         
  22   3   5          0.01        -11.36        31.89 o                         
  23   3   5         50.75         53.37        34.53 o                         
 -23   4   5        138.23        163.36        44.87 o                         
 -22   4   5          1.59         18.42        38.98 o                         
 -21   4   5         10.64         -3.67        32.60 o                         
 -20   4   5        114.07         97.36        34.06 o                         
 -19   4   5         10.62         30.84        30.88 o                         
 -18   4   5          1.14        -28.64        28.64 o                         
 -17   4   5        311.95        346.50        40.80 o                         
 -16   4   5         69.79         69.87        31.19 o                         
 -15   4   5          5.42        -14.01        27.19 o                         
 -14   4   5        410.80        366.63        41.06 o                         
 -13   4   5        249.97        245.28        29.53 o                         
 -12   4   5          0.03        -20.42        22.03 o                         
 -11   4   5        511.43        555.31        37.67 o                         
 -10   4   5         68.40         49.47        21.73 o                         
  -9   4   5          5.03         11.32        17.52 o                         
  -8   4   5       1329.64       1284.83        32.74 o                         
  -7   4   5          6.18          8.20        14.90 o                         
  -6   4   5        163.84        139.44        15.62 o                         
  -5   4   5        102.69        100.30        12.46 o                         
  -4   4   5        152.20        172.73        13.85 o                         
  -3   4   5        108.87         89.86        12.03 o                         
  -2   4   5       1572.29       1561.90        23.15 o                         
  -1   4   5        336.11        356.91        16.63 o                         
   0   4   5        713.11        728.78        16.66 o                         
   1   4   5         88.99        110.08        10.26 o                         
   2   4   5         84.49         78.07        10.67 o                         
   3   4   5         27.45         38.42         9.83 o                         
   4   4   5        522.42        488.16        17.07 o                         
   5   4   5       1322.49       1210.49        21.18 o                         
   6   4   5       1817.62       1808.34        26.32 o                         
   7   4   5         67.57         72.06        11.80 o                         
   8   4   5        317.90        354.41        19.92 o                         
   9   4   5        121.16        110.16        14.78 o                         
  10   4   5        827.67        839.91        27.43 o                         
  11   4   5        411.77        367.25        24.48 o                         
  12   4   5        255.83        256.93        22.49 o                         
  13   4   5         28.21         31.67        17.73 o                         
  14   4   5          0.02        -16.87        16.87 o                         
  15   4   5         38.76         44.03        19.79 o                         
  16   4   5        415.44        496.18        33.09 o                         
  17   4   5          0.33        -16.68        21.06 o                         
  18   4   5          0.18          7.03        23.74 o                         
  19   4   5        134.21        136.80        29.90 o                         
  20   4   5        108.08        148.03        29.74 o                         
  21   4   5         47.93         50.61        31.24 o                         
  22   4   5          4.04          2.96        35.07 o                         
 -22   5   5          7.74         32.79        35.56 o                         
 -21   5   5          1.95          2.87        33.27 o                         
 -20   5   5         61.45         84.44        33.92 o                         
 -19   5   5        183.64        223.49        35.59 o                         
 -18   5   5         26.65         12.69        29.13 o                         
 -17   5   5        127.58         80.62        29.58 o                         
 -16   5   5        155.15        131.75        29.68 o                         
 -15   5   5         58.72         77.40        26.90 o                         
 -14   5   5          0.34        -13.94        23.55 o                         
 -13   5   5          5.20         29.79        26.03 o                         
 -12   5   5       1146.91       1141.03        50.91 o                         
 -11   5   5          3.35         -1.50        22.88 o                         
 -10   5   5          4.18        -19.43        19.50 o                         
  -9   5   5         42.02         29.26        18.66 o                         
  -8   5   5         34.40         22.35        16.55 o                         
  -7   5   5        376.62        349.69        25.16 o                         
  -6   5   5         51.70         50.02        14.62 o                         
  -5   5   5         31.58         41.43        16.21 o                         
  -4   5   5        150.16        143.23        17.34 o                         
  -3   5   5          7.41          2.85        13.59 o                         
  -2   5   5        254.81        237.82        18.91 o                         
  -1   5   5         17.84         22.95        11.84 o                         
   0   5   5          1.03         -2.50        10.39 o                         
   1   5   5        265.18        257.42        18.12 o                         
   2   5   5        275.15        281.81        23.16 o                         
   3   5   5        472.64        476.47        28.74 o                         
   4   5   5         61.89         74.14        17.61 o                         
   5   5   5       1530.48       1524.20        35.49 o                         
   6   5   5        179.46        161.51        20.42 o                         
   7   5   5        357.13        338.74        28.37 o                         
   8   5   5         25.59         40.78        20.72 o                         
   9   5   5         28.58         19.77        14.97 o                         
  10   5   5        364.91        369.58        21.31 o                         
  11   5   5        260.43        278.63        22.36 o                         
  12   5   5         98.04         80.98        17.87 o                         
  13   5   5        132.48        153.34        20.61 o                         
  14   5   5        100.57         83.41        20.55 o                         
  15   5   5        316.09        359.46        28.76 o                         
  16   5   5         18.50         35.86        23.34 o                         
  17   5   5          8.20         -9.81        23.78 o                         
  18   5   5         17.17         33.41        25.61 o                         
  19   5   5          3.58         -9.44        23.80 o                         
  20   5   5          4.54          5.31        24.76 o                         
  21   5   5        120.43        118.80        31.45 o                         
 -20   6   5         17.48        -20.96        32.22 o                         
 -19   6   5         85.98        122.15        34.53 o                         
 -18   6   5          1.24        -11.85        29.64 o                         
 -17   6   5        107.26        134.74        31.85 o                         
 -16   6   5         27.99         27.24        27.90 o                         
 -15   6   5         10.46         13.77        26.67 o                         
 -14   6   5          5.25         -4.03        25.25 o                         
 -13   6   5        249.63        262.50        29.66 o                         
 -12   6   5        296.78        413.93        36.44 o                         
 -11   6   5        454.85        490.46        38.71 o                         
 -10   6   5        120.56        106.48        21.61 o                         
  -9   6   5       3473.53       3435.41        47.16 o                         
  -8   6   5          7.00          2.97        18.90 o                         
  -7   6   5          2.92         16.88        17.29 o                         
  -6   6   5          0.84          2.79        16.54 o                         
  -5   6   5        400.52        357.67        24.62 o                         
  -4   6   5         51.51         43.54        15.76 o                         
  -3   6   5        198.57        186.65        17.44 o                         
  -2   6   5         40.23         55.30        14.47 o                         
  -1   6   5          0.69          0.87        12.31 o                         
   0   6   5         69.91         64.04        11.48 o                         
   1   6   5        320.16        344.05        29.15 o                         
   2   6   5       2181.95       2087.79        45.43 o                         
   3   6   5          0.11          6.80        23.32 o                         
   4   6   5         46.61         48.04        22.86 o                         
   5   6   5        710.50        712.81        40.31 o                         
   6   6   5        333.59        307.37        31.54 o                         
   7   6   5         18.19          2.14        23.75 o                         
   8   6   5       1366.45       1278.62        52.27 o                         
   9   6   5        111.78        111.88        27.81 o                         
  10   6   5       1165.73       1127.07        50.99 o                         
  11   6   5         62.05         68.91        28.65 o                         
  12   6   5        693.59        670.96        37.31 o                         
  13   6   5         45.90         41.22        22.99 o                         
  14   6   5         20.17         31.54        26.60 o                         
  15   6   5         64.36         60.06        26.43 o                         
  16   6   5         80.89         24.22        27.14 o                         
  17   6   5          4.78         23.79        31.90 o                         
  18   6   5         25.60         35.48        35.11 o                         
  19   6   5        153.45        171.38        33.24 o                         
  20   6   5        479.40        523.23        54.43 o                         
 -19   7   5         64.20         69.67        33.56 o                         
 -18   7   5         23.08         20.46        31.56 o                         
 -17   7   5         30.17         16.03        29.92 o                         
 -16   7   5         39.30         29.77        29.01 o                         
 -15   7   5         22.02         63.45        28.60 o                         
 -14   7   5         66.83         50.44        24.68 o                         
 -13   7   5        116.45        170.99        26.53 o                         
 -12   7   5        161.04        126.78        24.00 o                         
 -11   7   5        119.18        100.73        23.34 o                         
 -10   7   5          1.34         -1.74        22.06 o                         
  -9   7   5        289.11        312.07        27.87 o                         
  -8   7   5         33.48         39.13        20.45 o                         
  -7   7   5         18.06         19.89        18.57 o                         
  -6   7   5        140.81        127.59        20.54 o                         
  -5   7   5       1080.13       1059.16        34.26 o                         
  -4   7   5        206.20        245.24        22.78 o                         
  -3   7   5       1246.68       1226.96        40.89 o                         
  -2   7   5        110.48        125.66        16.69 o                         
  -1   7   5        222.11        193.26        17.44 o                         
   0   7   5        539.50        551.26        27.36 o                         
   1   7   5        128.52        111.06        36.00 o                         
   2   7   5        459.36        455.41        40.08 o                         
   3   7   5        254.71        253.03        31.23 o                         
   4   7   5         31.82         33.43        24.50 o                         
   5   7   5        100.93         87.33        26.53 o                         
   6   7   5        239.87        287.24        31.03 o                         
   7   7   5         20.21         40.53        25.98 o                         
   8   7   5         29.11         23.85        29.49 o                         
   9   7   5        189.96        162.14        33.51 o                         
  10   7   5         93.64         93.46        32.32 o                         
  11   7   5         10.00         10.45        31.24 o                         
  12   7   5         10.29          2.74        32.91 o                         
  13   7   5        332.43        329.15        41.64 o                         
  14   7   5         42.78         10.17        34.57 o                         
  15   7   5        351.72        295.92        43.43 o                         
  16   7   5        103.28         92.69        39.30 o                         
  17   7   5         85.16         46.62        52.57 o                         
  18   7   5         25.60          7.99        28.63 o                         
 -17   8   5          5.23         36.81        27.34 o                         
 -16   8   5         78.22        103.58        28.15 o                         
 -15   8   5          7.40          1.09        25.62 o                         
 -14   8   5          5.70          1.66        27.59 o                         
 -13   8   5          4.47          0.55        26.00 o                         
 -12   8   5        763.46        799.72        47.05 o                         
 -11   8   5          4.70         11.60        24.64 o                         
 -10   8   5         11.35         25.02        24.26 o                         
  -9   8   5          9.46         38.79        23.36 o                         
  -8   8   5        370.61        373.62        30.48 o                         
  -7   8   5          0.06         -4.27        19.94 o                         
  -6   8   5        172.73        218.28        22.94 o                         
  -5   8   5          9.07         20.36        18.67 o                         
  -4   8   5          0.01         12.32        17.37 o                         
  -3   8   5         78.77         82.70        17.91 o                         
  -2   8   5         72.50         97.44        20.95 o                         
  -1   8   5        200.52        173.62        22.39 o                         
   0   8   5          1.53          2.38        28.63 o                         
   1   8   5        220.20        239.56        36.20 o                         
   2   8   5         47.74         44.93        33.78 o                         
   3   8   5        906.44        799.10        57.50 o                         
   4   8   5        155.15        168.12        33.35 o                         
   5   8   5        211.03        218.06        30.98 o                         
   6   8   5        178.06        190.37        31.23 o                         
   7   8   5        235.49        198.87        31.74 o                         
   8   8   5          9.93         21.31        29.02 o                         
   9   8   5        277.24        307.47        38.47 o                         
  10   8   5        125.66        127.46        35.47 o                         
  11   8   5         31.69         22.61        19.91 o                         
  12   8   5         32.12         13.54        34.82 o                         
  13   8   5         10.01         -5.69        35.81 o                         
  14   8   5        105.88         75.70        39.02 o                         
  15   8   5          0.50        -10.23        37.62 o                         
  16   8   5         35.64         30.21        39.62 o                         
 -14   9   5        138.68        164.59        32.81 o                         
 -13   9   5         12.43         56.52        29.01 o                         
 -12   9   5         88.64         49.82        28.40 o                         
 -11   9   5         48.38         42.90        26.78 o                         
 -10   9   5         39.94         44.96        26.04 o                         
  -9   9   5         23.13         31.07        24.77 o                         
  -8   9   5        120.25        164.87        26.92 o                         
  -7   9   5         28.12         24.16        21.70 o                         
  -6   9   5        173.02        144.79        23.17 o                         
  -5   9   5         77.02         50.09        20.59 o                         
  -4   9   5        412.47        454.50        36.99 o                         
  -3   9   5         86.04         77.80        23.44 o                         
  -2   9   5         67.67         73.24        24.37 o                         
  -1   9   5          4.13          8.69        31.17 o                         
   0   9   5        162.91        214.24        37.46 o                         
   1   9   5         87.47         77.81        34.30 o                         
   2   9   5         25.86         42.40        33.18 o                         
   3   9   5         11.51          5.84        33.04 o                         
   4   9   5        373.55        517.84        52.29 o                         
   5   9   5         72.42        102.53        30.90 o                         
   6   9   5         39.09         52.61        30.10 o                         
   7   9   5         73.93         42.82        30.56 o                         
   8   9   5        475.13        484.78        62.71 o                         
   9   9   5         79.17         67.39        35.36 o                         
  10   9   5         15.97         46.60        35.90 o                         
  11   9   5          4.14          7.34        36.26 o                         
  12   9   5        108.63        104.21        23.97 o                         
  13   9   5         30.82         40.51        38.86 o                         
  14   9   5        134.71        174.42        43.06 o                         
 -11  10   5         48.98         71.59        30.33 o                         
 -10  10   5        170.03        171.83        30.21 o                         
  -9  10   5          3.97         16.40        25.95 o                         
  -8  10   5         11.29         19.33        33.83 o                         
  -7  10   5        101.58        115.29        26.06 o                         
  -6  10   5        190.28        195.42        32.34 o                         
  -5  10   5        125.54        126.99        28.59 o                         
  -4  10   5        123.54        157.17        30.46 o                         
  -3  10   5         84.42        126.68        29.62 o                         
  -2  10   5         17.91         34.32        27.33 o                         
  -1  10   5          0.07         -2.76        41.68 o                         
   0  10   5         96.17         65.35        37.01 o                         
   1  10   5          6.60         47.73        35.75 o                         
   2  10   5        165.87        207.91        41.68 o                         
   3  10   5         14.23          5.00        35.76 o                         
   4  10   5        177.17        136.89        43.88 o                         
   5  10   5         75.16        130.14        40.06 o                         
   6  10   5         41.99         43.04        34.54 o                         
   7  10   5          0.30         13.89        42.48 o                         
   8  10   5        186.75        231.01        38.85 o                         
   9  10   5         82.97         36.02        36.53 o                         
  10  10   5         84.59        111.72        39.21 o                         
  -5  11   5         34.41         36.58        32.22 o                         
  -4  11   5        192.86        233.24        46.36 o                         
  -3  11   5        157.22        151.39        33.99 o                         
  -2  11   5          2.39          7.34        36.05 o                         
  -1  11   5         88.75        146.05        40.33 o                         
   0  11   5          8.16         59.93        48.31 o                         
   1  11   5         34.25          1.42        37.02 o                         
   2  11   5         41.69         46.72        40.06 o                         
   3  11   5        139.49        167.84        43.80 o                         
   4  11   5          0.19          4.13        39.58 o                         
 -24   0   6        210.85        299.44        96.40 o                         
 -23   0   6         32.05        101.23        81.61 o                         
 -22   0   6          8.66         48.63        74.50 o                         
 -21   0   6         11.95          2.68        63.41 o                         
 -20   0   6         59.19         29.00        39.72 o                         
 -19   0   6        635.07        642.83        77.58 o                         
 -18   0   6        887.80        988.51        67.77 o                         
 -17   0   6        789.16        816.70        91.42 o                         
 -16   0   6        298.98        290.67        35.88 o                         
 -15   0   6       2142.97       2153.18        63.16 o                         
 -14   0   6        624.92        639.67        47.07 o                         
 -13   0   6       1329.26       1345.21        51.65 o                         
 -12   0   6         50.73         53.96        24.92 o                         
 -11   0   6        294.07        340.17        38.06 o                         
 -10   0   6          7.43          3.64        21.63 o                         
  -9   0   6        810.83        808.90        41.87 o                         
  -8   0   6         29.30         41.01        21.10 o                         
  -7   0   6       2835.60       2798.88        52.48 o                         
  -6   0   6         24.74         25.86        19.51 o                         
  -5   0   6        485.30        395.82        32.25 o                         
  -4   0   6         30.76         13.87        18.78 o                         
  -3   0   6       2461.48       2554.46        46.56 o                         
  -2   0   6       1678.59       1826.30        39.66 o                         
  -1   0   6          2.16         29.01        13.25 o                         
   0   0   6       2271.17       2490.76        56.99 o                         
   1   0   6      15051.15      15734.93       278.25 o                         
   2   0   6          4.03         21.78        15.77 o                         
   3   0   6        641.59        622.41        28.24 o                         
   4   0   6       1743.14       1855.98        36.46 o                         
   5   0   6         24.84          9.89        15.45 o                         
   6   0   6        131.92        168.11        18.69 o                         
   7   0   6          7.71          0.54        16.68 o                         
   8   0   6       1579.20       1612.13        44.47 o                         
   9   0   6       2423.60       2525.62       133.29 o                         
  10   0   6       1083.35       1141.58        59.69 o                         
  11   0   6         24.00         27.25        27.88 o                         
  12   0   6       1103.03       1167.58        82.84 o                         
  13   0   6         65.41         64.59        31.06 o                         
  14   0   6        259.03        240.07        37.23 o                         
  15   0   6          8.30         11.14        33.88 o                         
  16   0   6          1.74         13.78        35.35 o                         
  17   0   6        617.94        592.93        64.00 o                         
  18   0   6        259.76        202.84        44.69 o                         
  19   0   6        170.26        140.75        45.08 o                         
  20   0   6        831.65        788.11       129.12 o                         
  21   0   6          3.84          3.97        37.66 o                         
  22   0   6         12.17         25.95        38.60 o                         
  23   0   6         21.68         67.27        49.86 o                         
 -24   1   6         14.41        -27.54        45.27 o                         
 -23   1   6          3.58         51.22        45.29 o                         
 -22   1   6        149.25        184.60        42.35 o                         
 -21   1   6         27.58         53.01        37.27 o                         
 -20   1   6         59.88         33.03        35.54 o                         
 -19   1   6        423.88        506.80        55.07 o                         
 -18   1   6        679.71        730.63        50.03 o                         
 -17   1   6         49.80         27.13        24.35 o                         
 -16   1   6        231.09        191.64        25.83 o                         
 -15   1   6        841.22        853.87        39.32 o                         
 -14   1   6       1019.38        978.23        35.76 o                         
 -13   1   6          2.24         -7.62        17.31 o                         
 -12   1   6        342.37        304.05        23.76 o                         
 -11   1   6         16.86          9.24        16.15 o                         
 -10   1   6        167.09        188.30        18.41 o                         
  -9   1   6         92.96         75.24        15.99 o                         
  -8   1   6         29.05         36.20        14.53 o                         
  -7   1   6         58.03         62.94        13.02 o                         
  -6   1   6        593.78        646.40        20.62 o                         
  -5   1   6          9.73         -4.43        12.04 o                         
  -4   1   6         99.48         72.13        12.08 o                         
  -3   1   6       3394.18       3434.50        33.84 o                         
  -2   1   6       3508.68       3502.47        39.71 o                         
  -1   1   6        703.06        822.34        20.06 o                         
   0   1   6       1486.91       1716.37        24.22 o                         
   1   1   6       6306.60       6912.26        67.22 o                         
   2   1   6       6212.97       6754.19        47.79 o                         
   3   1   6         33.87         60.01        13.64 o                         
   4   1   6        147.66        122.60        14.28 o                         
   5   1   6         40.08         35.61        13.20 o                         
   6   1   6         26.96         23.04        13.26 o                         
   7   1   6        534.72        546.61        24.32 o                         
   8   1   6        128.31        154.76        17.95 o                         
   9   1   6         51.84         53.01        16.89 o                         
  10   1   6       2606.18       2609.17        69.56 o                         
  11   1   6       1401.34       1458.32        40.31 o                         
  12   1   6        465.49        444.78        34.41 o                         
  13   1   6        554.98        575.44        37.48 o                         
  14   1   6         87.56         56.63        23.48 o                         
  15   1   6         15.98         22.11        23.93 o                         
  16   1   6         21.42         42.20        25.30 o                         
  17   1   6          8.45          5.25        26.10 o                         
  18   1   6         20.17          9.79        27.40 o                         
  19   1   6          3.46          8.18        28.38 o                         
  20   1   6         48.73         82.97        28.90 o                         
  21   1   6        219.03        282.26        31.10 o                         
  22   1   6          8.36          9.53        27.17 o                         
  23   1   6         17.35         -9.66        29.67 o                         
 -23   2   6         42.81         60.61        40.56 o                         
 -22   2   6         55.89         25.72        38.44 o                         
 -21   2   6          0.17        -19.04        35.85 o                         
 -20   2   6         98.39         95.99        37.98 o                         
 -19   2   6        140.61        140.30        33.24 o                         
 -18   2   6        986.91        893.54        53.33 o                         
 -17   2   6        128.23         76.34        29.48 o                         
 -16   2   6       2093.46       1986.14        58.85 o                         
 -15   2   6        657.40        656.81        41.87 o                         
 -14   2   6        421.55        360.82        33.24 o                         
 -13   2   6          9.69          9.23        21.66 o                         
 -12   2   6        343.92        304.84        25.88 o                         
 -11   2   6         56.83         46.41        18.19 o                         
 -10   2   6        136.45        153.37        18.53 o                         
  -9   2   6         98.36        107.47        15.75 o                         
  -8   2   6        375.67        348.53        21.61 o                         
  -7   2   6        733.81        684.69        22.30 o                         
  -6   2   6        167.80        167.10        14.22 o                         
  -5   2   6        320.79        338.12        18.64 o                         
  -4   2   6         98.16        134.28        12.37 o                         
  -3   2   6        113.48         80.12        11.99 o                         
  -2   2   6        180.16        147.98        12.61 o                         
  -1   2   6        480.23        477.11        19.77 o                         
   0   2   6        265.56        272.32        17.72 o                         
   1   2   6       1466.71       1553.75        25.08 o                         
   2   2   6       1618.27       1656.56        33.49 o                         
   3   2   6         84.39        116.69        13.27 o                         
   4   2   6         14.00         15.61        11.98 o                         
   5   2   6        457.09        414.54        23.53 o                         
   6   2   6         13.72         -7.63        13.69 o                         
   7   2   6         60.29         50.43        15.24 o                         
   8   2   6       1203.26       1265.59        31.79 o                         
   9   2   6         68.08         67.70        16.76 o                         
  10   2   6        504.90        502.24        28.53 o                         
  11   2   6        171.66        170.30        21.71 o                         
  12   2   6        153.74        166.55        23.63 o                         
  13   2   6         84.94         80.40        20.57 o                         
  14   2   6         38.12         45.82        22.53 o                         
  15   2   6         12.55         16.53        22.63 o                         
  16   2   6          1.79          3.12        23.88 o                         
  17   2   6       1003.55       1032.31        55.69 o                         
  18   2   6        214.71        180.94        33.23 o                         
  19   2   6         11.58         19.27        27.94 o                         
  20   2   6          1.25         -0.89        29.12 o                         
  21   2   6        387.70        399.70        34.51 o                         
  22   2   6        176.39        197.85        32.95 o                         
  23   2   6         36.52         49.69        31.23 o                         
 -23   3   6        149.68        145.14        45.32 o                         
 -22   3   6         66.67         60.00        41.27 o                         
 -21   3   6         21.61         42.06        42.65 o                         
 -20   3   6          4.26         15.89        35.18 o                         
 -19   3   6         22.22         -0.21        32.54 o                         
 -18   3   6         37.63         22.75        33.17 o                         
 -17   3   6        186.59        182.49        36.13 o                         
 -16   3   6       1888.31       1942.22        66.24 o                         
 -15   3   6         30.42        -23.54        27.98 o                         
 -14   3   6        657.78        664.43        57.26 o                         
 -13   3   6          8.39          8.42        26.49 o                         
 -12   3   6       1267.52       1298.53        44.01 o                         
 -11   3   6         29.95         28.28        20.88 o                         
 -10   3   6        575.22        577.01        34.93 o                         
  -9   3   6         29.89         11.36        16.16 o                         
  -8   3   6         77.74         94.46        16.16 o                         
  -7   3   6        348.27        292.18        21.17 o                         
  -6   3   6          0.01          1.47        13.46 o                         
  -5   3   6       1199.70       1151.00        25.92 o                         
  -4   3   6       1116.35       1097.40        24.76 o                         
  -3   3   6        617.13        598.42        21.60 o                         
  -2   3   6        223.15        249.94        16.72 o                         
  -1   3   6       3558.21       3541.95        34.33 o                         
   0   3   6        173.99        222.12        14.98 o                         
   1   3   6        734.73        694.32        21.09 o                         
   2   3   6         12.70          0.16        10.14 o                         
   3   3   6          0.07          4.44        10.34 o                         
   4   3   6       3714.34       3857.40        49.47 o                         
   5   3   6        138.88        141.76        14.34 o                         
   6   3   6        449.34        431.29        24.00 o                         
   7   3   6          0.10          4.27        14.04 o                         
   8   3   6         25.01         25.34        15.03 o                         
   9   3   6         32.30         49.04        16.38 o                         
  10   3   6         19.78         33.43        16.05 o                         
  11   3   6        743.75        765.11        31.30 o                         
  12   3   6        302.24        327.46        25.07 o                         
  13   3   6          4.92        -19.02        19.02 o                         
  14   3   6          0.27          3.33        19.94 o                         
  15   3   6        140.78        141.76        24.12 o                         
  16   3   6        231.10        313.47        31.11 o                         
  17   3   6        221.15        193.23        28.71 o                         
  18   3   6        371.60        352.33        32.04 o                         
  19   3   6          0.18         39.39        28.02 o                         
  20   3   6         49.28         22.80        28.76 o                         
  21   3   6          5.13          3.19        29.00 o                         
  22   3   6         22.22         35.02        30.58 o                         
 -22   4   6         20.07         -6.41        39.87 o                         
 -21   4   6          6.25        -10.43        32.96 o                         
 -20   4   6         54.40         93.58        34.44 o                         
 -19   4   6         10.72         -6.70        33.97 o                         
 -18   4   6         53.41         50.22        33.86 o                         
 -17   4   6          9.51         13.56        32.79 o                         
 -16   4   6         19.87          4.01        28.13 o                         
 -15   4   6        225.95        209.42        32.68 o                         
 -14   4   6        200.35        194.60        35.87 o                         
 -13   4   6        165.50        116.02        27.85 o                         
 -12   4   6        585.23        536.67        41.24 o                         
 -11   4   6        477.99        480.62        38.75 o                         
 -10   4   6        614.14        619.57        38.84 o                         
  -9   4   6        421.49        430.63        32.13 o                         
  -8   4   6        321.75        291.78        23.99 o                         
  -7   4   6        155.78        198.71        22.37 o                         
  -6   4   6         31.10         36.67        14.82 o                         
  -5   4   6        256.34        268.05        18.78 o                         
  -4   4   6        752.96        784.53        23.98 o                         
  -3   4   6        627.21        641.36        21.50 o                         
  -2   4   6       1133.73       1163.68        23.20 o                         
  -1   4   6        276.50        305.72        17.10 o                         
   0   4   6        297.16        295.13        16.65 o                         
   1   4   6       1740.05       1786.01        24.56 o                         
   2   4   6         50.11         49.04        10.83 o                         
   3   4   6         60.13         68.57        10.58 o                         
   4   4   6          0.92         -7.73         9.88 o                         
   5   4   6         61.28         49.14        11.18 o                         
   6   4   6        495.78        475.70        19.86 o                         
   7   4   6        620.69        602.32        24.95 o                         
   8   4   6       1297.42       1310.49        30.86 o                         
   9   4   6       1331.48       1320.39        31.22 o                         
  10   4   6         90.73         96.45        16.99 o                         
  11   4   6        135.27        129.26        18.41 o                         
  12   4   6       1580.36       1671.07        38.04 o                         
  13   4   6        245.89        289.18        24.83 o                         
  14   4   6        110.10        123.24        22.37 o                         
  15   4   6         62.38         39.35        22.15 o                         
  16   4   6       1043.69       1009.19        40.57 o                         
  17   4   6          3.42         -3.71        22.28 o                         
  18   4   6        190.20        206.78        27.99 o                         
  19   4   6        144.06        167.95        42.55 o                         
  20   4   6         12.93         -9.81        31.10 o                         
  21   4   6          0.39         -0.94        30.74 o                         
 -21   5   6         88.99         67.00        35.66 o                         
 -20   5   6          4.13        -31.33        31.33 o                         
 -19   5   6         97.37         66.30        32.53 o                         
 -18   5   6          0.05        -13.73        29.35 o                         
 -17   5   6        140.52        119.83        30.50 o                         
 -16   5   6         15.76         26.65        29.44 o                         
 -15   5   6         21.00         45.96        30.07 o                         
 -14   5   6        152.98         32.93        28.20 o                         
 -13   5   6        612.35        611.78        45.50 o                         
 -12   5   6         30.05         39.48        25.73 o                         
 -11   5   6         92.14        115.95        27.90 o                         
 -10   5   6         43.37         57.89        23.93 o                         
  -9   5   6        238.02        221.39        23.67 o                         
  -8   5   6         19.76         21.76        17.93 o                         
  -7   5   6        159.97        154.77        19.31 o                         
  -6   5   6         40.20         35.61        17.74 o                         
  -5   5   6       1007.73        980.44        32.26 o                         
  -4   5   6        149.26        126.39        17.47 o                         
  -3   5   6        812.22        764.96        25.24 o                         
  -2   5   6        471.33        432.77        22.01 o                         
  -1   5   6       1271.71       1231.53        24.73 o                         
   0   5   6         14.81         19.77        11.16 o                         
   1   5   6        322.70        332.64        17.11 o                         
   2   5   6       1183.63       1229.12        26.70 o                         
   3   5   6        228.18        205.34        13.44 o                         
   4   5   6         78.81         75.64        14.31 o                         
   5   5   6         53.20         27.81        14.16 o                         
   6   5   6         23.31         30.20        15.01 o                         
   7   5   6         28.70         30.55        12.66 o                         
   8   5   6        660.23        696.25        35.36 o                         
   9   5   6         10.47        -13.00        13.00 o                         
  10   5   6        260.19        273.83        21.59 o                         
  11   5   6        225.12        222.82        23.15 o                         
  12   5   6       1030.03        967.08        34.21 o                         
  13   5   6       1758.30       1810.31        41.46 o                         
  14   5   6          4.81         29.39        20.34 o                         
  15   5   6          3.65         -0.36        21.60 o                         
  16   5   6          4.52         25.58        23.93 o                         
  17   5   6        187.17        168.72        27.97 o                         
  18   5   6         68.68         56.81        27.30 o                         
  19   5   6          8.40         19.97        27.36 o                         
  20   5   6         13.21         11.70        30.54 o                         
 -20   6   6        152.54        198.03        48.41 o                         
 -19   6   6         26.46          7.93        32.81 o                         
 -18   6   6         51.40         58.98        32.06 o                         
 -17   6   6         12.40         28.75        29.58 o                         
 -16   6   6          3.12         24.55        28.79 o                         
 -15   6   6          6.98          5.30        26.78 o                         
 -14   6   6        142.37        166.98        29.09 o                         
 -13   6   6          8.57         26.55        25.79 o                         
 -12   6   6         23.78         52.09        25.46 o                         
 -11   6   6        835.06        788.49        41.98 o                         
 -10   6   6        121.39        121.71        23.80 o                         
  -9   6   6        220.37        230.04        22.94 o                         
  -8   6   6        143.97        165.76        22.36 o                         
  -7   6   6        205.76        216.25        23.68 o                         
  -6   6   6          9.91         11.50        18.26 o                         
  -5   6   6        626.39        566.81        31.12 o                         
  -4   6   6         61.80         77.33        17.71 o                         
  -3   6   6         92.55         78.28        16.24 o                         
  -2   6   6        172.65        171.23        17.35 o                         
  -1   6   6          8.37         -3.48        12.76 o                         
   0   6   6          0.00         12.19        11.52 o                         
   1   6   6          6.19         17.36        12.35 o                         
   2   6   6         76.96         63.11        18.00 o                         
   3   6   6        347.24        367.42        39.26 o                         
   4   6   6        245.50        262.94        21.26 o                         
   5   6   6         23.80          6.50        26.36 o                         
   6   6   6       1274.36       1194.76        42.18 o                         
   7   6   6        135.07        131.97        16.99 o                         
   8   6   6          0.13         17.95        26.07 o                         
   9   6   6         12.42         23.97        26.63 o                         
  10   6   6         50.97          6.69        27.54 o                         
  11   6   6        364.25        403.48        38.67 o                         
  12   6   6        227.60        234.91        29.36 o                         
  13   6   6        696.67        649.09        41.64 o                         
  14   6   6        190.18        185.85        28.38 o                         
  15   6   6        419.75        407.41        36.84 o                         
  16   6   6         38.92         22.03        30.56 o                         
  17   6   6        743.06        766.62        56.07 o                         
  18   6   6        194.87        194.42        37.26 o                         
  19   6   6          0.37        -20.90        32.97 o                         
 -18   7   6        116.67        153.62        35.18 o                         
 -17   7   6         66.46         88.97        32.16 o                         
 -16   7   6        200.42        247.92        34.66 o                         
 -15   7   6         37.62         63.04        26.81 o                         
 -14   7   6         40.76         41.43        25.83 o                         
 -13   7   6         85.99         58.15        25.31 o                         
 -12   7   6        377.99        318.13        30.41 o                         
 -11   7   6        397.53        316.02        31.17 o                         
 -10   7   6        401.41        401.57        34.27 o                         
  -9   7   6        155.21        169.28        23.60 o                         
  -8   7   6          5.60         18.38        19.92 o                         
  -7   7   6       1175.09       1257.63        39.17 o                         
  -6   7   6       1144.60       1096.05        36.71 o                         
  -5   7   6          4.73         15.00        19.41 o                         
  -4   7   6       1027.85        989.45        36.17 o                         
  -3   7   6        140.64        165.53        20.52 o                         
  -2   7   6         10.24         24.59        16.12 o                         
  -1   7   6          8.13         -2.22        14.42 o                         
   0   7   6        459.94        443.04        29.91 o                         
   1   7   6       1031.76       1011.01        48.10 o                         
   2   7   6         42.34         45.45        26.37 o                         
   3   7   6        138.68        129.40        29.31 o                         
   4   7   6         57.22         70.20        29.15 o                         
   5   7   6       1430.43       1464.53        58.12 o                         
   6   7   6        732.80        697.04        50.47 o                         
   7   7   6         25.97         33.17        27.49 o                         
   8   7   6         32.36         35.55        30.64 o                         
   9   7   6         78.64         33.80        32.24 o                         
  10   7   6        262.68        235.95        37.78 o                         
  11   7   6        186.96        163.50        36.42 o                         
  12   7   6        174.60        155.69        37.70 o                         
  13   7   6        138.64         66.38        37.40 o                         
  14   7   6        310.23        363.12        44.38 o                         
  15   7   6          6.57         29.90        38.36 o                         
  16   7   6          4.75        -23.22        64.09 o                         
  17   7   6          0.05        -23.45        51.57 o                         
 -16   8   6          4.68          0.71        27.62 o                         
 -15   8   6          0.47         13.16        30.22 o                         
 -14   8   6        202.39        275.80        35.46 o                         
 -13   8   6         36.54         26.37        28.38 o                         
 -12   8   6         10.83         19.51        26.89 o                         
 -11   8   6        499.05        554.38        44.63 o                         
 -10   8   6        468.35        500.39        42.45 o                         
  -9   8   6        979.12        946.63        41.87 o                         
  -8   8   6          7.12          0.91        20.42 o                         
  -7   8   6        194.90        233.21        28.21 o                         
  -6   8   6        354.87        364.81        31.23 o                         
  -5   8   6        469.61        480.51        34.05 o                         
  -4   8   6        161.58        150.41        21.90 o                         
  -3   8   6          9.22         22.65        18.55 o                         
  -2   8   6        142.26        131.99        24.42 o                         
  -1   8   6         40.94         38.30        22.73 o                         
   0   8   6         65.94        105.46        34.19 o                         
   1   8   6         16.69         49.02        32.40 o                         
   2   8   6        807.62        761.71        55.59 o                         
   3   8   6          7.09        -13.67        29.21 o                         
   4   8   6         51.95         43.87        29.95 o                         
   5   8   6          1.95         23.29        30.90 o                         
   6   8   6       1253.22       1265.93        60.08 o                         
   7   8   6        474.92        484.93        40.02 o                         
   8   8   6        896.62        916.90        58.73 o                         
   9   8   6         83.16         77.05        35.34 o                         
  10   8   6        261.01        281.71        40.50 o                         
  11   8   6         86.92        106.27        37.50 o                         
  12   8   6        180.10        165.81        39.11 o                         
  13   8   6         16.52        -20.77        36.20 o                         
  14   8   6        194.74        170.08        42.12 o                         
  15   8   6         74.62         53.11        40.57 o                         
 -13   9   6          5.68          2.64        33.84 o                         
 -12   9   6         69.12         70.82        30.12 o                         
 -11   9   6        489.35        593.32        45.43 o                         
 -10   9   6        131.37        158.45        29.60 o                         
  -9   9   6        348.51        468.08        42.39 o                         
  -8   9   6         53.66         41.16        25.18 o                         
  -7   9   6         92.31        105.10        25.84 o                         
  -6   9   6         49.02         52.15        23.43 o                         
  -5   9   6        114.13         96.82        23.79 o                         
  -4   9   6          9.54         24.16        25.35 o                         
  -3   9   6          1.94         -3.76        26.04 o                         
  -2   9   6         46.78         23.93        25.70 o                         
  -1   9   6        691.92        670.63        65.54 o                         
   0   9   6         98.21        123.49        41.26 o                         
   1   9   6        108.91         98.12        37.90 o                         
   2   9   6          3.89         -5.23        34.61 o                         
   3   9   6         14.48          9.77        36.57 o                         
   4   9   6         46.18         64.15        37.26 o                         
   5   9   6        739.77        755.82        61.70 o                         
   6   9   6         16.28         16.44        44.50 o                         
   7   9   6         69.17         82.85        35.88 o                         
   8   9   6        333.39        360.06        39.61 o                         
   9   9   6         36.36         68.01        36.83 o                         
  10   9   6          1.06         62.14        37.23 o                         
  11   9   6         23.41         12.30        37.45 o                         
  12   9   6         58.72         91.47        54.58 o                         
  13   9   6         75.38         40.90        44.59 o                         
 -10  10   6         49.75         84.22        29.67 o                         
  -9  10   6         34.66         42.22        26.96 o                         
  -8  10   6         99.86        107.55        28.16 o                         
  -7  10   6         24.64         36.35        29.83 o                         
  -6  10   6        109.32        117.60        31.19 o                         
  -5  10   6          9.93          8.03        29.45 o                         
  -4  10   6          3.80         31.13        30.17 o                         
  -3  10   6          4.80         31.59        29.37 o                         
  -2  10   6         28.02         44.41        41.89 o                         
  -1  10   6         21.12         16.54        41.45 o                         
   0  10   6         41.24          6.78        41.54 o                         
   1  10   6        106.86        129.72        46.25 o                         
   2  10   6          5.67          9.97        41.68 o                         
   3  10   6         86.47        137.67        46.85 o                         
   4  10   6         21.18         52.67        42.73 o                         
   5  10   6         56.28         26.38        39.58 o                         
   6  10   6        853.92       1017.76        89.43 o                         
   7  10   6         54.59         43.69        38.15 o                         
   8  10   6          0.91         62.44        39.67 o                         
   9  10   6          0.06        -14.75        36.22 o                         
 -23   1   7          1.21        -45.55        45.55 o                         
 -22   1   7         21.35         13.88        40.59 o                         
 -21   1   7          3.96         35.20        38.27 o                         
 -20   1   7        103.64         95.80        38.22 o                         
 -19   1   7          8.59         23.90        34.87 o                         
 -18   1   7        189.29        220.30        35.03 o                         
 -17   1   7        100.99         94.19        28.42 o                         
 -16   1   7        802.99        777.81        45.71 o                         
 -15   1   7         26.87          0.69        24.38 o                         
 -14   1   7        143.74        144.02        24.22 o                         
 -13   1   7        222.18        204.29        24.36 o                         
 -12   1   7          0.55          1.53        17.94 o                         
 -11   1   7          9.66         13.50        17.58 o                         
 -10   1   7       1355.44       1244.65        34.19 o                         
  -9   1   7       1197.90       1148.75        32.37 o                         
  -8   1   7        137.41        137.22        17.74 o                         
  -7   1   7         17.46         28.35        15.13 o                         
  -6   1   7          4.66          4.84        13.21 o                         
  -5   1   7         53.86         52.33        13.67 o                         
  -4   1   7       1351.22       1272.96        25.26 o                         
  -3   1   7        340.26        348.10        18.92 o                         
  -2   1   7       1546.30       1629.12        24.05 o                         
  -1   1   7        612.68        609.70        18.26 o                         
   0   1   7        738.64        753.41        19.71 o                         
   1   1   7         79.10         96.52        12.38 o                         
   2   1   7        168.19        141.86        13.72 o                         
   3   1   7        574.58        595.18        24.25 o                         
   4   1   7       1089.08       1110.47        27.97 o                         
   5   1   7        814.30        798.02        26.45 o                         
   6   1   7         23.24         10.58        14.38 o                         
   7   1   7        108.72         88.49        17.58 o                         
   8   1   7        546.33        534.34        30.32 o                         
   9   1   7        343.72        349.42        27.02 o                         
  10   1   7        205.98        188.56        23.32 o                         
  11   1   7        189.62        186.69        24.09 o                         
  12   1   7         34.75         49.39        22.10 o                         
  13   1   7        932.32        956.17        42.53 o                         
  14   1   7         71.30         48.88        23.95 o                         
  15   1   7         54.63         47.79        25.33 o                         
  16   1   7          7.28         24.17        26.24 o                         
  17   1   7        157.87        119.23        29.31 o                         
  18   1   7        242.08        239.28        32.98 o                         
  19   1   7          0.05          8.47        29.40 o                         
  20   1   7        249.50        238.91        35.46 o                         
  21   1   7         41.23         -7.47        29.72 o                         
  22   1   7          5.98        -21.14        27.80 o                         
 -22   2   7         29.35         -6.44        45.66 o                         
 -21   2   7         31.88         82.39        49.21 o                         
 -20   2   7        106.30        115.16        43.68 o                         
 -19   2   7        355.80        300.69        38.31 o                         
 -18   2   7        178.51        154.77        33.22 o                         
 -17   2   7        181.43        165.52        32.10 o                         
 -16   2   7        392.30        391.62        39.15 o                         
 -15   2   7         94.20         47.11        25.57 o                         
 -14   2   7          7.32          6.52        23.91 o                         
 -13   2   7        767.35        721.15        40.79 o                         
 -12   2   7        364.46        295.11        27.59 o                         
 -11   2   7       1076.30       1083.19        37.07 o                         
 -10   2   7       1180.66       1189.20        36.78 o                         
  -9   2   7        914.05        895.97        33.14 o                         
  -8   2   7         92.79         89.80        18.29 o                         
  -7   2   7         43.58         54.96        15.63 o                         
  -6   2   7        216.51        236.05        17.75 o                         
  -5   2   7        903.00        917.33        24.81 o                         
  -4   2   7        294.56        326.96        18.65 o                         
  -3   2   7        225.26        241.12        16.99 o                         
  -2   2   7         22.64          5.12        11.88 o                         
  -1   2   7       1148.24       1208.84        22.78 o                         
   0   2   7        255.39        266.67        16.61 o                         
   1   2   7        296.46        282.75        17.79 o                         
   2   2   7         53.34         62.13        12.80 o                         
   3   2   7        295.58        256.89        18.92 o                         
   4   2   7        101.19        130.67        15.62 o                         
   5   2   7        217.46        228.05        23.86 o                         
   6   2   7         99.31        113.43        17.17 o                         
   7   2   7       1657.39       1659.84        48.97 o                         
   8   2   7        443.96        498.71        29.33 o                         
   9   2   7        118.52         92.11        20.63 o                         
  10   2   7        171.81        193.54        23.29 o                         
  11   2   7        548.09        570.82        36.09 o                         
  12   2   7        129.68        117.14        25.40 o                         
  13   2   7        827.76        826.03        45.11 o                         
  14   2   7        246.48        249.79        34.39 o                         
  15   2   7          5.91         12.06        26.34 o                         
  16   2   7        252.51        195.46        33.68 o                         
  17   2   7        107.86         91.42        30.76 o                         
  18   2   7         42.79         43.02        29.28 o                         
  19   2   7         59.42         50.27        30.89 o                         
  20   2   7        113.96         93.39        30.54 o                         
  21   2   7        117.72        109.25        32.18 o                         
  22   2   7          0.67          0.81        30.81 o                         
 -22   3   7        110.98         72.32        47.74 o                         
 -21   3   7          0.00        -43.56        43.56 o                         
 -20   3   7         15.27         21.59        36.49 o                         
 -19   3   7        143.16        168.20        39.31 o                         
 -18   3   7         20.72         28.87        34.44 o                         
 -17   3   7        306.05        322.91        41.16 o                         
 -16   3   7        100.55         87.51        33.53 o                         
 -15   3   7         88.26         49.61        31.13 o                         
 -14   3   7        224.95        192.18        33.68 o                         
 -13   3   7        381.35        400.55        46.38 o                         
 -12   3   7         81.53         66.37        29.93 o                         
 -11   3   7         54.60         42.99        23.59 o                         
 -10   3   7        164.11        203.75        24.43 o                         
  -9   3   7        963.28        966.05        37.27 o                         
  -8   3   7         13.09         34.70        16.65 o                         
  -7   3   7         15.36         10.13        15.03 o                         
  -6   3   7        349.66        364.15        25.01 o                         
  -5   3   7        354.69        364.76        22.27 o                         
  -4   3   7        430.62        403.75        22.00 o                         
  -3   3   7          4.05          0.17        12.62 o                         
  -2   3   7          2.04          1.34        12.35 o                         
  -1   3   7       1459.24       1468.48        27.70 o                         
   0   3   7        548.15        575.19        22.67 o                         
   1   3   7          1.40          5.13        12.25 o                         
   2   3   7        364.73        366.56        20.97 o                         
   3   3   7        785.48        816.95        24.24 o                         
   4   3   7         26.69         34.91        13.28 o                         
   5   3   7         88.62         79.84        14.24 o                         
   6   3   7          6.00          0.71        15.28 o                         
   7   3   7         21.68        -10.86        15.50 o                         
   8   3   7        284.43        259.27        22.45 o                         
   9   3   7        279.39        274.24        22.90 o                         
  10   3   7         35.71         35.65        18.62 o                         
  11   3   7        405.83        413.49        32.35 o                         
  12   3   7        167.87        169.39        24.53 o                         
  13   3   7        172.84        216.64        26.48 o                         
  14   3   7         71.62         97.53        25.02 o                         
  15   3   7        168.56        139.91        29.17 o                         
  16   3   7         26.31          8.98        26.84 o                         
  17   3   7         17.82         32.70        29.03 o                         
  18   3   7         26.74         48.83        30.74 o                         
  19   3   7        110.80        122.94        31.71 o                         
  20   3   7         24.97         19.69        30.19 o                         
  21   3   7          0.86        -25.63        30.35 o                         
 -21   4   7         77.72         66.26        39.49 o                         
 -20   4   7         11.70          2.90        36.06 o                         
 -19   4   7        146.25        133.51        39.07 o                         
 -18   4   7         47.52          1.69        33.95 o                         
 -17   4   7        346.59        337.78        42.15 o                         
 -16   4   7         65.13         80.12        33.84 o                         
 -15   4   7        137.84        123.93        33.82 o                         
 -14   4   7         72.41         56.79        30.18 o                         
 -13   4   7        278.68        291.26        32.94 o                         
 -12   4   7          1.34         17.57        25.64 o                         
 -11   4   7          4.61          0.94        24.08 o                         
 -10   4   7         24.34         47.65        24.65 o                         
  -9   4   7        426.86        369.57        42.59 o                         
  -8   4   7          0.33         -9.59        17.34 o                         
  -7   4   7        443.04        446.37        27.43 o                         
  -6   4   7       7337.42       7485.81        69.10 o                         
  -5   4   7        539.79        561.77        28.22 o                         
  -4   4   7       1223.54       1213.09        29.95 o                         
  -3   4   7        203.84        216.57        17.52 o                         
  -2   4   7       2479.36       2431.85        47.12 o                         
  -1   4   7        221.75        225.09        17.55 o                         
   0   4   7        560.56        575.11        22.77 o                         
   1   4   7        591.01        596.29        22.65 o                         
   2   4   7        240.86        273.06        18.57 o                         
   3   4   7        727.64        692.33        23.06 o                         
   4   4   7        543.61        545.60        22.36 o                         
   5   4   7        415.40        401.32        20.96 o                         
   6   4   7         38.30         40.80        13.84 o                         
   7   4   7        759.15        757.50        29.77 o                         
   8   4   7        109.42        165.47        20.27 o                         
   9   4   7        373.96        345.99        26.67 o                         
  10   4   7          0.89         10.14        17.84 o                         
  11   4   7         26.78         26.63        19.10 o                         
  12   4   7        123.73        124.95        23.56 o                         
  13   4   7        491.87        490.71        37.91 o                         
  14   4   7         68.68         80.81        24.44 o                         
  15   4   7        107.55        104.45        24.56 o                         
  16   4   7         14.20        -15.72        23.09 o                         
  17   4   7        109.22         95.30        27.83 o                         
  18   4   7          9.84        -10.74        24.80 o                         
  19   4   7         30.35          3.54        30.72 o                         
  20   4   7          9.93         25.31        35.00 o                         
 -20   5   7         63.19         49.38        35.38 o                         
 -19   5   7         29.74         50.18        34.27 o                         
 -18   5   7         11.73         30.43        35.50 o                         
 -17   5   7          9.25         22.72        34.77 o                         
 -16   5   7        167.33        138.02        35.06 o                         
 -15   5   7         79.59         77.01        31.28 o                         
 -14   5   7        252.71        238.97        40.37 o                         
 -13   5   7         17.46         11.62        27.93 o                         
 -12   5   7          8.73        -11.73        26.03 o                         
 -11   5   7        110.97        114.92        27.97 o                         
 -10   5   7        772.31        719.89        52.88 o                         
  -9   5   7         96.43         78.68        23.30 o                         
  -8   5   7        381.42        390.44        30.70 o                         
  -7   5   7        190.41        160.61        20.54 o                         
  -6   5   7        149.57        130.30        20.29 o                         
  -5   5   7         85.44         77.38        19.06 o                         
  -4   5   7        168.98        161.92        19.73 o                         
  -3   5   7        636.93        606.06        28.33 o                         
  -2   5   7       1405.41       1356.53        35.07 o                         
  -1   5   7          6.07         21.00        13.96 o                         
   0   5   7       2036.03       1987.91        39.57 o                         
   1   5   7        623.50        626.11        24.35 o                         
   2   5   7        601.58        582.53        23.22 o                         
   3   5   7         18.44         21.20        12.31 o                         
   4   5   7        461.73        438.27        20.98 o                         
   5   5   7         50.78         52.35        12.95 o                         
   6   5   7        523.00        546.42        23.66 o                         
   7   5   7        385.38        391.10        21.48 o                         
   8   5   7        253.88        264.79        22.90 o                         
   9   5   7        331.31        301.93        32.32 o                         
  10   5   7          0.35          3.95        17.70 o                         
  11   5   7        539.07        505.39        32.70 o                         
  12   5   7        264.74        235.90        25.74 o                         
  13   5   7          1.00         12.47        21.17 o                         
  14   5   7        276.32        230.76        29.27 o                         
  15   5   7         16.74          7.81        23.57 o                         
  16   5   7        213.91        197.76        28.28 o                         
  17   5   7         14.19         41.13        25.91 o                         
  18   5   7          0.39         -2.13        26.43 o                         
  19   5   7         83.88        159.32        33.35 o                         
 -19   6   7          1.57        -23.88        33.76 o                         
 -18   6   7         21.77         32.80        34.20 o                         
 -17   6   7        109.90        127.42        34.16 o                         
 -16   6   7         41.31         59.74        35.10 o                         
 -15   6   7          0.00         -0.44        28.26 o                         
 -14   6   7          0.34         55.27        30.46 o                         
 -13   6   7          0.18          2.33        28.66 o                         
 -12   6   7        450.48        477.84        46.21 o                         
 -11   6   7        243.83        215.78        27.88 o                         
 -10   6   7         89.35         98.26        24.55 o                         
  -9   6   7        882.43        871.85        46.16 o                         
  -8   6   7         12.79          7.24        20.78 o                         
  -7   6   7          1.96          4.18        19.43 o                         
  -6   6   7         41.71         42.49        19.83 o                         
  -5   6   7       3982.92       3903.74        58.50 o                         
  -4   6   7          6.72          0.06        17.28 o                         
  -3   6   7        263.71        257.48        25.19 o                         
  -2   6   7         57.68         64.07        16.75 o                         
  -1   6   7         37.15         35.90        15.79 o                         
   0   6   7        114.47        132.57        15.82 o                         
   1   6   7        857.54        890.77        25.86 o                         
   2   6   7        267.98        270.50        22.69 o                         
   3   6   7        295.98        274.67        22.24 o                         
   4   6   7         75.65         68.90        16.02 o                         
   5   6   7        623.57        577.71        33.16 o                         
   6   6   7        284.70        288.21        27.14 o                         
   7   6   7        137.42        120.05        21.25 o                         
   8   6   7         74.54         82.00        31.82 o                         
   9   6   7         14.96          9.82        30.68 o                         
  10   6   7        197.61        149.81        35.10 o                         
  11   6   7         39.58        -19.07        23.22 o                         
  12   6   7         93.64        114.06        25.41 o                         
  13   6   7         44.11         29.07        25.39 o                         
  14   6   7        135.11        234.10        33.13 o                         
  15   6   7        226.43        220.40        48.29 o                         
  16   6   7        474.03        400.14        43.73 o                         
  17   6   7          0.04        -19.48        31.35 o                         
  18   6   7          0.30        -32.14        32.14 o                         
 -17   7   7         70.74         55.17        32.38 o                         
 -16   7   7         15.37         53.55        29.19 o                         
 -15   7   7         48.27         82.66        31.11 o                         
 -14   7   7        178.57        207.70        30.02 o                         
 -13   7   7        139.93        145.09        28.25 o                         
 -12   7   7         90.53        112.57        26.38 o                         
 -11   7   7         51.07         59.19        26.70 o                         
 -10   7   7         96.61         93.16        26.81 o                         
  -9   7   7         20.36          2.42        23.93 o                         
  -8   7   7        336.15        377.02        29.95 o                         
  -7   7   7          4.37        -13.44        20.13 o                         
  -6   7   7        628.69        617.39        36.33 o                         
  -5   7   7         71.99         76.68        20.40 o                         
  -4   7   7        200.62        225.44        22.29 o                         
  -3   7   7          0.01         12.62        18.50 o                         
  -2   7   7       1460.25       1512.76        35.84 o                         
  -1   7   7         39.16         16.40        20.43 o                         
   0   7   7         48.97         77.52        18.77 o                         
   1   7   7        507.41        506.42        28.72 o                         
   2   7   7         96.61         89.49        21.32 o                         
   3   7   7          3.60         10.18        18.92 o                         
   4   7   7        740.54        718.96        35.83 o                         
   5   7   7          1.01         16.89        17.79 o                         
   6   7   7          2.86          6.73        17.56 o                         
   7   7   7          1.41         10.72        23.57 o                         
   8   7   7         79.37         80.49        21.63 o                         
   9   7   7         31.98         24.65        36.83 o                         
  10   7   7         75.04        -12.57        36.74 o                         
  11   7   7        550.77        553.76        56.69 o                         
  12   7   7         66.11         79.51        36.84 o                         
  13   7   7        487.67        533.39        52.43 o                         
  14   7   7         23.67        -12.92        37.36 o                         
  15   7   7        193.81        128.13        49.86 o                         
  16   7   7         56.57         -8.20        71.25 o                         
 -15   8   7          0.19         16.05        45.40 o                         
 -14   8   7        146.21        212.92        34.64 o                         
 -13   8   7          0.20         -3.28        28.71 o                         
 -12   8   7        118.40        142.51        30.93 o                         
 -11   8   7          0.00        -22.60        26.60 o                         
 -10   8   7        286.15        310.85        33.00 o                         
  -9   8   7        132.19        163.28        28.59 o                         
  -8   8   7        660.92        692.39        40.42 o                         
  -7   8   7         15.90         42.85        21.33 o                         
  -6   8   7        785.70        745.93        37.41 o                         
  -5   8   7          3.49          7.43        18.72 o                         
  -4   8   7        307.15        262.59        24.64 o                         
  -3   8   7        165.12        223.39        24.35 o                         
  -2   8   7         98.28         77.98        22.15 o                         
  -1   8   7         78.84         99.05        21.17 o                         
   0   8   7          0.26          2.91        23.13 o                         
   1   8   7        218.56        212.14        28.24 o                         
   2   8   7        170.51        148.94        24.16 o                         
   3   8   7         76.81         97.39        27.17 o                         
   4   8   7         21.84         -7.61        18.08 o                         
   5   8   7       1138.60       1253.54        69.43 o                         
   6   8   7        174.01        142.34        40.21 o                         
   7   8   7         81.56         66.44        42.61 o                         
   8   8   7         26.59        -36.04        36.89 o                         
   9   8   7        139.73         94.78        41.31 o                         
  10   8   7         11.24         11.94        39.32 o                         
  11   8   7         75.73         93.52        42.71 o                         
  12   8   7          8.74         42.99        37.60 o                         
  13   8   7         40.64         19.43        38.59 o                         
  14   8   7         36.07         10.85        38.68 o                         
 -12   9   7         11.02         46.84        30.09 o                         
 -11   9   7         39.39         47.81        29.20 o                         
 -10   9   7        142.18        182.16        31.37 o                         
  -9   9   7         29.49         15.51        26.71 o                         
  -8   9   7         11.47         26.36        23.16 o                         
  -7   9   7         46.04         72.56        23.06 o                         
  -6   9   7         79.19         71.68        22.10 o                         
  -5   9   7        458.52        459.99        39.19 o                         
  -4   9   7         81.88         64.80        34.72 o                         
  -3   9   7        145.21        125.72        31.06 o                         
  -2   9   7        114.90        105.59        24.04 o                         
  -1   9   7          1.80         15.48        26.56 o                         
   0   9   7         10.72         -7.89        24.69 o                         
   1   9   7         38.15         31.73        25.46 o                         
   2   9   7         43.74         68.31        24.34 o                         
   3   9   7         20.33        -10.97        21.75 o                         
   4   9   7         32.62         42.80        20.23 o                         
   5   9   7        304.70        300.19        66.55 o                         
   6   9   7        120.66        124.86        42.11 o                         
   7   9   7         62.35         42.11        40.31 o                         
   8   9   7          2.05        -17.04        43.60 o                         
   9   9   7         14.87         -4.10        44.61 o                         
  10   9   7          1.03         11.37        45.94 o                         
  11   9   7        112.70         95.03        45.80 o                         
  -7  10   7        131.97        127.80        28.82 o                         
  -6  10   7         84.30         73.95        28.77 o                         
  -5  10   7         44.82         87.00        28.01 o                         
  -4  10   7          2.21         13.08        27.38 o                         
  -3  10   7          0.05         22.22        24.77 o                         
  -2  10   7        143.75        168.34        33.24 o                         
  -1  10   7         56.98         80.92        29.91 o                         
   0  10   7         97.20        113.01        29.67 o                         
   1  10   7         34.49         51.67        27.18 o                         
   2  10   7        125.74        104.89        27.35 o                         
   3  10   7         38.83         62.24        26.15 o                         
   4  10   7         54.65         67.63        23.02 o                         
   5  10   7          0.00          2.06        59.87 o                         
   6  10   7         80.56         80.59        51.16 o                         
   7  10   7         82.11         42.34        43.88 o                         
 -22   0   8         18.96         -7.68        81.90 o                         
 -21   0   8        114.47        159.06        63.09 o                         
 -20   0   8         16.55          9.23        53.35 o                         
 -19   0   8          1.86        -25.23        52.22 o                         
 -18   0   8          0.87         20.59        50.55 o                         
 -17   0   8         86.69         75.44        52.27 o                         
 -16   0   8        703.99        635.58        67.69 o                         
 -15   0   8        445.04        512.61        60.42 o                         
 -14   0   8       1544.77       1589.84        88.26 o                         
 -13   0   8       1495.72       1584.84        60.52 o                         
 -12   0   8       1803.15       1742.50        59.73 o                         
 -11   0   8        409.36        442.61        45.35 o                         
 -10   0   8        378.07        411.57        40.81 o                         
  -9   0   8        378.72        383.29        41.41 o                         
  -8   0   8        297.59        271.06        32.05 o                         
  -7   0   8        219.07        206.68        27.63 o                         
  -6   0   8        120.88        125.69        25.52 o                         
  -5   0   8        194.85        199.76        26.21 o                         
  -4   0   8         41.07         53.85        22.78 o                         
  -3   0   8        505.67        494.85        34.04 o                         
  -2   0   8       3506.53       3569.40        48.33 o                         
  -1   0   8          2.88          8.30        15.79 o                         
   0   0   8        689.09        782.18        34.97 o                         
   1   0   8        190.47        251.42        27.23 o                         
   2   0   8       6228.49       6718.11       110.29 o                         
   3   0   8        104.42        136.80        23.69 o                         
   4   0   8         76.22         34.49        25.66 o                         
   5   0   8        291.43        354.62        43.79 o                         
   6   0   8        102.89         99.00        28.55 o                         
   7   0   8       2692.18       2424.07       117.00 o                         
   8   0   8        785.25        836.01        53.10 o                         
   9   0   8         82.43         58.97        30.27 o                         
  10   0   8       6412.44       6420.15       200.47 o                         
  11   0   8        610.54        685.68        57.03 o                         
  12   0   8       1056.71       1101.83        63.94 o                         
  13   0   8        207.79        187.21        51.10 o                         
  14   0   8        446.28        456.64        56.26 o                         
  15   0   8        108.76        109.28        40.25 o                         
  16   0   8        348.05        365.29        48.22 o                         
  17   0   8         17.48         46.90        41.25 o                         
  18   0   8          1.69          0.54        41.39 o                         
  19   0   8        226.36        214.55        50.00 o                         
  20   0   8        132.16         38.32        46.57 o                         
  21   0   8         39.88         45.14        47.12 o                         
 -22   1   8         61.66         68.86        48.84 o                         
 -21   1   8         54.51         80.13        48.98 o                         
 -20   1   8        219.99        233.11        58.20 o                         
 -19   1   8         55.58         38.37        42.99 o                         
 -18   1   8        283.76        320.86        39.42 o                         
 -17   1   8         71.54         40.31        28.83 o                         
 -16   1   8          0.26         14.70        26.75 o                         
 -15   1   8       2423.54       2415.90        59.55 o                         
 -14   1   8        198.66        211.50        27.70 o                         
 -13   1   8        793.96        775.22        39.85 o                         
 -12   1   8        142.60        154.87        24.25 o                         
 -11   1   8        241.44        238.28        25.08 o                         
 -10   1   8       1053.59       1031.33        38.15 o                         
  -9   1   8        436.46        416.02        30.19 o                         
  -8   1   8       1447.17       1375.12        38.57 o                         
  -7   1   8        277.72        333.07        27.22 o                         
  -6   1   8        604.23        592.69        30.66 o                         
  -5   1   8        345.76        410.42        27.61 o                         
  -4   1   8        358.32        349.47        23.16 o                         
  -3   1   8        117.10        114.84        14.36 o                         
  -2   1   8          0.01         -3.07        12.07 o                         
  -1   1   8       1503.67       1556.06        30.94 o                         
   0   1   8          1.82          7.75        13.03 o                         
   1   1   8        173.00        180.59        15.76 o                         
   2   1   8        227.98        213.53        16.11 o                         
   3   1   8        234.86        235.06        19.14 o                         
   4   1   8          3.37         14.08        16.24 o                         
   5   1   8        134.32        126.02        18.79 o                         
   6   1   8        583.01        580.12        31.00 o                         
   7   1   8        493.32        496.39        31.88 o                         
   8   1   8         30.11         61.66        21.27 o                         
   9   1   8        256.76        249.27        25.28 o                         
  10   1   8        413.42        438.55        33.99 o                         
  11   1   8        500.55        464.52        34.89 o                         
  12   1   8        320.04        270.13        29.35 o                         
  13   1   8        180.86        180.97        27.41 o                         
  14   1   8          0.02          5.32        24.60 o                         
  15   1   8         19.30         35.38        26.83 o                         
  16   1   8         48.14         24.47        27.86 o                         
  17   1   8         15.48         28.86        28.56 o                         
  18   1   8        117.87         88.59        31.22 o                         
  19   1   8         86.93         47.73        32.47 o                         
  20   1   8         30.73        -13.97        31.88 o                         
  21   1   8         78.50         53.34        34.55 o                         
 -22   2   8          5.48         65.85        49.62 o                         
 -21   2   8        372.62        431.26        70.35 o                         
 -20   2   8         27.85         77.01        46.98 o                         
 -19   2   8        189.12        240.52        42.22 o                         
 -18   2   8        259.33        255.60        40.85 o                         
 -17   2   8        175.78        228.59        39.71 o                         
 -16   2   8        284.11        326.08        43.71 o                         
 -15   2   8       1575.13       1574.12        58.47 o                         
 -14   2   8          5.94         21.85        27.92 o                         
 -13   2   8         39.76         43.52        27.27 o                         
 -12   2   8        262.29        278.75        31.82 o                         
 -11   2   8       1126.19       1094.40        42.80 o                         
 -10   2   8        102.05         75.15        23.44 o                         
  -9   2   8        107.03         82.53        22.20 o                         
  -8   2   8        845.04        792.53        36.84 o                         
  -7   2   8        282.93        280.14        26.08 o                         
  -6   2   8       2699.74       2827.81        49.04 o                         
  -5   2   8        280.08        255.58        20.23 o                         
  -4   2   8         30.51         17.13        14.33 o                         
  -3   2   8        176.44        183.85        16.77 o                         
  -2   2   8        558.18        533.65        26.18 o                         
  -1   2   8          0.07          1.02        14.13 o                         
   0   2   8       2285.45       2315.29        33.35 o                         
   1   2   8         66.49         68.25        14.17 o                         
   2   2   8         71.81         65.20        14.34 o                         
   3   2   8        626.18        653.79        25.41 o                         
   4   2   8       1944.94       1978.35        35.80 o                         
   5   2   8        118.24        119.74        17.58 o                         
   6   2   8        297.76        249.13        22.28 o                         
   7   2   8         98.93         64.43        19.44 o                         
   8   2   8        223.01        230.49        24.02 o                         
   9   2   8        585.03        543.76        33.67 o                         
  10   2   8       1070.70       1054.97        62.12 o                         
  11   2   8       2417.78       2496.98        57.75 o                         
  12   2   8        177.57        180.29        26.92 o                         
  13   2   8        655.62        661.51        49.93 o                         
  14   2   8         19.05         16.28        24.99 o                         
  15   2   8        180.51        208.53        30.34 o                         
  16   2   8         96.82         94.84        29.29 o                         
  17   2   8         83.26         80.70        29.77 o                         
  18   2   8         16.38         57.90        30.95 o                         
  19   2   8         10.75        -27.89        30.71 o                         
  20   2   8         99.97        104.49        34.38 o                         
  21   2   8          0.12         52.16        34.22 o                         
 -21   3   8         22.32         -0.98        45.79 o                         
 -20   3   8        367.12        415.39        59.27 o                         
 -19   3   8        335.31        317.74        44.37 o                         
 -18   3   8          1.69        -23.39        34.32 o                         
 -17   3   8         27.77         32.09        34.69 o                         
 -16   3   8       2278.99       2316.72        74.61 o                         
 -15   3   8        370.37        303.82        47.44 o                         
 -14   3   8         17.39         14.75        31.32 o                         
 -13   3   8         80.88         79.44        31.59 o                         
 -12   3   8        168.99        221.92        30.78 o                         
 -11   3   8         35.53        -10.25        25.08 o                         
 -10   3   8         58.46         62.77        25.55 o                         
  -9   3   8       1707.10       1606.20        50.16 o                         
  -8   3   8       1164.90       1133.50        41.04 o                         
  -7   3   8       1451.30       1415.94        42.03 o                         
  -6   3   8        112.14         97.15        18.03 o                         
  -5   3   8        520.61        514.99        28.66 o                         
  -4   3   8        632.25        631.47        30.43 o                         
  -3   3   8        155.57        162.16        17.67 o                         
  -2   3   8        198.42        185.45        17.90 o                         
  -1   3   8        224.84        224.01        18.61 o                         
   0   3   8        362.15        404.65        22.93 o                         
   1   3   8        425.84        417.84        22.89 o                         
   2   3   8        329.17        286.01        22.47 o                         
   3   3   8        851.87        846.24        28.62 o                         
   4   3   8         26.98         49.76        15.53 o                         
   5   3   8         19.92          5.64        17.01 o                         
   6   3   8       1824.89       1821.78        39.26 o                         
   7   3   8          9.80         25.78        18.04 o                         
   8   3   8        894.79        863.04        37.55 o                         
   9   3   8        704.67        667.92        37.13 o                         
  10   3   8        130.40        115.34        23.14 o                         
  11   3   8        118.62        129.56        24.48 o                         
  12   3   8          1.69         -2.23        22.69 o                         
  13   3   8         83.13         54.52        27.08 o                         
  14   3   8        266.96        265.31        33.73 o                         
  15   3   8          3.44         32.21        27.48 o                         
  16   3   8         21.13         58.71        29.43 o                         
  17   3   8        513.69        528.18        49.08 o                         
  18   3   8        287.25        291.33        37.57 o                         
  19   3   8         12.26         27.43        32.60 o                         
  20   3   8          0.01         29.67        32.70 o                         
 -20   4   8         25.47         87.87        40.17 o                         
 -19   4   8        151.56        157.07        41.42 o                         
 -18   4   8          6.35        -24.05        34.77 o                         
 -17   4   8         72.10         63.97        35.77 o                         
 -16   4   8        862.81        879.13        61.87 o                         
 -15   4   8        265.15        302.48        51.22 o                         
 -14   4   8          1.82        -23.68        30.31 o                         
 -13   4   8        120.65        161.03        34.11 o                         
 -12   4   8         24.15         36.74        29.97 o                         
 -11   4   8          0.42        -12.33        27.74 o                         
 -10   4   8         12.32         22.79        27.86 o                         
  -9   4   8       1089.87       1018.92        51.31 o                         
  -8   4   8        117.67         92.90        23.46 o                         
  -7   4   8        156.43        173.56        21.59 o                         
  -6   4   8        349.68        298.24        26.36 o                         
  -5   4   8       1269.08       1215.64        38.57 o                         
  -4   4   8         70.99         86.43        18.62 o                         
  -3   4   8        106.55        128.27        16.75 o                         
  -2   4   8         44.91         40.32        14.99 o                         
  -1   4   8        655.53        619.60        26.47 o                         
   0   4   8       1221.14       1217.50        29.25 o                         
   1   4   8       1508.33       1489.32        30.76 o                         
   2   4   8         95.17         74.60        15.04 o                         
   3   4   8         15.33         -0.19        14.47 o                         
   4   4   8        905.65        930.55        29.28 o                         
   5   4   8          4.62         12.42        15.02 o                         
   6   4   8         79.21         83.56        18.50 o                         
   7   4   8        446.80        442.07        30.41 o                         
   8   4   8         62.81         56.97        18.88 o                         
   9   4   8        330.63        312.53        27.02 o                         
  10   4   8         96.04         94.66        22.87 o                         
  11   4   8         24.69         26.54        21.90 o                         
  12   4   8        418.26        417.37        35.65 o                         
  13   4   8        127.89        159.51        26.63 o                         
  14   4   8          7.18          7.76        24.05 o                         
  15   4   8          2.39         33.74        27.45 o                         
  16   4   8         74.47         71.86        29.69 o                         
  17   4   8         51.84         74.78        30.51 o                         
  18   4   8        129.16        188.22        42.51 o                         
  19   4   8          0.91         10.21        34.78 o                         
 -19   5   8         96.30         79.57        40.29 o                         
 -18   5   8         56.45         25.38        37.90 o                         
 -17   5   8        154.98        143.86        39.76 o                         
 -16   5   8         15.00         47.14        35.75 o                         
 -15   5   8          0.59        -28.88        32.66 o                         
 -14   5   8          0.29        -14.03        31.32 o                         
 -13   5   8         17.09         -4.75        30.63 o                         
 -12   5   8        366.13        392.12        43.81 o                         
 -11   5   8        160.13        126.40        32.56 o                         
 -10   5   8        158.52        159.69        29.44 o                         
  -9   5   8        265.90        225.77        29.95 o                         
  -8   5   8         17.77         12.62        23.96 o                         
  -7   5   8         15.45         21.09        20.98 o                         
  -6   5   8        369.07        374.75        29.93 o                         
  -5   5   8        273.28        227.21        24.38 o                         
  -4   5   8         23.53         17.19        18.47 o                         
  -3   5   8         14.90          5.33        16.80 o                         
  -2   5   8        530.22        494.16        27.36 o                         
  -1   5   8       2048.06       2065.87        36.74 o                         
   0   5   8        363.93        393.35        24.40 o                         
   1   5   8          0.21          7.41        14.60 o                         
   2   5   8        263.59        266.89        20.32 o                         
   3   5   8        931.27        877.98        29.84 o                         
   4   5   8        736.30        705.57        28.45 o                         
   5   5   8         94.75         69.57        16.34 o                         
   6   5   8        189.99        208.25        19.76 o                         
   7   5   8        570.37        566.48        30.96 o                         
   8   5   8         27.17         49.93        19.19 o                         
   9   5   8        539.67        556.41        33.22 o                         
  10   5   8        858.98        824.85        37.03 o                         
  11   5   8          0.00         30.58        22.07 o                         
  12   5   8          7.66          6.50        22.97 o                         
  13   5   8        290.90        330.87        34.51 o                         
  14   5   8          7.79         -7.74        27.35 o                         
  15   5   8        526.28        607.38        48.17 o                         
  16   5   8        477.43        479.36        50.50 o                         
  17   5   8         58.55         55.71        42.17 o                         
  18   5   8          4.56         -4.88        41.38 o                         
 -18   6   8         14.45         17.39        34.73 o                         
 -17   6   8          1.73         19.77        36.97 o                         
 -16   6   8          0.57        -34.42        34.42 o                         
 -15   6   8         10.69        -13.78        32.74 o                         
 -14   6   8          5.43        -22.01        28.44 o                         
 -13   6   8         28.81         41.77        29.15 o                         
 -12   6   8          9.79          9.13        27.05 o                         
 -11   6   8         31.12         10.02        26.80 o                         
 -10   6   8         64.97         33.29        26.88 o                         
  -9   6   8          3.52         16.77        25.81 o                         
  -8   6   8        140.70        168.17        25.91 o                         
  -7   6   8        231.95        254.52        25.71 o                         
  -6   6   8        412.68        339.89        28.20 o                         
  -5   6   8        394.29        334.08        33.30 o                         
  -4   6   8        947.08        953.30        37.14 o                         
  -3   6   8        106.59        114.96        20.25 o                         
  -2   6   8        399.51        378.60        28.64 o                         
  -1   6   8         15.55         22.53        16.48 o                         
   0   6   8        952.92        965.21        31.54 o                         
   1   6   8        126.90        118.04        16.89 o                         
   2   6   8         11.30          7.24        14.52 o                         
   3   6   8         50.45         61.30        18.06 o                         
   4   6   8        440.86        371.84        38.38 o                         
   5   6   8         30.69         15.65        20.94 o                         
   6   6   8        540.93        564.07        31.92 o                         
   7   6   8         66.25         57.16        19.11 o                         
   8   6   8        211.13        206.40        31.26 o                         
   9   6   8        599.06        608.92        41.00 o                         
  10   6   8          7.72         -1.37        24.62 o                         
  11   6   8        376.46        365.49        36.73 o                         
  12   6   8         47.70         30.77        30.27 o                         
  13   6   8       1106.34       1035.44        73.59 o                         
  14   6   8        639.78        661.15        55.43 o                         
  15   6   8        128.91        105.15        36.41 o                         
  16   6   8          7.19         35.11        35.04 o                         
  17   6   8         20.17        -10.97        36.53 o                         
 -16   7   8         12.23         34.95        31.36 o                         
 -15   7   8          0.79         -0.49        28.80 o                         
 -14   7   8          0.10        -18.22        28.00 o                         
 -13   7   8         47.50         76.91        29.20 o                         
 -12   7   8         31.05         35.37        32.99 o                         
 -11   7   8        211.30        165.05        34.13 o                         
 -10   7   8         47.31         64.89        29.18 o                         
  -9   7   8         55.06         69.93        28.86 o                         
  -8   7   8        248.95        230.40        27.91 o                         
  -7   7   8         25.00         31.68        22.17 o                         
  -6   7   8          0.54          9.67        20.85 o                         
  -5   7   8         65.32         84.97        21.51 o                         
  -4   7   8        905.14        917.87        37.44 o                         
  -3   7   8        441.21        398.24        30.28 o                         
  -2   7   8        321.22        390.54        29.61 o                         
  -1   7   8         20.04         14.92        18.22 o                         
   0   7   8        252.75        249.99        34.40 o                         
   1   7   8          0.02        -10.07        18.10 o                         
   2   7   8          4.61        -17.36        17.36 o                         
   3   7   8          4.83          1.17        22.13 o                         
   4   7   8        145.24        130.87        24.58 o                         
   5   7   8         63.83         24.18        22.48 o                         
   6   7   8        365.49        325.89        36.02 o                         
   7   7   8        440.35        424.37        38.06 o                         
   8   7   8        119.72        114.81        45.72 o                         
   9   7   8         35.77         23.00        42.21 o                         
  10   7   8        142.43        206.94        49.07 o                         
  11   7   8         67.13         40.51        44.09 o                         
  12   7   8        103.47         77.94        47.38 o                         
  13   7   8         54.81         18.81        59.58 o                         
  14   7   8          0.32         35.42        61.67 o                         
  15   7   8        188.59        165.23        67.63 o                         
 -13   8   8         60.05         63.91        33.74 o                         
 -12   8   8         19.62        -11.79        29.41 o                         
 -11   8   8         77.16        140.48        31.58 o                         
 -10   8   8        306.27        333.75        35.76 o                         
  -9   8   8          0.39         22.40        26.26 o                         
  -8   8   8          3.56         40.29        24.09 o                         
  -7   8   8        224.40        250.54        35.47 o                         
  -6   8   8         28.53         42.50        21.32 o                         
  -5   8   8          8.02          5.48        20.00 o                         
  -4   8   8         62.74         38.11        20.15 o                         
  -3   8   8         44.65          7.56        22.73 o                         
  -2   8   8         71.76         73.45        23.37 o                         
  -1   8   8       1424.96       1490.93        51.87 o                         
   0   8   8         82.16        102.76        22.63 o                         
   1   8   8        508.98        520.88        44.82 o                         
   2   8   8         87.69         64.84        24.42 o                         
   3   8   8        227.73        234.74        32.85 o                         
   4   8   8        346.41        367.58        36.09 o                         
   5   8   8        360.35        346.81        34.04 o                         
   6   8   8        129.08        138.32        24.93 o                         
   7   8   8         32.74         17.54        24.27 o                         
   8   8   8        283.73        330.25        54.36 o                         
   9   8   8         12.54         15.54        44.76 o                         
  10   8   8          9.03          7.73        50.75 o                         
  11   8   8          9.47          4.63        46.14 o                         
  12   8   8         25.06         60.43        48.65 o                         
 -10   9   8          0.00         -3.24        28.51 o                         
  -9   9   8          6.78         18.84        28.10 o                         
  -8   9   8         66.00         52.09        27.68 o                         
  -7   9   8          8.33          2.84        22.49 o                         
  -6   9   8        180.19        165.20        28.34 o                         
  -5   9   8         74.88         88.53        27.85 o                         
  -4   9   8       1068.83       1071.94        50.74 o                         
  -3   9   8         22.40         45.21        24.89 o                         
  -2   9   8         70.57         59.15        26.16 o                         
  -1   9   8          6.44         38.33        27.67 o                         
   0   9   8         97.35         77.96        28.84 o                         
   1   9   8        329.41        326.08        74.00 o                         
   2   9   8         14.01         38.88        26.34 o                         
   3   9   8          0.39         -3.06        24.58 o                         
   4   9   8        148.14        157.30        40.56 o                         
   5   9   8        393.81        366.16        34.97 o                         
   6   9   8        140.32        180.84        26.26 o                         
   7   9   8        458.04        437.45        38.20 o                         
   8   9   8          2.26        -43.45        43.45 o                         
   9   9   8        127.25        113.44        52.10 o                         
  -3  10   8          4.47        -10.49        24.96 o                         
  -2  10   8          0.72          7.67        29.27 o                         
  -1  10   8        211.03        198.43        51.55 o                         
   0  10   8         87.60         81.79        35.38 o                         
   1  10   8        139.34        131.74        31.18 o                         
   2  10   8          2.83          7.13        26.94 o                         
 -21   1   9        179.35        132.04        64.54 o                         
 -20   1   9          0.00         77.75        59.37 o                         
 -19   1   9         44.01         50.40        57.86 o                         
 -18   1   9         26.83         22.20        44.32 o                         
 -17   1   9        577.24        653.05        61.47 o                         
 -16   1   9         54.27         29.20        35.06 o                         
 -15   1   9          0.24          6.24        33.25 o                         
 -14   1   9        139.98        133.84        34.47 o                         
 -13   1   9         54.13         24.73        25.62 o                         
 -12   1   9          2.58         10.34        24.40 o                         
 -11   1   9         56.88         55.56        24.68 o                         
 -10   1   9       1719.33       1732.51        49.41 o                         
  -9   1   9       2785.99       2940.30        55.88 o                         
  -8   1   9        554.31        552.93        37.58 o                         
  -7   1   9        914.12        998.71        40.33 o                         
  -6   1   9       1085.05       1137.35        40.98 o                         
  -5   1   9        831.38        830.63        37.66 o                         
  -4   1   9         37.58         40.82        18.96 o                         
  -3   1   9          0.04         14.57        17.88 o                         
  -2   1   9          2.67          7.27        17.13 o                         
  -1   1   9         21.83         27.80        18.96 o                         
   0   1   9        464.14        446.01        28.49 o                         
   1   1   9        179.57        167.32        17.84 o                         
   2   1   9         36.96         12.12        17.52 o                         
   3   1   9        316.77        320.78        25.88 o                         
   4   1   9        186.81        174.94        21.37 o                         
   5   1   9         54.00         54.22        21.08 o                         
   6   1   9         23.18         18.29        20.00 o                         
   7   1   9         36.81          9.33        21.12 o                         
   8   1   9        898.38        804.95        39.98 o                         
   9   1   9       1032.46        998.06        46.07 o                         
  10   1   9        339.79        338.98        34.27 o                         
  11   1   9        422.15        419.55        36.82 o                         
  12   1   9          0.79          4.18        25.33 o                         
  13   1   9         61.19         83.05        27.00 o                         
  14   1   9         21.51         17.20        26.38 o                         
  15   1   9         15.72         28.36        27.82 o                         
  16   1   9         24.69        -18.09        28.47 o                         
  17   1   9        111.11        111.96        32.34 o                         
  18   1   9          0.92         24.54        31.89 o                         
  19   1   9         11.30        -11.97        32.22 o                         
  20   1   9         17.12        -30.85        32.87 o                         
 -20   2   9        134.01        148.03        63.88 o                         
 -19   2   9        230.51        210.28        53.96 o                         
 -18   2   9          1.24         -9.06        35.42 o                         
 -17   2   9          0.05         16.54        35.59 o                         
 -16   2   9       1482.88       1559.13        65.96 o                         
 -15   2   9        186.15        202.46        34.92 o                         
 -14   2   9        287.18        319.00        36.74 o                         
 -13   2   9        186.96        154.81        32.39 o                         
 -12   2   9         21.80         39.60        28.56 o                         
 -11   2   9        937.89        920.87        46.36 o                         
 -10   2   9        837.99        756.36        42.64 o                         
  -9   2   9          0.01         13.02        22.80 o                         
  -8   2   9        149.63        160.31        24.89 o                         
  -7   2   9        437.41        382.01        32.82 o                         
  -6   2   9        162.69        159.09        22.42 o                         
  -5   2   9        414.32        379.36        30.85 o                         
  -4   2   9        809.60        760.05        31.93 o                         
  -3   2   9         46.48         37.20        16.88 o                         
  -2   2   9        119.17         97.47        17.91 o                         
  -1   2   9        104.29        114.77        17.94 o                         
   0   2   9        269.66        259.63        21.61 o                         
   1   2   9        231.09        218.92        19.30 o                         
   2   2   9         40.82         33.43        15.62 o                         
   3   2   9        505.18        497.85        28.54 o                         
   4   2   9         33.83         25.52        18.49 o                         
   5   2   9          0.00         14.90        19.06 o                         
   6   2   9        595.82        612.87        34.38 o                         
   7   2   9        181.27        171.24        22.75 o                         
   8   2   9        111.84        104.34        24.05 o                         
   9   2   9        132.03        131.48        24.83 o                         
  10   2   9        153.50        152.64        26.41 o                         
  11   2   9         41.79         24.92        24.28 o                         
  12   2   9        226.37        243.20        29.78 o                         
  13   2   9        199.16        193.04        29.87 o                         
  14   2   9        440.99        450.84        42.18 o                         
  15   2   9          0.06         -8.04        27.63 o                         
  16   2   9         20.61        -16.06        28.59 o                         
  17   2   9          0.21        -14.91        30.14 o                         
  18   2   9         73.08        110.62        33.44 o                         
  19   2   9          0.19         34.45        32.42 o                         
 -20   3   9         28.74         60.64        40.71 o                         
 -19   3   9          1.57        -15.28        37.13 o                         
 -18   3   9        128.52        176.95        41.24 o                         
 -17   3   9         39.42         59.67        36.94 o                         
 -16   3   9        128.37        184.60        39.41 o                         
 -15   3   9       1046.87       1033.37        63.07 o                         
 -14   3   9        393.35        398.62        44.61 o                         
 -13   3   9         22.65         12.50        32.07 o                         
 -12   3   9         12.68          5.36        28.05 o                         
 -11   3   9        126.20         89.05        29.36 o                         
 -10   3   9         23.89         57.44        27.21 o                         
  -9   3   9        197.19        205.60        30.05 o                         
  -8   3   9         38.10         21.36        25.13 o                         
  -7   3   9          1.91          1.32        20.71 o                         
  -6   3   9       3028.88       3028.83        51.44 o                         
  -5   3   9        522.81        442.92        33.62 o                         
  -4   3   9        836.21        806.56        34.51 o                         
  -3   3   9         30.09         39.71        17.35 o                         
  -2   3   9       1095.98       1086.20        33.57 o                         
  -1   3   9        249.98        218.52        19.89 o                         
   0   3   9        289.89        244.20        20.83 o                         
   1   3   9         32.92         43.17        17.05 o                         
   2   3   9        368.57        343.71        26.30 o                         
   3   3   9       2146.37       2102.42        49.92 o                         
   4   3   9        802.78        788.26        29.58 o                         
   5   3   9        131.75        115.65        20.47 o                         
   6   3   9        146.27        115.83        23.10 o                         
   7   3   9        221.61        216.96        25.51 o                         
   8   3   9         76.15         83.46        23.62 o                         
   9   3   9        251.41        239.27        27.26 o                         
  10   3   9          8.65         15.32        23.55 o                         
  11   3   9         85.99         95.54        27.17 o                         
  12   3   9         50.21         65.69        27.57 o                         
  13   3   9        329.81        347.00        36.56 o                         
  14   3   9         41.74         29.63        29.07 o                         
  15   3   9          3.63          8.22        27.93 o                         
  16   3   9          9.19          8.66        28.34 o                         
  17   3   9         43.75         74.14        31.18 o                         
  18   3   9         40.10         20.06        31.28 o                         
  19   3   9         34.24         39.32        32.71 o                         
 -19   4   9        412.45        371.83        48.54 o                         
 -18   4   9        389.12        462.86        57.30 o                         
 -17   4   9        108.69        126.24        39.74 o                         
 -16   4   9         62.06         49.69        36.60 o                         
 -15   4   9         23.33          4.73        34.03 o                         
 -14   4   9         38.26         27.80        33.59 o                         
 -13   4   9        139.88        201.92        36.88 o                         
 -12   4   9        150.98        148.11        35.13 o                         
 -11   4   9          0.38          2.94        30.74 o                         
 -10   4   9        123.60         96.45        31.44 o                         
  -9   4   9        100.13         92.77        27.90 o                         
  -8   4   9        863.80        815.98        42.67 o                         
  -7   4   9        186.28        185.81        26.69 o                         
  -6   4   9        854.79        847.07        59.48 o                         
  -5   4   9        269.25        281.64        25.88 o                         
  -4   4   9         11.16         17.40        20.17 o                         
  -3   4   9        256.90        269.43        24.07 o                         
  -2   4   9       1433.82       1453.26        36.43 o                         
  -1   4   9       2199.58       2179.47        40.57 o                         
   0   4   9          8.42          1.38        16.82 o                         
   1   4   9          5.85         13.72        16.53 o                         
   2   4   9          7.83          2.19        16.25 o                         
   3   4   9        367.99        330.20        25.19 o                         
   4   4   9         53.32         47.28        17.07 o                         
   5   4   9          4.79         24.96        17.08 o                         
   6   4   9         66.10         73.60        20.24 o                         
   7   4   9         20.22          4.82        20.84 o                         
   8   4   9        126.78        104.41        23.45 o                         
   9   4   9        374.41        325.89        31.91 o                         
  10   4   9         23.22         38.14        23.28 o                         
  11   4   9        315.67        331.66        33.45 o                         
  12   4   9         16.44         47.53        25.13 o                         
  13   4   9        877.05        854.23        50.16 o                         
  14   4   9          3.46         25.09        28.19 o                         
  15   4   9        219.10        235.68        33.48 o                         
  16   4   9         13.37         -9.39        29.50 o                         
  17   4   9          8.00        -16.92        30.22 o                         
  18   4   9         78.61         82.52        36.54 o                         
 -18   5   9         70.58         75.24        39.42 o                         
 -17   5   9        132.18        105.14        39.63 o                         
 -16   5   9        299.32        254.19        43.28 o                         
 -15   5   9         14.11         30.65        51.55 o                         
 -14   5   9         37.04         59.76        34.88 o                         
 -13   5   9          0.02         23.59        32.97 o                         
 -12   5   9         14.06         18.76        29.01 o                         
 -11   5   9         24.80         29.84        28.48 o                         
 -10   5   9         28.66         14.26        27.42 o                         
  -9   5   9        116.01         80.51        28.27 o                         
  -8   5   9          0.31        -16.71        27.65 o                         
  -7   5   9        394.13        385.45        43.42 o                         
  -6   5   9        520.03        529.82        38.75 o                         
  -5   5   9        176.05        177.54        25.84 o                         
  -4   5   9        977.85        993.96        43.08 o                         
  -3   5   9       4621.96       4768.35        61.65 o                         
  -2   5   9         78.43         81.17        19.62 o                         
  -1   5   9         27.09          6.99        17.91 o                         
   0   5   9         15.89         29.96        17.98 o                         
   1   5   9       2233.63       2286.96        46.81 o                         
   2   5   9       2272.54       2374.56        40.69 o                         
   3   5   9        270.40        269.65        24.28 o                         
   4   5   9        890.72        857.99        33.15 o                         
   5   5   9         33.61         31.68        17.88 o                         
   6   5   9       1009.93        984.71        34.56 o                         
   7   5   9        121.79        143.85        22.78 o                         
   8   5   9       1404.09       1369.76        43.00 o                         
   9   5   9         60.71         77.57        24.42 o                         
  10   5   9        120.42        110.81        25.70 o                         
  11   5   9        160.41        141.74        28.89 o                         
  12   5   9        168.20        200.61        37.26 o                         
  13   5   9         30.30         11.92        33.30 o                         
  14   5   9        651.25        632.43        56.98 o                         
  15   5   9        337.46        327.19        48.99 o                         
  16   5   9         53.67         35.32        41.09 o                         
  17   5   9          0.46         31.61        42.28 o                         
 -16   6   9         40.97         56.61        38.48 o                         
 -15   6   9         29.29         44.49        33.63 o                         
 -14   6   9        217.27        241.28        36.96 o                         
 -13   6   9        452.75        493.19        47.06 o                         
 -12   6   9        106.49         97.89        31.40 o                         
 -11   6   9          4.78        -12.14        29.00 o                         
 -10   6   9         10.61         25.11        31.17 o                         
  -9   6   9        249.56        199.24        35.47 o                         
  -8   6   9          3.15         -4.63        28.54 o                         
  -7   6   9          2.21         16.28        28.14 o                         
  -6   6   9         29.72         34.74        23.71 o                         
  -5   6   9        139.09        115.62        24.85 o                         
  -4   6   9         12.25          6.67        21.50 o                         
  -3   6   9       1289.67       1312.81        44.17 o                         
  -2   6   9          2.12          2.42        20.09 o                         
  -1   6   9         82.16         79.94        20.56 o                         
   0   6   9        194.85        198.93        21.18 o                         
   1   6   9        313.54        312.29        24.80 o                         
   2   6   9         65.99         59.76        17.84 o                         
   3   6   9         23.52          0.47        20.00 o                         
   4   6   9         15.79         24.02        21.00 o                         
   5   6   9          0.44          0.49        20.14 o                         
   6   6   9          9.72         -3.45        20.29 o                         
   7   6   9         19.84         25.45        24.98 o                         
   8   6   9        137.52        142.03        28.85 o                         
   9   6   9          0.28        -25.63        25.63 o                         
  10   6   9         38.68         53.40        38.95 o                         
  11   6   9         60.58         83.55        32.82 o                         
  12   6   9          3.05          0.10        31.66 o                         
  13   6   9          3.30         23.35        33.53 o                         
  14   6   9        230.91        199.43        44.25 o                         
  15   6   9         73.26         89.00        37.51 o                         
 -14   7   9         32.74         55.48        32.63 o                         
 -13   7   9          4.10         28.56        35.74 o                         
 -12   7   9        117.92        103.33        36.74 o                         
 -11   7   9         96.62        151.95        36.92 o                         
 -10   7   9         56.13         29.94        33.30 o                         
  -9   7   9         41.08         71.87        32.46 o                         
  -8   7   9         43.46         41.79        30.60 o                         
  -7   7   9         39.48         61.97        26.00 o                         
  -6   7   9         30.72         18.53        23.80 o                         
  -5   7   9         13.91          3.74        22.25 o                         
  -4   7   9        203.30        199.69        25.90 o                         
  -3   7   9         80.51         90.04        23.10 o                         
  -2   7   9        858.85        891.59        38.26 o                         
  -1   7   9         30.82         13.39        22.11 o                         
   0   7   9        698.99        640.23        40.60 o                         
   1   7   9          1.37          2.87        20.27 o                         
   2   7   9        103.52        108.43        22.21 o                         
   3   7   9         57.87         60.13        21.57 o                         
   4   7   9         28.90          3.90        25.47 o                         
   5   7   9        206.29        200.75        31.73 o                         
   6   7   9         34.39         49.40        28.42 o                         
   7   7   9         11.37          1.25        27.33 o                         
   8   7   9         25.68        -39.57        42.67 o                         
   9   7   9         27.45         69.50        50.83 o                         
  10   7   9        196.41        186.65        51.57 o                         
  11   7   9          2.20        -25.08        58.00 o                         
  12   7   9          0.65        -57.01        57.01 o                         
  13   7   9          3.46        -28.84        59.44 o                         
 -11   8   9         10.90         17.43        32.12 o                         
 -10   8   9         83.97        139.34        33.54 o                         
  -9   8   9          7.99         19.40        30.31 o                         
  -8   8   9         26.42          8.95        28.53 o                         
  -7   8   9          7.36          2.00        23.95 o                         
  -6   8   9         67.05         53.07        24.03 o                         
  -5   8   9        156.59        124.70        24.51 o                         
  -4   8   9         16.27         41.33        26.07 o                         
  -3   8   9         83.19         97.17        26.99 o                         
  -2   8   9         15.32          3.54        23.55 o                         
  -1   8   9          9.94         12.44        23.03 o                         
   0   8   9         13.02         -9.20        22.65 o                         
   1   8   9         13.63         -2.62        27.15 o                         
   2   8   9          2.65         12.32        25.69 o                         
   3   8   9          0.17         -2.79        24.70 o                         
   4   8   9         39.65          7.12        25.94 o                         
   5   8   9        220.03        204.68        32.82 o                         
   6   8   9         38.19         56.14        28.59 o                         
   7   8   9         22.05         40.26        28.14 o                         
   8   8   9        166.07        171.72        51.86 o                         
   9   8   9        121.12         95.62        49.58 o                         
  10   8   9          2.30        -23.68        46.16 o                         
  -7   9   9          0.24         12.07        28.98 o                         
  -6   9   9          0.01         -2.89        35.34 o                         
  -5   9   9        251.87        285.77        33.86 o                         
  -4   9   9        996.40       1169.89        53.18 o                         
  -3   9   9         24.53         15.94        26.14 o                         
  -2   9   9        336.71        349.97        37.68 o                         
  -1   9   9         11.33         55.98        31.43 o                         
   0   9   9          0.87        -28.11        28.11 o                         
   1   9   9        142.41        160.59        33.19 o                         
   2   9   9        116.95        104.49        44.99 o                         
   3   9   9        274.88        331.54        42.20 o                         
   4   9   9        254.00        228.62        32.47 o                         
   5   9   9         85.54         85.96        28.97 o                         
   6   9   9         31.61         46.43        27.81 o                         
 -19   0  10         63.97         83.81        61.91 o                         
 -18   0  10        108.07         57.48        57.62 o                         
 -17   0  10          0.73        -34.25        53.75 o                         
 -16   0  10          0.05         26.58        55.68 o                         
 -15   0  10         36.00         -1.01        40.79 o                         
 -14   0  10        101.81         66.01        69.16 o                         
 -13   0  10        104.37        121.93        41.67 o                         
 -12   0  10        346.20        364.72        47.19 o                         
 -11   0  10        835.25        886.37        67.36 o                         
 -10   0  10         10.54          1.21        35.04 o                         
  -9   0  10          9.67          3.63        35.19 o                         
  -8   0  10          2.22         43.39        34.07 o                         
  -7   0  10       4150.85       4094.49        97.36 o                         
  -6   0  10        634.64        582.96        67.65 o                         
  -5   0  10          0.07         22.30        37.84 o                         
  -4   0  10        161.58        136.58        41.70 o                         
  -3   0  10        354.97        265.63        45.78 o                         
  -2   0  10        179.89        219.90        43.76 o                         
  -1   0  10         32.46         40.90        36.11 o                         
   0   0  10         53.57         29.62        36.22 o                         
   1   0  10         62.60         27.85        37.09 o                         
   2   0  10        299.20        249.89        49.28 o                         
   3   0  10        375.45        423.87        49.38 o                         
   4   0  10        113.62         60.95        31.17 o                         
   5   0  10        134.50        142.31        35.19 o                         
   6   0  10        882.81        996.42        60.58 o                         
   7   0  10       1992.42       1985.82        71.63 o                         
   8   0  10        359.70        324.57        45.34 o                         
   9   0  10        328.49        273.85        42.44 o                         
  10   0  10         21.21         -2.69        34.65 o                         
  11   0  10        265.58        153.49        40.97 o                         
  12   0  10        234.49        165.73        42.37 o                         
  13   0  10        132.42         99.29        41.91 o                         
  14   0  10        116.71        158.23        43.96 o                         
  15   0  10          8.09         51.61        42.78 o                         
  16   0  10          1.52        -39.90        39.90 o                         
  17   0  10         34.14         82.89        47.12 o                         
  18   0  10         31.69         86.79        48.90 o                         
 -19   1  10         64.83         52.52        52.10 o                         
 -18   1  10        189.52        172.81        52.26 o                         
 -17   1  10          9.32         23.57        38.81 o                         
 -16   1  10         27.82         31.68        38.09 o                         
 -15   1  10          5.33         55.28        36.51 o                         
 -14   1  10         15.85         -7.24        34.00 o                         
 -13   1  10        112.89        124.13        34.04 o                         
 -12   1  10        241.34        186.65        32.73 o                         
 -11   1  10        334.31        272.61        34.22 o                         
 -10   1  10       1258.79       1247.55        54.20 o                         
  -9   1  10          7.58          3.91        26.31 o                         
  -8   1  10         73.02         69.93        27.68 o                         
  -7   1  10         67.48         74.98        26.97 o                         
  -6   1  10        168.07        176.35        26.74 o                         
  -5   1  10          1.20         -9.00        21.73 o                         
  -4   1  10        319.09        351.05        30.83 o                         
  -3   1  10         89.83         47.19        24.85 o                         
  -2   1  10          1.33          9.31        23.16 o                         
  -1   1  10        114.06        100.79        25.32 o                         
   0   1  10         64.23         66.67        22.20 o                         
   1   1  10          0.22        -22.05        22.05 o                         
   2   1  10         81.30         48.59        23.27 o                         
   3   1  10          6.02         -1.69        20.76 o                         
   4   1  10         58.18         65.37        22.34 o                         
   5   1  10        147.26        137.19        24.40 o                         
   6   1  10         41.10          8.85        22.76 o                         
   7   1  10          0.01          3.87        22.98 o                         
   8   1  10        107.11         92.11        25.95 o                         
   9   1  10          0.01        -23.69        23.69 o                         
  10   1  10        451.42        406.74        37.62 o                         
  11   1  10        689.63        710.63        46.09 o                         
  12   1  10          1.65        -10.33        26.30 o                         
  13   1  10        283.87        309.87        34.59 o                         
  14   1  10          6.32        -27.35        27.35 o                         
  15   1  10        186.13        174.80        33.31 o                         
  16   1  10         73.85         58.72        31.50 o                         
  17   1  10         14.43        -11.14        31.52 o                         
  18   1  10          0.10         16.11        33.55 o                         
 -19   2  10        167.44        176.03        68.03 o                         
 -18   2  10          5.76        -21.05        44.11 o                         
 -17   2  10        327.17        367.35        54.29 o                         
 -16   2  10        118.77         99.70        41.10 o                         
 -15   2  10        514.28        535.92        54.28 o                         
 -14   2  10         16.66         46.57        36.40 o                         
 -13   2  10        200.95        188.15        39.25 o                         
 -12   2  10        160.53        142.83        34.55 o                         
 -11   2  10          0.01         13.28        28.70 o                         
 -10   2  10        108.58         77.01        26.63 o                         
  -9   2  10         45.58         33.53        25.09 o                         
  -8   2  10        203.34        205.61        27.90 o                         
  -7   2  10       1347.51       1307.20        43.34 o                         
  -6   2  10       1681.05       1539.47        44.49 o                         
  -5   2  10        160.21        176.41        24.45 o                         
  -4   2  10         81.41         67.92        24.20 o                         
  -3   2  10         65.52         63.98        25.17 o                         
  -2   2  10        425.80        415.22        36.04 o                         
  -1   2  10         60.61         79.26        22.76 o                         
   0   2  10         85.55         87.38        22.82 o                         
   1   2  10         53.29         78.14        20.28 o                         
   2   2  10        250.38        263.23        24.02 o                         
   3   2  10         31.36         32.12        22.18 o                         
   4   2  10          0.54        -14.07        20.67 o                         
   5   2  10         44.60         69.02        23.35 o                         
   6   2  10        823.59        776.89        42.77 o                         
   7   2  10        880.28        850.14        42.75 o                         
   8   2  10          4.05         10.82        23.79 o                         
   9   2  10          4.65         16.21        24.78 o                         
  10   2  10         38.53         40.94        27.55 o                         
  11   2  10        514.20        505.66        40.73 o                         
  12   2  10        144.78        114.16        29.05 o                         
  13   2  10        526.43        550.96        44.52 o                         
  14   2  10         48.57         44.31        29.35 o                         
  15   2  10         16.75         -1.55        28.63 o                         
  16   2  10         78.66        121.96        33.40 o                         
  17   2  10         24.08          6.28        31.48 o                         
  18   2  10         78.16         59.79        33.91 o                         
 -18   3  10        278.05        240.23        52.81 o                         
 -17   3  10        401.47        403.62        48.87 o                         
 -16   3  10         13.94         -0.92        36.45 o                         
 -15   3  10        202.12        203.81        41.26 o                         
 -14   3  10        105.18         87.39        36.38 o                         
 -13   3  10         42.37         45.81        34.60 o                         
 -12   3  10        129.36        181.45        34.05 o                         
 -11   3  10         50.58         38.12        29.14 o                         
 -10   3  10        176.77        178.41        32.80 o                         
  -9   3  10        458.18        418.29        37.62 o                         
  -8   3  10        556.53        501.26        38.79 o                         
  -7   3  10        974.79        933.85        45.13 o                         
  -6   3  10         17.06         16.33        22.12 o                         
  -5   3  10       1086.64       1058.86        43.52 o                         
  -4   3  10          1.11          1.64        22.60 o                         
  -3   3  10        478.64        457.82        33.78 o                         
  -2   3  10          0.20        -13.94        17.96 o                         
  -1   3  10        959.91        905.68        35.18 o                         
   0   3  10        191.67        168.99        21.11 o                         
   1   3  10        252.06        277.24        25.80 o                         
   2   3  10          9.18        -11.51        18.70 o                         
   3   3  10        205.61        186.66        22.77 o                         
   4   3  10         43.57         64.45        23.33 o                         
   5   3  10       1511.73       1627.72        47.91 o                         
   6   3  10        113.77        115.53        23.55 o                         
   7   3  10          9.63         18.99        22.47 o                         
   8   3  10       1813.46       1855.24        70.60 o                         
   9   3  10        103.35         59.30        25.79 o                         
  10   3  10        119.66        103.99        27.50 o                         
  11   3  10         15.86          9.16        25.23 o                         
  12   3  10          3.79        -25.43        25.43 o                         
  13   3  10        391.85        332.37        37.92 o                         
  14   3  10        711.45        721.07        47.81 o                         
  15   3  10         62.43         36.96        30.06 o                         
  16   3  10         55.98         89.02        32.06 o                         
  17   3  10         17.40          4.45        31.33 o                         
 -17   4  10         64.68         63.30        40.07 o                         
 -16   4  10        194.42        136.62        41.93 o                         
 -15   4  10        124.27         94.77        38.95 o                         
 -14   4  10         58.13         60.62        37.88 o                         
 -13   4  10        101.41         96.81        36.37 o                         
 -12   4  10          0.06          7.49        33.33 o                         
 -11   4  10         43.82         50.34        30.89 o                         
 -10   4  10          0.82        -18.93        28.49 o                         
  -9   4  10         68.09         61.75        29.18 o                         
  -8   4  10         43.00         34.42        25.52 o                         
  -7   4  10        180.29        196.44        31.54 o                         
  -6   4  10        418.17        391.30        38.67 o                         
  -5   4  10        425.29        464.28        41.43 o                         
  -4   4  10          6.43        -12.29        22.79 o                         
  -3   4  10          2.45          6.47        20.38 o                         
  -2   4  10          2.07         -2.08        19.44 o                         
  -1   4  10         68.40         42.59        19.36 o                         
   0   4  10        233.08        235.04        22.11 o                         
   1   4  10        314.87        354.89        26.80 o                         
   2   4  10          2.56         15.47        18.31 o                         
   3   4  10          0.28         -1.47        18.08 o                         
   4   4  10         17.02         24.85        19.57 o                         
   5   4  10        564.71        501.86        36.24 o                         
   6   4  10        239.73        230.50        26.83 o                         
   7   4  10        136.73        161.91        26.33 o                         
   8   4  10        691.58        781.50        43.07 o                         
   9   4  10        328.27        413.27        37.57 o                         
  10   4  10          5.89        -17.02        24.26 o                         
  11   4  10         89.09        140.09        29.42 o                         
  12   4  10        401.09        458.64        43.49 o                         
  13   4  10        346.83        356.39        44.54 o                         
  14   4  10         98.31         65.83        31.40 o                         
  15   4  10         94.90         95.69        32.89 o                         
  16   4  10        157.34        152.41        33.89 o                         
 -16   5  10        125.41        127.13        40.98 o                         
 -15   5  10        113.51         64.19        38.34 o                         
 -14   5  10         77.73         59.33        33.48 o                         
 -13   5  10          0.44          1.75        32.05 o                         
 -12   5  10         28.15         57.63        32.27 o                         
 -11   5  10        632.32        719.01        52.43 o                         
 -10   5  10          1.97         29.64        29.74 o                         
  -9   5  10         44.24         28.32        31.68 o                         
  -8   5  10          5.64        -15.29        29.93 o                         
  -7   5  10          9.01         47.04        30.80 o                         
  -6   5  10          6.63         30.75        29.25 o                         
  -5   5  10        202.00        145.04        31.73 o                         
  -4   5  10       1153.03       1141.00        47.72 o                         
  -3   5  10         94.61         86.67        23.56 o                         
  -2   5  10        116.74         69.05        21.47 o                         
  -1   5  10          0.90         22.33        19.99 o                         
   0   5  10        221.59        207.85        23.52 o                         
   1   5  10        583.89        519.97        33.69 o                         
   2   5  10        658.00        622.40        35.45 o                         
   3   5  10        606.47        620.89        34.22 o                         
   4   5  10         69.90         37.00        20.04 o                         
   5   5  10         29.76         24.59        19.84 o                         
   6   5  10        170.10        165.10        27.31 o                         
   7   5  10        194.94        236.25        31.37 o                         
   8   5  10          0.33          2.87        23.92 o                         
   9   5  10         11.93        -23.89        23.89 o                         
  10   5  10         16.41        -18.68        26.61 o                         
  11   5  10          9.01         -0.98        33.14 o                         
  12   5  10          3.90         33.14        36.16 o                         
  13   5  10        248.74        216.80        46.91 o                         
  14   5  10          0.48        -12.19        40.81 o                         
  15   5  10         48.74         61.87        43.07 o                         
 -14   6  10          0.69         -4.80        33.18 o                         
 -13   6  10         62.53         56.00        33.73 o                         
 -12   6  10         61.21         69.49        32.91 o                         
 -11   6  10         14.76         58.14        35.95 o                         
 -10   6  10         10.63         23.78        32.89 o                         
  -9   6  10          2.61         -0.91        31.51 o                         
  -8   6  10          1.95          8.71        31.26 o                         
  -7   6  10          6.57         33.74        31.28 o                         
  -6   6  10         35.82         80.55        31.00 o                         
  -5   6  10         11.08         24.66        24.34 o                         
  -4   6  10        229.67        253.79        28.62 o                         
  -3   6  10        135.98        153.70        26.01 o                         
  -2   6  10         14.09         18.88        22.46 o                         
  -1   6  10        167.90        151.89        23.80 o                         
   0   6  10          3.09          7.15        20.15 o                         
   1   6  10          1.47         -3.94        19.83 o                         
   2   6  10        145.82        131.84        22.43 o                         
   3   6  10          0.03         -2.31        23.03 o                         
   4   6  10        582.21        686.46        43.20 o                         
   5   6  10        257.37        212.07        27.59 o                         
   6   6  10         86.57        104.74        25.71 o                         
   7   6  10         75.94         69.53        31.77 o                         
   8   6  10        256.07        260.86        42.89 o                         
   9   6  10          2.57          6.16        32.21 o                         
  10   6  10         68.63         36.45        34.47 o                         
  11   6  10          0.00         27.77        34.04 o                         
  12   6  10         40.59         75.46        37.06 o                         
  13   6  10        124.13         98.34        38.40 o                         
 -12   7  10        372.07        434.47        48.47 o                         
 -11   7  10         29.85        -31.57        35.09 o                         
 -10   7  10        106.71        167.36        38.68 o                         
  -9   7  10        292.54        378.16        45.26 o                         
  -8   7  10         16.50         11.99        31.73 o                         
  -7   7  10         23.12         18.53        31.36 o                         
  -6   7  10         38.03         54.07        30.53 o                         
  -5   7  10         21.20          0.67        23.72 o                         
  -4   7  10        209.17        206.48        28.53 o                         
  -3   7  10         12.00          3.28        22.81 o                         
  -2   7  10          6.09        -16.85        21.13 o                         
  -1   7  10          1.47        -22.46        25.07 o                         
   0   7  10        353.05        367.01        38.56 o                         
   1   7  10         40.38         96.50        26.04 o                         
   2   7  10        601.55        597.11        43.23 o                         
   3   7  10         76.73        122.12        26.12 o                         
   4   7  10         14.94         15.70        24.18 o                         
   5   7  10          3.96        -24.44        24.44 o                         
   6   7  10        172.18        213.81        36.60 o                         
   7   7  10         21.81         25.22        46.30 o                         
   8   7  10         47.41         22.18        61.78 o                         
   9   7  10        133.46        154.36        66.68 o                         
  10   7  10        218.72        257.00       105.64 o                         
  11   7  10          0.46          5.88        60.93 o                         
  -9   8  10         51.94         51.75        35.29 o                         
  -8   8  10         14.35         17.56        33.01 o                         
  -7   8  10          1.22          8.11        31.24 o                         
  -6   8  10         23.34         10.06        26.48 o                         
  -5   8  10         58.66         66.81        26.24 o                         
  -4   8  10        349.58        285.41        36.47 o                         
  -3   8  10        243.77        191.80        33.57 o                         
  -2   8  10          0.07         13.01        28.22 o                         
  -1   8  10        685.86        671.75        50.15 o                         
   0   8  10         21.51         16.28        26.08 o                         
   1   8  10        391.38        352.68        41.10 o                         
   2   8  10          2.19          6.54        31.01 o                         
   3   8  10         12.28         30.69        31.84 o                         
   4   8  10         46.19         31.36        32.07 o                         
   5   8  10        146.20        151.33        35.26 o                         
   6   8  10         60.07        -14.66        31.42 o                         
   7   8  10          5.60         40.07        50.01 o                         
   8   8  10         33.34         16.07        49.66 o                         
 -18   1  11         12.04         -5.26        49.32 o                         
 -17   1  11         43.06         61.88        51.31 o                         
 -16   1  11         28.95         28.47        39.32 o                         
 -15   1  11         16.45         37.34        37.90 o                         
 -14   1  11          5.87          2.43        35.98 o                         
 -13   1  11          8.85         18.66        36.51 o                         
 -12   1  11        106.93        117.08        33.71 o                         
 -11   1  11        127.34        150.18        32.83 o                         
 -10   1  11        195.78        168.78        34.20 o                         
  -9   1  11        205.66        221.17        33.61 o                         
  -8   1  11         15.89         29.84        28.88 o                         
  -7   1  11          0.11         14.20        25.62 o                         
  -6   1  11       1833.61       1781.23        53.48 o                         
  -5   1  11        153.30        189.37        33.94 o                         
  -4   1  11         79.97         55.28        30.18 o                         
  -3   1  11        120.74        163.71        32.87 o                         
  -2   1  11         51.87         23.51        29.15 o                         
  -1   1  11         52.55         77.88        29.40 o                         
   0   1  11         36.90         31.11        29.34 o                         
   1   1  11         42.82         39.72        28.89 o                         
   2   1  11         88.61        123.73        28.21 o                         
   3   1  11         43.85         20.38        26.10 o                         
   4   1  11         54.37         71.80        27.57 o                         
   5   1  11          1.35        -23.52        23.52 o                         
   6   1  11         78.52         61.35        25.75 o                         
   7   1  11         18.46        -12.39        24.85 o                         
   8   1  11         15.89         19.08        25.40 o                         
   9   1  11          0.97        -19.59        25.81 o                         
  10   1  11         74.72         73.39        28.17 o                         
  11   1  11         26.66         40.61        28.53 o                         
  12   1  11        166.55        150.35        31.72 o                         
  13   1  11         29.88        -12.64        29.78 o                         
  14   1  11         70.22         36.04        30.31 o                         
  15   1  11         59.71         62.37        33.19 o                         
  16   1  11         82.01         88.89        33.98 o                         
 -17   2  11         27.31         28.42        45.96 o                         
 -16   2  11        271.34        218.86        46.69 o                         
 -15   2  11         25.18         56.76        39.82 o                         
 -14   2  11         90.87         73.84        38.59 o                         
 -13   2  11          0.00         44.16        36.62 o                         
 -12   2  11        113.13         94.12        37.70 o                         
 -11   2  11        124.54        108.68        38.10 o                         
 -10   2  11        156.39        125.64        36.80 o                         
  -9   2  11          0.32          7.33        28.96 o                         
  -8   2  11        440.55        414.44        35.66 o                         
  -7   2  11         47.87         29.16        25.73 o                         
  -6   2  11         11.19         16.81        25.18 o                         
  -5   2  11          0.00         13.93        26.64 o                         
  -4   2  11         91.52         61.97        28.10 o                         
  -3   2  11          1.66        -25.15        25.15 o                         
  -2   2  11          2.65          9.83        26.11 o                         
  -1   2  11         79.92         85.89        27.70 o                         
   0   2  11          1.89          3.61        25.26 o                         
   1   2  11        225.32        184.53        29.24 o                         
   2   2  11         94.31         69.32        26.36 o                         
   3   2  11          4.72         11.91        25.43 o                         
   4   2  11         13.91         13.09        26.14 o                         
   5   2  11        104.11         73.81        28.16 o                         
   6   2  11         91.33         93.75        28.54 o                         
   7   2  11          0.28         -8.04        25.05 o                         
   8   2  11         93.69        115.56        28.32 o                         
   9   2  11        247.26        161.26        29.64 o                         
  10   2  11        494.85        480.87        42.63 o                         
  11   2  11         24.71         -9.06        27.79 o                         
  12   2  11         78.47         43.58        29.78 o                         
  13   2  11          4.71         -6.91        28.77 o                         
  14   2  11         17.34         29.63        31.20 o                         
  15   2  11         22.58         -0.39        30.66 o                         
  16   2  11         28.68         12.29        32.15 o                         
 -17   3  11         21.45         48.24        46.64 o                         
 -16   3  11          0.00        -43.97        43.97 o                         
 -15   3  11         62.39         50.91        45.91 o                         
 -14   3  11         66.47         86.22        44.26 o                         
 -13   3  11         77.49         76.95        42.75 o                         
 -12   3  11          8.76        -17.57        35.34 o                         
 -11   3  11         91.11        100.95        37.77 o                         
 -10   3  11        156.61        147.10        34.54 o                         
  -9   3  11         27.99         -2.25        28.88 o                         
  -8   3  11         42.26         32.18        30.73 o                         
  -7   3  11        185.50        164.07        32.13 o                         
  -6   3  11         31.15         28.15        31.77 o                         
  -5   3  11        367.78        415.40        41.13 o                         
  -4   3  11        353.58        389.32        38.61 o                         
  -3   3  11         48.15         53.14        27.19 o                         
  -2   3  11        116.71        120.79        29.21 o                         
  -1   3  11        702.55        742.11        43.62 o                         
   0   3  11        498.05        591.72        41.55 o                         
   1   3  11         13.63         57.10        24.77 o                         
   2   3  11         46.71         66.64        25.19 o                         
   3   3  11        175.80        169.54        24.51 o                         
   4   3  11        122.77         73.74        26.05 o                         
   5   3  11         32.38         31.19        26.54 o                         
   6   3  11          6.18          3.64        26.75 o                         
   7   3  11       1017.88       1036.06        52.03 o                         
   8   3  11          3.72         27.97        26.45 o                         
   9   3  11          1.58         19.04        26.44 o                         
  10   3  11         75.30         59.49        28.03 o                         
  11   3  11        307.16        300.93        33.66 o                         
  12   3  11          9.51        -14.25        28.25 o                         
  13   3  11          7.81          1.05        29.13 o                         
  14   3  11        125.37        204.88        34.65 o                         
  15   3  11        141.68        139.84        34.28 o                         
 -16   4  11          0.34         32.07        46.49 o                         
 -15   4  11        192.68        226.65        45.21 o                         
 -14   4  11         39.98         39.33        38.73 o                         
 -13   4  11          8.56         42.13        34.15 o                         
 -12   4  11         75.79         58.57        33.47 o                         
 -11   4  11          1.62         12.37        31.71 o                         
 -10   4  11         62.93         40.82        31.75 o                         
  -9   4  11         13.74         22.73        30.25 o                         
  -8   4  11        170.13        133.60        32.57 o                         
  -7   4  11          8.10         -1.88        28.67 o                         
  -6   4  11         97.34         82.31        30.81 o                         
  -5   4  11        237.22        212.22        33.16 o                         
  -4   4  11          0.00        -22.00        26.94 o                         
  -3   4  11          0.01        -26.70        26.70 o                         
  -2   4  11         36.36          9.83        25.63 o                         
  -1   4  11         87.92        108.03        25.88 o                         
   0   4  11         66.94         39.31        23.19 o                         
   1   4  11        512.70        527.68        35.84 o                         
   2   4  11         27.07         45.32        21.82 o                         
   3   4  11        366.56        300.32        27.00 o                         
   4   4  11       1110.27       1072.79        42.39 o                         
   5   4  11        111.86        121.97        27.21 o                         
   6   4  11         57.53         39.46        25.46 o                         
   7   4  11        946.75        935.67        47.55 o                         
   8   4  11         23.82         35.64        28.05 o                         
   9   4  11          0.35          0.40        28.16 o                         
  10   4  11          0.79          3.72        26.72 o                         
  11   4  11        442.29        483.83        40.36 o                         
  12   4  11        306.51        317.65        34.95 o                         
  13   4  11          0.08        -10.71        28.60 o                         
  14   4  11         32.69         25.53        31.63 o                         
 -14   5  11        102.72        107.09        36.90 o                         
 -13   5  11        288.38        283.12        40.67 o                         
 -12   5  11        770.02        778.53        57.68 o                         
 -11   5  11         36.43         43.37        32.88 o                         
 -10   5  11         37.52         12.07        35.44 o                         
  -9   5  11         12.30         15.09        34.91 o                         
  -8   5  11          9.99        -10.01        32.71 o                         
  -7   5  11         15.85         -1.28        32.18 o                         
  -6   5  11         72.12         83.91        33.91 o                         
  -5   5  11         15.50        -24.11        29.59 o                         
  -4   5  11         34.79         61.90        31.06 o                         
  -3   5  11        445.00        441.16        42.48 o                         
  -2   5  11         86.02         75.72        23.16 o                         
  -1   5  11         33.23          8.09        22.07 o                         
   0   5  11        139.60        148.59        24.30 o                         
   1   5  11        323.62        334.92        30.71 o                         
   2   5  11        122.43        100.96        24.55 o                         
   3   5  11        217.16        230.08        26.80 o                         
   4   5  11         26.32         41.50        22.83 o                         
   5   5  11          5.63          7.67        25.78 o                         
   6   5  11        183.44        151.87        29.27 o                         
   7   5  11        138.64        130.28        29.35 o                         
   8   5  11        309.62        291.70        36.10 o                         
   9   5  11          9.77         27.67        27.92 o                         
  10   5  11         13.75        -23.52        36.26 o                         
  11   5  11         35.87         35.95        41.03 o                         
  12   5  11         52.45         18.16        42.12 o                         
  13   5  11         18.84        -25.95        41.45 o                         
 -12   6  11        109.87        185.99        41.60 o                         
 -11   6  11        213.00        279.52        44.22 o                         
 -10   6  11          0.62         -6.17        35.59 o                         
  -9   6  11         19.92         -9.56        34.00 o                         
  -8   6  11          3.73        -18.17        32.71 o                         
  -7   6  11        122.18        129.28        36.09 o                         
  -6   6  11        127.42        132.76        34.91 o                         
  -5   6  11         53.94         62.62        33.06 o                         
  -4   6  11         72.45         89.78        32.65 o                         
  -3   6  11          9.79         -1.03        25.06 o                         
  -2   6  11         21.95         10.00        24.36 o                         
  -1   6  11         13.56          1.01        22.99 o                         
   0   6  11         87.81         84.87        24.61 o                         
   1   6  11          5.15          2.06        22.80 o                         
   2   6  11        186.11        155.15        25.26 o                         
   3   6  11        136.08        118.95        31.21 o                         
   4   6  11         60.47         27.77        29.24 o                         
   5   6  11         52.97         55.82        28.51 o                         
   6   6  11          2.65         12.35        33.58 o                         
   7   6  11         55.82         88.80        34.68 o                         
   8   6  11         11.63         10.02        42.52 o                         
   9   6  11          2.44          5.15        35.36 o                         
  10   6  11          5.12        -23.25        34.74 o                         
  11   6  11          2.63         52.89        37.73 o                         
  -9   7  11         28.81         10.32        34.96 o                         
  -8   7  11          0.32          0.81        33.34 o                         
  -7   7  11         17.23         27.97        33.54 o                         
  -6   7  11         26.64         17.99        31.56 o                         
  -5   7  11         28.17         14.91        31.48 o                         
  -4   7  11         70.71         68.41        27.18 o                         
  -3   7  11         70.65         64.66        26.07 o                         
  -2   7  11         68.51         50.22        25.62 o                         
  -1   7  11          4.62          6.17        28.48 o                         
   0   7  11        396.65        390.45        41.47 o                         
   1   7  11        117.08        116.92        30.55 o                         
   2   7  11          9.96          6.57        27.12 o                         
   3   7  11          0.03        -10.51        26.29 o                         
   4   7  11         85.63        132.55        30.61 o                         
   5   7  11         31.71         32.77        29.83 o                         
   6   7  11         21.68         -3.99        35.86 o                         
   7   7  11         40.17        -34.75        39.75 o                         
   8   7  11         68.04         10.04        63.93 o                         
  -4   8  11         51.81         68.00        32.66 o                         
  -3   8  11          0.12          6.26        29.70 o                         
  -2   8  11          2.57          5.89        32.32 o                         
  -1   8  11         57.77         75.12        32.08 o                         
   0   8  11         23.52         31.99        30.19 o                         
   1   8  11          0.32        -19.14        28.86 o                         
   2   8  11         69.39        100.10        29.81 o                         
 -16   0  12        433.72        534.89       116.31 o                         
 -15   0  12         16.87        -15.07        84.46 o                         
 -14   0  12        340.60        448.13        84.45 o                         
 -13   0  12         33.91         53.79        53.41 o                         
 -12   0  12         66.63         95.44        55.02 o                         
 -11   0  12        296.76        222.09        59.50 o                         
 -10   0  12         90.48         90.06        69.67 o                         
  -9   0  12        571.23        587.50        81.58 o                         
  -8   0  12         31.65         38.19        48.14 o                         
  -7   0  12        553.48        455.43        77.59 o                         
  -6   0  12         31.16         61.60        48.42 o                         
  -5   0  12        479.41        415.23        66.27 o                         
  -4   0  12          9.54          5.28        44.25 o                         
  -3   0  12       1798.24       1827.79       125.97 o                         
  -2   0  12        342.49        309.30        73.65 o                         
  -1   0  12        102.28         52.29        45.39 o                         
   0   0  12        436.33        543.50        76.05 o                         
   1   0  12          4.92          1.14        43.23 o                         
   2   0  12        273.53        367.02        60.67 o                         
   3   0  12          0.17          3.79        43.32 o                         
   4   0  12         22.87         -8.07        41.97 o                         
   5   0  12        174.73        100.29        48.64 o                         
   6   0  12         87.38        102.81        42.87 o                         
   7   0  12         23.10          4.39        38.05 o                         
   8   0  12        286.97        257.30        46.88 o                         
   9   0  12         95.14        102.70        42.44 o                         
  10   0  12        373.15        452.40        70.12 o                         
  11   0  12          4.46         34.76        42.94 o                         
  12   0  12         91.85        132.11        49.09 o                         
  13   0  12         63.83         64.37        52.24 o                         
  14   0  12        379.58        471.92        62.36 o                         
 -16   1  12        106.88        142.43        59.68 o                         
 -15   1  12         12.38         -3.08        45.74 o                         
 -14   1  12          2.36         -9.02        43.53 o                         
 -13   1  12          5.90        -35.76        42.37 o                         
 -12   1  12         59.05         70.11        45.01 o                         
 -11   1  12        261.32        337.77        44.01 o                         
 -10   1  12          2.51          8.72        34.23 o                         
  -9   1  12         28.05         35.67        34.58 o                         
  -8   1  12        741.22        816.03        59.38 o                         
  -7   1  12         14.47        -15.00        32.22 o                         
  -6   1  12        117.42         49.56        33.76 o                         
  -5   1  12        353.08        333.35        40.44 o                         
  -4   1  12        556.86        681.21        55.77 o                         
  -3   1  12         95.77        118.56        34.39 o                         
  -2   1  12        700.32        736.12        54.59 o                         
  -1   1  12         41.96         27.71        31.34 o                         
   0   1  12        135.42        131.47        33.93 o                         
   1   1  12         31.47         29.43        31.35 o                         
   2   1  12         33.99         74.96        32.25 o                         
   3   1  12         34.96         16.39        33.65 o                         
   4   1  12        183.62        237.80        36.61 o                         
   5   1  12        142.27        178.70        32.87 o                         
   6   1  12         18.30         56.92        30.67 o                         
   7   1  12        112.75        137.55        32.59 o                         
   8   1  12        178.86        167.16        31.44 o                         
   9   1  12         51.21         62.44        29.51 o                         
  10   1  12         24.72         35.58        29.99 o                         
  11   1  12        538.98        576.00        61.23 o                         
  12   1  12         48.93          9.18        30.85 o                         
  13   1  12        152.00        151.33        34.55 o                         
  14   1  12         65.07        112.70        34.74 o                         
 -15   2  12         77.21        120.29        44.04 o                         
 -14   2  12          1.70        -29.35        38.54 o                         
 -13   2  12        115.19         95.11        41.62 o                         
 -12   2  12          0.22         10.88        37.31 o                         
 -11   2  12          2.72        -35.04        35.04 o                         
 -10   2  12        217.42        245.71        37.96 o                         
  -9   2  12        179.10        147.73        35.72 o                         
  -8   2  12         21.26         37.84        28.47 o                         
  -7   2  12        463.79        514.95        43.67 o                         
  -6   2  12        102.90        130.14        32.83 o                         
  -5   2  12         49.31         60.32        31.29 o                         
  -4   2  12        714.02        733.34        57.89 o                         
  -3   2  12          2.72         11.36        31.82 o                         
  -2   2  12          3.29          1.48        31.42 o                         
  -1   2  12          3.86         41.30        31.24 o                         
   0   2  12         82.90         42.60        31.32 o                         
   1   2  12        182.92        227.10        36.21 o                         
   2   2  12          2.66         -4.29        30.73 o                         
   3   2  12         16.34         20.22        36.43 o                         
   4   2  12         52.03         84.22        30.41 o                         
   5   2  12          0.94          2.25        28.81 o                         
   6   2  12        260.54        254.05        34.89 o                         
   7   2  12          7.35         24.83        30.71 o                         
   8   2  12         64.30         61.54        32.10 o                         
   9   2  12        125.16        103.97        32.16 o                         
  10   2  12         61.65         48.86        30.42 o                         
  11   2  12         62.56         16.78        30.78 o                         
  12   2  12        218.91        205.00        39.64 o                         
  13   2  12          8.71        -11.11        31.30 o                         
  14   2  12        203.21        253.53        37.41 o                         
 -14   3  12          0.08         25.21        46.73 o                         
 -13   3  12         17.99         22.50        45.13 o                         
 -12   3  12          0.38         13.59        34.70 o                         
 -11   3  12        155.16        156.78        37.17 o                         
 -10   3  12         25.33         29.50        33.58 o                         
  -9   3  12         54.95         58.79        33.71 o                         
  -8   3  12        112.69         78.29        36.11 o                         
  -7   3  12        154.12        132.66        37.94 o                         
  -6   3  12        261.68        238.92        39.82 o                         
  -5   3  12        105.82        138.31        37.16 o                         
  -4   3  12          0.00         14.49        29.26 o                         
  -3   3  12        181.52        194.54        33.95 o                         
  -2   3  12         60.36         64.94        29.93 o                         
  -1   3  12        219.03        242.35        34.06 o                         
   0   3  12          3.96         18.22        28.46 o                         
   1   3  12        418.10        429.03        45.59 o                         
   2   3  12         71.73         81.81        29.80 o                         
   3   3  12        118.50        128.63        31.01 o                         
   4   3  12         83.72         72.30        30.41 o                         
   5   3  12         36.07         29.32        29.26 o                         
   6   3  12         17.15         17.00        29.73 o                         
   7   3  12        111.94        164.36        33.27 o                         
   8   3  12         26.76         39.30        31.20 o                         
   9   3  12        200.29        244.64        36.47 o                         
  10   3  12          0.80        -30.17        30.17 o                         
  11   3  12          0.04         36.78        30.72 o                         
  12   3  12        556.49        602.33        64.39 o                         
  13   3  12          6.00         60.05        32.46 o                         
 -13   4  12         20.47         -6.51        38.85 o                         
 -12   4  12         36.74         21.46        39.14 o                         
 -11   4  12         22.28        -12.96        37.37 o                         
 -10   4  12         27.38         65.66        38.44 o                         
  -9   4  12         72.03         76.50        43.41 o                         
  -8   4  12         54.94         83.53        37.60 o                         
  -7   4  12         72.57         56.54        36.02 o                         
  -6   4  12        445.98        422.35        45.17 o                         
  -5   4  12         20.56         25.84        33.45 o                         
  -4   4  12         52.84         38.50        33.98 o                         
  -3   4  12        317.10        328.96        40.58 o                         
  -2   4  12          2.48         18.94        32.37 o                         
  -1   4  12        124.92        170.56        36.23 o                         
   0   4  12        168.71        162.88        33.24 o                         
   1   4  12        499.23        476.16        45.90 o                         
   2   4  12         46.50         17.32        28.80 o                         
   3   4  12          7.64          1.09        28.69 o                         
   4   4  12         13.30         -7.51        29.53 o                         
   5   4  12         66.20         67.74        30.77 o                         
   6   4  12         81.70         89.96        31.44 o                         
   7   4  12          0.12         22.16        29.92 o                         
   8   4  12          4.06          4.35        29.45 o                         
   9   4  12          6.54         -8.48        30.44 o                         
  10   4  12         38.09         77.34        33.21 o                         
  11   4  12        194.06        193.03        40.36 o                         
  12   4  12          7.17        -10.44        34.81 o                         
 -11   5  12         10.52        -33.87        42.38 o                         
 -10   5  12          8.39         -2.36        41.67 o                         
  -9   5  12          9.00         41.87        42.11 o                         
  -8   5  12         23.06         -2.08        40.63 o                         
  -7   5  12          0.04          8.23        39.12 o                         
  -6   5  12         54.97         75.72        40.36 o                         
  -5   5  12          3.33        -25.58        36.47 o                         
  -4   5  12         78.42         61.34        38.48 o                         
  -3   5  12         56.50        107.27        35.65 o                         
  -2   5  12          0.39         11.69        31.58 o                         
  -1   5  12          5.63         -5.34        28.81 o                         
   0   5  12        133.46        167.46        33.76 o                         
   1   5  12          7.10        -15.68        24.60 o                         
   2   5  12         19.86         35.70        25.32 o                         
   3   5  12          0.71         -3.26        24.43 o                         
   4   5  12        213.92        219.95        29.81 o                         
   5   5  12         85.21        103.46        30.80 o                         
   6   5  12          2.13        -27.64        27.64 o                         
   7   5  12          5.88         18.41        41.91 o                         
   8   5  12         47.20         28.58        32.52 o                         
   9   5  12         24.05         -2.41        42.64 o                         
  10   5  12        104.95        108.46        46.02 o                         
  -9   6  12        189.47        252.12        43.21 o                         
  -8   6  12        187.96        204.59        41.10 o                         
  -7   6  12          0.19         11.72        34.85 o                         
  -6   6  12        170.15        201.57        39.72 o                         
  -5   6  12         39.23         62.71        35.27 o                         
  -4   6  12          6.51         11.71        33.24 o                         
  -3   6  12         78.79         22.64        33.76 o                         
  -2   6  12        119.72         94.72        37.84 o                         
  -1   6  12          0.18         22.11        29.60 o                         
   0   6  12          1.13         -2.35        26.75 o                         
   1   6  12         40.58         33.82        27.39 o                         
   2   6  12         32.15          8.61        25.77 o                         
   3   6  12        100.54        107.41        38.48 o                         
   4   6  12         27.45        -10.44        31.08 o                         
   5   6  12         31.33        -18.52        36.06 o                         
   6   6  12        120.39        118.14        39.70 o                         
   7   6  12         21.38         58.86        38.98 o                         
  -4   7  12         46.32         42.43        34.10 o                         
  -3   7  12          0.07         -5.44        31.71 o                         
  -2   7  12         74.02        125.22        36.13 o                         
  -1   7  12         17.96         46.28        32.62 o                         
   0   7  12          5.40         22.64        34.05 o                         
   1   7  12          3.82        -11.27        31.33 o                         
   2   7  12         58.97         84.59        33.01 o                         
   3   7  12         37.47         37.57        32.17 o                         
 -13   1  13         40.84         22.47        48.94 o                         
 -12   1  13          7.53        -35.67        44.20 o                         
 -11   1  13        214.14        269.37        67.65 o                         
 -10   1  13          1.28         10.86        38.06 o                         
  -9   1  13         19.57          3.39        36.90 o                         
  -8   1  13        157.30        158.65        40.12 o                         
  -7   1  13          0.02         10.60        35.01 o                         
  -6   1  13          0.02        -10.50        34.70 o                         
  -5   1  13        112.67        120.87        38.18 o                         
  -4   1  13          0.03        -30.63        33.51 o                         
  -3   1  13         65.48         45.96        34.94 o                         
  -2   1  13         18.25        -10.15        33.26 o                         
  -1   1  13         16.23         21.72        34.03 o                         
   0   1  13          7.28         45.02        33.96 o                         
   1   1  13          1.22        -32.06        32.06 o                         
   2   1  13         31.60         -7.35        33.45 o                         
   3   1  13          6.00         38.74        34.17 o                         
   4   1  13          7.02         20.17        35.08 o                         
   5   1  13          0.11         38.96        35.04 o                         
   6   1  13         86.73        128.00        56.27 o                         
   7   1  13         31.13         49.21        36.80 o                         
   8   1  13        149.09        147.46        36.68 o                         
   9   1  13         90.88         38.70        36.00 o                         
  10   1  13         48.70         10.28        35.06 o                         
  11   1  13        348.14        421.13        40.61 o                         
  12   1  13          2.18         42.87        34.24 o                         
 -13   2  13         10.53         11.07        48.17 o                         
 -12   2  13         61.74         49.05        48.44 o                         
 -11   2  13          4.89        -42.21        42.21 o                         
 -10   2  13          0.23          4.73        50.83 o                         
  -9   2  13         63.21          3.26        43.37 o                         
  -8   2  13          2.31         -6.79        42.89 o                         
  -7   2  13          0.80         -2.94        35.32 o                         
  -6   2  13        326.75        302.94        44.15 o                         
  -5   2  13        400.35        346.49        44.31 o                         
  -4   2  13         14.49         -2.47        34.25 o                         
  -3   2  13        150.44        120.71        37.29 o                         
  -2   2  13         93.60         82.57        36.43 o                         
  -1   2  13          0.24        -32.79        33.33 o                         
   0   2  13         14.27         74.57        35.02 o                         
   1   2  13          3.10        -10.32        32.11 o                         
   2   2  13         38.25         52.72        34.88 o                         
   3   2  13        219.85        283.15        41.48 o                         
   4   2  13        205.05        201.00        39.86 o                         
   5   2  13          2.70         30.66        35.13 o                         
   6   2  13          3.95         36.64        32.63 o                         
   7   2  13         24.70         18.24        33.24 o                         
   8   2  13          1.91        -12.66        32.68 o                         
   9   2  13        378.97        427.93        47.80 o                         
  10   2  13        103.13        101.73        37.16 o                         
  11   2  13         29.64         51.56        36.22 o                         
 -12   3  13          4.82         -1.30        37.04 o                         
 -11   3  13         24.72          8.62        44.60 o                         
 -10   3  13         10.25         29.50        35.87 o                         
  -9   3  13        169.91        137.14        42.57 o                         
  -8   3  13        373.73        515.20        57.99 o                         
  -7   3  13         34.92         16.06        37.80 o                         
  -6   3  13         14.28          6.76        36.92 o                         
  -5   3  13         47.91         51.26        38.85 o                         
  -4   3  13        233.20        241.59        48.14 o                         
  -3   3  13         30.14         13.56        40.39 o                         
  -2   3  13         62.27         34.60        35.43 o                         
  -1   3  13        195.62        202.98        39.01 o                         
   0   3  13        399.19        418.29        51.93 o                         
   1   3  13         31.82          6.15        34.00 o                         
   2   3  13         14.22         21.20        33.45 o                         
   3   3  13         47.50         47.40        35.23 o                         
   4   3  13        113.20        123.72        37.42 o                         
   5   3  13          0.34         -1.57        31.49 o                         
   6   3  13          6.21          1.43        31.45 o                         
   7   3  13          7.19         10.28        32.29 o                         
   8   3  13         81.74        101.22        35.21 o                         
   9   3  13         15.86        -19.34        32.77 o                         
  10   3  13          6.75          4.00        33.14 o                         
 -10   4  13          3.22         -7.07        43.36 o                         
  -9   4  13        109.53        118.75        46.28 o                         
  -8   4  13          0.58        -15.73        38.58 o                         
  -7   4  13          5.33          6.80        37.00 o                         
  -6   4  13          9.09          8.08        36.89 o                         
  -5   4  13         75.10         85.71        38.15 o                         
  -4   4  13         94.88         63.64        37.70 o                         
  -3   4  13         26.12         22.86        35.39 o                         
  -2   4  13         24.97         21.21        35.52 o                         
  -1   4  13         12.91        -10.83        34.64 o                         
   0   4  13        210.66        170.83        38.72 o                         
   1   4  13         30.79         63.67        39.85 o                         
   2   4  13         93.70        145.89        42.18 o                         
   3   4  13         41.75         46.68        35.92 o                         
   4   4  13          7.92          4.15        34.71 o                         
   5   4  13         55.26         63.89        35.91 o                         
   6   4  13        184.67        181.81        39.46 o                         
   7   4  13         54.35         50.66        37.31 o                         
   8   4  13        279.24        268.06        42.40 o                         
   9   4  13          0.68        -10.26        43.10 o                         
  -8   5  13         51.52         87.97        45.67 o                         
  -7   5  13          3.53         15.08        43.32 o                         
  -6   5  13          0.14        -21.80        40.81 o                         
  -5   5  13        490.02        576.87        65.28 o                         
  -4   5  13        124.53        131.08        44.29 o                         
  -3   5  13          7.65        -16.93        35.37 o                         
  -2   5  13         16.88         23.10        35.25 o                         
  -1   5  13        169.18        172.65        38.73 o                         
   0   5  13         13.29         -9.06        33.34 o                         
   1   5  13        249.10        222.68        39.47 o                         
   2   5  13         51.02         45.88        31.49 o                         
   3   5  13         70.46         87.99        33.13 o                         
   4   5  13          0.44        -30.78        30.78 o                         
   5   5  13        103.09         71.08        35.40 o                         
   6   5  13        200.02        165.93        38.18 o                         
  -1   6  13        178.41        244.75        52.70 o                         
   0   6  13         42.07         24.69        35.87 o                         
 -10   0  14        142.01        208.05        64.09 o                         
  -9   0  14        149.60        190.92        64.10 o                         
  -8   0  14         10.43         51.35        57.67 o                         
  -7   0  14         41.72         23.15        55.59 o                         
  -6   0  14         45.41         22.84        55.02 o                         
  -5   0  14         24.99         27.76        55.18 o                         
  -4   0  14         20.60         71.61        56.42 o                         
  -3   0  14         54.63         16.92        53.30 o                         
  -2   0  14         91.61         63.39        54.27 o                         
  -1   0  14        124.27        143.16        74.36 o                         
   0   0  14         28.58        -23.29        52.15 o                         
   1   0  14         51.65         50.80        53.26 o                         
   2   0  14         22.48        -10.79        51.78 o                         
   3   0  14         13.96          7.68        52.72 o                         
   4   0  14          0.06         29.33        53.17 o                         
   5   0  14         12.79         27.47        54.07 o                         
   6   0  14         41.67         -0.27        54.14 o                         
   7   0  14         35.32         64.28        56.87 o                         
   8   0  14         40.13         49.69        56.98 o                         
 -10   1  14         19.75         -5.40        46.98 o                         
  -9   1  14          3.76          6.55        40.25 o                         
  -8   1  14         13.21          5.42        39.54 o                         
  -7   1  14         77.72         72.11        40.60 o                         
  -6   1  14        101.48        107.54        41.02 o                         
  -5   1  14        181.44        197.84        43.98 o                         
  -4   1  14         58.78         11.32        38.70 o                         
  -3   1  14         10.14          2.82        37.62 o                         
  -2   1  14         22.72        -11.12        37.08 o                         
  -1   1  14        125.42        117.56        39.89 o                         
   0   1  14         59.36         60.81        38.54 o                         
   1   1  14         27.70         50.88        38.21 o                         
   2   1  14         46.76         98.16        38.94 o                         
   3   1  14         16.97         24.49        37.37 o                         
   4   1  14          1.10        -10.61        45.81 o                         
   5   1  14          2.64         14.20        37.80 o                         
   6   1  14         42.05         58.17        40.01 o                         
   7   1  14        142.52        179.88        43.32 o                         
   8   1  14        231.88        237.59        44.29 o                         
  -9   2  14         51.38         75.60        49.94 o                         
  -8   2  14         76.05         87.94        49.75 o                         
  -7   2  14          1.48         30.40        45.25 o                         
  -6   2  14         81.96         88.42        47.60 o                         
  -5   2  14          6.04         14.15        39.11 o                         
  -4   2  14        207.81        253.45        43.96 o                         
  -3   2  14        296.98        361.12        46.17 o                         
  -2   2  14         54.49         78.20        39.05 o                         
  -1   2  14         32.77         45.09        37.28 o                         
   0   2  14        356.35        396.12        49.42 o                         
   1   2  14        194.45        328.81        54.16 o                         
   2   2  14          1.39        -23.70        55.16 o                         
   3   2  14          4.44         25.36        37.29 o                         
   4   2  14        153.13        201.95        41.55 o                         
   5   2  14          3.06         -1.60        37.57 o                         
   6   2  14          1.52         29.85        38.22 o                         
   7   2  14         24.38         -5.65        38.03 o                         
  -7   3  14          1.15         20.94        45.66 o                         
  -6   3  14        288.18        362.65        56.57 o                         
  -5   3  14        761.60        864.81        93.56 o                         
  -4   3  14        108.79        113.48        47.09 o                         
  -3   3  14        555.93        639.66        73.61 o                         
  -2   3  14          5.98         19.14        41.91 o                         
  -1   3  14         56.11         83.80        44.37 o                         
   0   3  14          6.60          1.27        50.77 o                         
   1   3  14        164.27        167.67        41.63 o                         
   2   3  14        198.31        241.54        43.13 o                         
   3   3  14         46.63         64.81        38.93 o                         
   4   3  14         29.46         40.55        38.23 o                         
   5   3  14        168.98        212.37        42.20 o                         
   6   3  14        178.72        198.54        42.65 o                         
  -4   4  14        274.79        272.50        52.07 o                         
  -3   4  14         13.42         30.93        44.32 o                         
  -2   4  14          7.29         15.17        42.26 o                         
  -1   4  14          0.08         23.75        42.64 o                         
   0   4  14        126.97        111.11        44.30 o                         
   1   4  14         34.23         34.07        42.13 o                         
   2   4  14        119.13         65.96        43.00 o                         
   3   4  14         78.95         -9.19        41.53 o                         
  -1   1  15          1.95         -9.52        39.11 o                         
                                                                                
